# Supplementary material for: PINNet: a deep neural network with pathway prior knowledge for Alzheimer's disease
Source: Front Aging Neurosci. 2023 Jul 14;15:1126156. doi: 10.3389/fnagi.2023.1126156 (PMC10380929; doi:10.3389/fnagi.2023.1126156)
Supplement: Supplementary file 1 [file Table_1.XLSX]

## Sheet: Index
Supplementary Table 1: 10-fold cross validation performance of hyperparameters tunning
a) Validation performance of blood (GO)
b) Validation performance of brain (GO)
c) Validation performance of blood (KEGG)
d) Validation performance of brain (KEGG)
KEGG, Kyoto Encyclopedia of Genes and Genomes database; GO, Gene ontology; LR, Learning Rate; FC, The number of fully connected nodes

## Sheet: a. GO (blood)
	Fold	LR	FC	Validation
				AUC	Precision	Recall	F1
	0	0.0001	32	0.72	0.5833	0.6364	0.6087
		0.0001	64	0.5455	0.3438	1	0.5116
		0.0001	128	0.56	0.3667	1	0.5366
		0.0005	32	0.7236	0.5833	0.6364	0.6087
		0.0005	64	0.6473	0.4231	1	0.5946
		0.0005	128	0.8145	0.6429	0.8182	0.72
		0.001	32	0.7236	0.5833	0.6364	0.6087
		0.001	64	0.7055	0.45	0.8182	0.5806
		0.001	128	0.7527	0.4583	1	0.6286
	1	0.0001	32	0.6	0.45	0.8182	0.5806
		0.0001	64	0.6436	0.45	0.8182	0.5806
		0.0001	128	0.5709	0.4286	0.8182	0.5625
		0.0005	32	0.64	0.5	0.7273	0.5926
		0.0005	64	0.7055	0.4762	0.9091	0.625
		0.0005	128	0.7927	0.625	0.9091	0.7407
		0.001	32	0.68	0.4706	0.7273	0.5714
		0.001	64	0.6909	0.4286	0.8182	0.5625
		0.001	128	0.6909	0.4286	0.8182	0.5625
	2	0.0001	32	0.7055	0.4231	1	0.5946
		0.0001	64	0.6945	0.6364	0.6364	0.6364
		0.0001	128	0.6982	0.44	1	0.6111
		0.0005	32	0.6873	0.4074	1	0.5789
		0.0005	64	0.7782	0.5	0.9091	0.6452
		0.0005	128	0.6836	0.5385	0.6364	0.5833
		0.001	32	0.8509	0.75	0.8182	0.7826
		0.001	64	0.6691	0.5455	0.5455	0.5455
		0.001	128	0.8291	1	0.6364	0.7778
	3	0.0001	32	0.56	0.4	0.7273	0.5161
		0.0001	64	0.5273	0.3333	1	0.5
		0.0001	128	0.64	0.7143	0.4545	0.5556
		0.0005	32	0.6691	0.45	0.8182	0.5806
		0.0005	64	0.7309	0.5294	0.8182	0.6429
		0.0005	128	0.7018	0.5333	0.7273	0.6154
		0.001	32	0.6982	0.4	0.9091	0.5556
		0.001	64	0.6218	0.5	0.6364	0.56
		0.001	128	0.6727	0.3929	1	0.5641
	4	0.0001	32	0.5855	0.4286	0.8182	0.5625
		0.0001	64	0.6836	0.4091	0.8182	0.5455
		0.0001	128	0.6473	0.5833	0.6364	0.6087
		0.0005	32	0.6436	0.4167	0.9091	0.5714
		0.0005	64	0.6364	0.4074	1	0.5789
		0.0005	128	0.6836	0.5	0.7273	0.5926
		0.001	32	0.72	0.4348	0.9091	0.5882
		0.001	64	0.6618	0.4583	1	0.6286
		0.001	128	0.7055	0.5	0.8182	0.6207
	5	0.0001	32	0.6218	0.3913	0.8182	0.5294
		0.0001	64	0.7018	0.45	0.8182	0.5806
		0.0001	128	0.6982	0.5294	0.8182	0.6429
		0.0005	32	0.7709	0.6429	0.8182	0.72
		0.0005	64	0.7527	0.6154	0.7273	0.6667
		0.0005	128	0.6582	0.5333	0.7273	0.6154
		0.001	32	0.7382	0.4762	0.9091	0.625
		0.001	64	0.7127	0.5333	0.7273	0.6154
		0.001	128	0.68	0.5	0.6364	0.56
	6	0.0001	32	0.6109	0.4375	0.6364	0.5185
		0.0001	64	0.5927	0.4	0.9091	0.5556
		0.0001	128	0.5891	0.3704	0.9091	0.5263
		0.0005	32	0.6509	0.4667	0.6364	0.5385
		0.0005	64	0.48	0.3143	1	0.4783
		0.0005	128	0.6382	0.4706	0.7273	0.5714
		0.001	32	0.5309	0.4	0.7273	0.5161
		0.001	64	0.7018	0.6	0.8182	0.6923
		0.001	128	0.5455	0.3571	0.9091	0.5128
	7	0.0001	32	0.7091	0.4074	1	0.5789
		0.0001	64	0.6618	0.5833	0.6364	0.6087
		0.0001	128	0.7564	0.7	0.6364	0.6667
		0.0005	32	0.7055	0.4737	0.8182	0.6
		0.0005	64	0.7673	0.7	0.6364	0.6667
		0.0005	128	0.6945	0.5	0.7273	0.5926
		0.001	32	0.6	0.375	0.8182	0.5143
		0.001	64	0.7127	0.7	0.6364	0.6667
		0.001	128	0.7018	0.7	0.6364	0.6667
	8	0.0001	32	0.7345	0.5263	0.9091	0.6667
		0.0001	64	0.6145	0.4375	0.6364	0.5185
		0.0001	128	0.6509	0.5	0.7273	0.5926
		0.0005	32	0.6436	0.4583	1	0.6286
		0.0005	64	0.6909	0.4762	0.9091	0.625
		0.0005	128	0.6909	0.5	0.9091	0.6452
		0.001	32	0.8036	0.7273	0.7273	0.7273
		0.001	64	0.7164	0.5385	0.6364	0.5833
		0.001	128	0.7018	0.5714	0.7273	0.64
	9	0.0001	32	0.6436	0.4286	0.8182	0.5625
		0.0001	64	0.6655	0.5	0.6364	0.56
		0.0001	128	0.6582	0.6	0.5455	0.5714
		0.0005	32	0.6655	0.5	0.8182	0.6207
		0.0005	64	0.7455	0.5294	0.8182	0.6429
		0.0005	128	0.72	0.45	0.8182	0.5806
		0.001	32	0.6691	0.45	0.8182	0.5806
		0.001	64	0.7127	0.5625	0.8182	0.6667
		0.001	128	0.7091	0.4348	0.9091	0.5882

## Sheet: b. GO (brain)
	Fold	LR	FC	Validation
				AUC	Precision	Recall	F1
	0	0.0001	32	0.9718	0.9667	0.9355	0.9508
		0.0001	64	0.9698	0.8857	1	0.9394
		0.0001	128	0.9758	1	0.9032	0.9492
		0.0005	32	0.9718	1	0.9032	0.9492
		0.0005	64	0.9798	1	0.9032	0.9492
		0.0005	128	0.9758	1	0.9032	0.9492
		0.001	32	0.9657	0.8857	1	0.9394
		0.001	64	0.9718	0.9655	0.9032	0.9333
		0.001	128	0.9738	0.8857	1	0.9394
	1	0.0001	32	0.9738	1	0.9032	0.9492
		0.0001	64	0.9738	0.9667	0.9355	0.9508
		0.0001	128	0.9758	0.9091	0.9677	0.9375
		0.0005	32	0.9738	0.9355	0.9355	0.9355
		0.0005	64	0.9778	0.8857	1	0.9394
		0.0005	128	0.9819	0.9677	0.9677	0.9677
		0.001	32	0.9778	1	0.9032	0.9492
		0.001	64	0.9657	0.9655	0.9032	0.9333
		0.001	128	0.9798	0.9667	0.9355	0.9508
	2	0.0001	32	0.9778	0.9394	1	0.9688
		0.0001	64	0.9698	0.9394	1	0.9688
		0.0001	128	0.9798	0.9394	1	0.9688
		0.0005	32	0.9819	0.9118	1	0.9538
		0.0005	64	0.9698	0.9118	1	0.9538
		0.0005	128	0.9698	0.9118	1	0.9538
		0.001	32	0.9698	0.9118	1	0.9538
		0.001	64	0.9738	0.9118	1	0.9538
		0.001	128	0.9778	0.9394	1	0.9688
	3	0.0001	32	0.9597	0.9091	0.9677	0.9375
		0.0001	64	0.9637	0.9091	0.9677	0.9375
		0.0001	128	0.9637	0.9091	0.9677	0.9375
		0.0005	32	0.9657	0.9091	0.9677	0.9375
		0.0005	64	0.9798	0.9394	1	0.9688
		0.0005	128	0.9718	0.9667	0.9355	0.9508
		0.001	32	0.9657	0.9091	0.9677	0.9375
		0.001	64	0.9698	0.9375	0.9677	0.9524
		0.001	128	0.9698	0.9091	0.9677	0.9375
	4	0.0001	32	0.9698	0.8857	1	0.9394
		0.0001	64	0.9677	0.8857	1	0.9394
		0.0001	128	0.9738	0.9667	0.9355	0.9508
		0.0005	32	0.9778	0.8857	1	0.9394
		0.0005	64	0.9718	0.9355	0.9355	0.9355
		0.0005	128	0.9859	1	0.9355	0.9667
		0.001	32	0.9758	0.9375	0.9677	0.9524
		0.001	64	0.9698	0.9667	0.9355	0.9508
		0.001	128	0.9758	0.9667	0.9355	0.9508
	5	0.0001	32	0.9718	0.9355	0.9355	0.9355
		0.0001	64	0.9698	0.9655	0.9032	0.9333
		0.0001	128	0.9698	0.9655	0.9032	0.9333
		0.0005	32	0.9718	0.8857	1	0.9394
		0.0005	64	0.9819	0.9667	0.9355	0.9508
		0.0005	128	0.9637	0.9355	0.9355	0.9355
		0.001	32	0.9698	0.9667	0.9355	0.9508
		0.001	64	0.9718	0.9091	0.9677	0.9375
		0.001	128	0.9778	0.9375	0.9677	0.9524
	6	0.0001	32	0.9617	0.9091	0.9677	0.9375
		0.0001	64	0.9355	0.9355	0.9355	0.9355
		0.0001	128	0.9859	0.9118	1	0.9538
		0.0005	32	0.9819	0.9118	1	0.9538
		0.0005	64	0.9819	0.9118	1	0.9538
		0.0005	128	0.9798	0.9667	0.9355	0.9508
		0.001	32	0.9456	0.9655	0.9032	0.9333
		0.001	64	0.9778	0.9118	1	0.9538
		0.001	128	0.9516	0.9655	0.9032	0.9333
	7	0.0001	32	0.994	0.9394	1	0.9688
		0.0001	64	0.9879	0.9677	0.9677	0.9677
		0.0001	128	0.9879	0.9688	1	0.9841
		0.0005	32	0.9859	1	0.9355	0.9667
		0.0005	64	0.9919	1	0.9677	0.9836
		0.0005	128	0.9899	1	0.9355	0.9667
		0.001	32	0.994	0.9394	1	0.9688
		0.001	64	0.9899	0.9394	1	0.9688
		0.001	128	0.996	1	0.9677	0.9836
	8	0.0001	32	0.998	0.9688	1	0.9841
		0.0001	64	0.9919	1	0.9677	0.9836
		0.0001	128	0.998	0.9688	1	0.9841
		0.0005	32	0.998	0.9688	1	0.9841
		0.0005	64	0.996	1	0.9677	0.9836
		0.0005	128	0.996	1	0.9677	0.9836
		0.001	32	0.996	1	0.9677	0.9836
		0.001	64	0.996	1	0.9677	0.9836
		0.001	128	0.994	1	0.9677	0.9836
	9	0.0001	32	0.9698	0.9655	0.9032	0.9333
		0.0001	64	0.9738	0.9655	0.9032	0.9333
		0.0001	128	0.9718	0.9655	0.9032	0.9333
		0.0005	32	0.9738	0.9091	0.9677	0.9375
		0.0005	64	0.9758	0.8857	1	0.9394
		0.0005	128	0.9819	0.9118	1	0.9538
		0.001	32	0.9698	0.8857	1	0.9394
		0.001	64	0.9899	1	0.9355	0.9667
		0.001	128	0.9819	0.9667	0.9355	0.9508

## Sheet: c. KEGG (blood)
	Fold	LR	FC	Validation
				AUC	Precision	Recall	F1
	0	0.0001	32	0.6655	0.4286	0.8182	0.5625
		0.0001	64	0.5091	0.3889	0.6364	0.4828
		0.0001	128	0.7164	0.4348	0.9091	0.5882
		0.0005	32	0.6691	0.4167	0.9091	0.5714
		0.0005	64	0.7382	0.5294	0.8182	0.6429
		0.0005	128	0.8327	0.5556	0.9091	0.6897
		0.001	32	0.7164	0.5	0.9091	0.6452
		0.001	64	0.6873	0.4545	0.9091	0.6061
		0.001	128	0.7564	0.4737	0.8182	0.6
	1	0.0001	32	0.7382	0.5	0.9091	0.6452
		0.0001	64	0.6218	0.4074	1	0.5789
		0.0001	128	0.6836	0.5	0.7273	0.5926
		0.0005	32	0.8291	0.6	0.8182	0.6923
		0.0005	64	0.7491	0.4583	1	0.6286
		0.0005	128	0.6982	0.5833	0.6364	0.6087
		0.001	32	0.8218	0.6	0.8182	0.6923
		0.001	64	0.72	0.75	0.5455	0.6316
		0.001	128	0.8036	0.6154	0.7273	0.6667
	2	0.0001	32	0.5709	0.3548	1	0.5238
		0.0001	64	0.6727	0.4091	0.8182	0.5455
		0.0001	128	0.7636	0.5263	0.9091	0.6667
		0.0005	32	0.7891	0.4762	0.9091	0.625
		0.0005	64	0.7855	0.5714	0.7273	0.64
		0.0005	128	0.72	0.8333	0.4545	0.5882
		0.001	32	0.7273	0.6667	0.7273	0.6957
		0.001	64	0.6873	0.3793	1	0.55
		0.001	128	0.7055	0.4348	0.9091	0.5882
	3	0.0001	32	0.6509	0.3704	0.9091	0.5263
		0.0001	64	0.68	0.4167	0.9091	0.5714
		0.0001	128	0.68	0.5	0.7273	0.5926
		0.0005	32	0.5818	0.381	0.7273	0.5
		0.0005	64	0.6473	0.3704	0.9091	0.5263
		0.0005	128	0.6364	0.8333	0.4545	0.5882
		0.001	32	0.7091	0.6667	0.5455	0.6
		0.001	64	0.6327	0.8333	0.4545	0.5882
		0.001	128	0.6727	0.6667	0.5455	0.6
	4	0.0001	32	0.6036	0.3913	0.8182	0.5294
		0.0001	64	0.52	0.3143	1	0.4783
		0.0001	128	0.5818	0.4	0.9091	0.5556
		0.0005	32	0.6836	0.4545	0.9091	0.6061
		0.0005	64	0.6436	0.4091	0.8182	0.5455
		0.0005	128	0.7527	0.6667	0.7273	0.6957
		0.001	32	0.6545	0.4286	0.8182	0.5625
		0.001	64	0.6691	0.4348	0.9091	0.5882
		0.001	128	0.6873	0.5	0.8182	0.6207
	5	0.0001	32	0.7127	0.5385	0.6364	0.5833
		0.0001	64	0.7564	0.5625	0.8182	0.6667
		0.0001	128	0.6691	0.4706	0.7273	0.5714
		0.0005	32	0.6218	0.5455	0.5455	0.5455
		0.0005	64	0.5709	0.375	0.8182	0.5143
		0.0005	128	0.6655	0.3929	1	0.5641
		0.001	32	0.64	0.3793	1	0.55
		0.001	64	0.6691	0.5385	0.6364	0.5833
		0.001	128	0.6945	0.5833	0.6364	0.6087
	6	0.0001	32	0.4655	0.3333	1	0.5
		0.0001	64	0.5673	0.4211	0.7273	0.5333
		0.0001	128	0.6291	0.4211	0.7273	0.5333
		0.0005	32	0.6545	0.4444	0.7273	0.5517
		0.0005	64	0.6727	0.4286	0.8182	0.5625
		0.0005	128	0.6364	0.3846	0.9091	0.5405
		0.001	32	0.5818	0.4706	0.7273	0.5714
		0.001	64	0.6327	0.4706	0.7273	0.5714
		0.001	128	0.6691	0.4737	0.8182	0.6
	7	0.0001	32	0.6655	0.6667	0.5455	0.6
		0.0001	64	0.6545	0.4286	0.8182	0.5625
		0.0001	128	0.64	0.5833	0.6364	0.6087
		0.0005	32	0.72	0.5833	0.6364	0.6087
		0.0005	64	0.68	0.5	0.7273	0.5926
		0.0005	128	0.6327	0.6	0.5455	0.5714
		0.001	32	0.7418	0.5714	0.7273	0.64
		0.001	64	0.7127	0.5714	0.7273	0.64
		0.001	128	0.6691	0.6	0.5455	0.5714
	8	0.0001	32	0.5164	0.3333	1	0.5
		0.0001	64	0.6364	0.3667	1	0.5366
		0.0001	128	0.64	0.4737	0.8182	0.6
		0.0005	32	0.6218	0.625	0.4545	0.5263
		0.0005	64	0.7055	0.5	0.9091	0.6452
		0.0005	128	0.6982	0.4348	0.9091	0.5882
		0.001	32	0.6727	0.4737	0.8182	0.6
		0.001	64	0.6509	0.4286	0.8182	0.5625
		0.001	128	0.64	0.4706	0.7273	0.5714
	9	0.0001	32	0.7927	0.5556	0.9091	0.6897
		0.0001	64	0.6727	0.5	0.7273	0.5926
		0.0001	128	0.7818	0.5263	0.9091	0.6667
		0.0005	32	0.7673	0.44	1	0.6111
		0.0005	64	0.7273	0.5	0.7273	0.5926
		0.0005	128	0.8073	0.5	1	0.6667
		0.001	32	0.7382	0.5	0.8182	0.6207
		0.001	64	0.7418	0.44	1	0.6111
		0.001	128	0.7709	0.6154	0.7273	0.6667

## Sheet: d. KEGG (brain)
	Fold	LR	FC	Validation
				AUC	Precision	Recall	F1
	0	0.0001	32	0.9556	0.9091	0.9677	0.9375
		0.0001	64	0.9597	0.9091	0.9677	0.9375
		0.0001	128	0.9778	1	0.9032	0.9492
		0.0005	32	0.9778	0.9667	0.9355	0.9508
		0.0005	64	0.9637	0.8611	1	0.9254
		0.0005	128	0.9798	1	0.9032	0.9492
		0.001	32	0.9698	0.8857	1	0.9394
		0.001	64	0.9556	0.9655	0.9032	0.9333
		0.001	128	0.9677	0.9355	0.9355	0.9355
	1	0.0001	32	0.9778	1	0.9032	0.9492
		0.0001	64	0.9798	0.9375	0.9677	0.9524
		0.0001	128	0.9819	0.9375	0.9677	0.9524
		0.0005	32	0.9899	1	0.9355	0.9667
		0.0005	64	0.9839	1	0.9355	0.9667
		0.0005	128	0.9798	0.9375	0.9677	0.9524
		0.001	32	0.9758	1	0.9032	0.9492
		0.001	64	0.9839	0.9375	0.9677	0.9524
		0.001	128	0.9738	1	0.9032	0.9492
	2	0.0001	32	0.9597	0.9375	0.9677	0.9524
		0.0001	64	0.9637	0.9118	1	0.9538
		0.0001	128	0.9899	0.9677	0.9677	0.9677
		0.0005	32	0.9435	0.9091	0.9677	0.9375
		0.0005	64	0.9819	0.9118	1	0.9538
		0.0005	128	0.9879	1	0.9355	0.9667
		0.001	32	0.9899	0.9394	1	0.9688
		0.001	64	0.9899	0.9688	1	0.9841
		0.001	128	1	1	1	1
	3	0.0001	32	0.9617	0.9091	0.9677	0.9375
		0.0001	64	0.9738	0.9118	1	0.9538
		0.0001	128	0.9758	0.9118	1	0.9538
		0.0005	32	0.9637	0.9091	0.9677	0.9375
		0.0005	64	0.9839	0.9118	1	0.9538
		0.0005	128	0.9677	0.8857	1	0.9394
		0.001	32	0.9617	0.9091	0.9677	0.9375
		0.001	64	0.9536	0.9655	0.9032	0.9333
		0.001	128	0.9778	0.9118	1	0.9538
	4	0.0001	32	0.9718	0.9091	0.9677	0.9375
		0.0001	64	0.9819	1	0.9355	0.9667
		0.0001	128	0.9819	0.9118	1	0.9538
		0.0005	32	0.9839	0.9118	1	0.9538
		0.0005	64	0.9778	0.9667	0.9355	0.9508
		0.0005	128	0.9819	0.9667	0.9355	0.9508
		0.001	32	0.9839	1	0.9355	0.9667
		0.001	64	0.9879	1	0.9355	0.9667
		0.001	128	0.9778	0.9667	0.9355	0.9508
	5	0.0001	32	0.9617	0.9355	0.9355	0.9355
		0.0001	64	0.9778	1	0.9355	0.9667
		0.0001	128	0.9657	0.9667	0.9355	0.9508
		0.0005	32	0.9677	0.9375	0.9677	0.9524
		0.0005	64	0.9758	1	0.9355	0.9667
		0.0005	128	0.9677	0.9355	0.9355	0.9355
		0.001	32	0.9698	0.9091	0.9677	0.9375
		0.001	64	0.9698	0.9655	0.9032	0.9333
		0.001	128	0.9677	0.9355	0.9355	0.9355
	6	0.0001	32	0.9839	0.9677	0.9677	0.9677
		0.0001	64	0.9798	0.9375	0.9677	0.9524
		0.0001	128	0.9879	0.9118	1	0.9538
		0.0005	32	0.9758	0.9375	0.9677	0.9524
		0.0005	64	0.9879	0.9118	1	0.9538
		0.0005	128	0.994	0.9688	1	0.9841
		0.001	32	0.9879	0.9394	1	0.9688
		0.001	64	0.994	0.9688	1	0.9841
		0.001	128	0.9899	1	0.9355	0.9667
	7	0.0001	32	1	1	1	1
		0.0001	64	0.9899	0.9677	0.9677	0.9677
		0.0001	128	0.9919	1	0.9677	0.9836
		0.0005	32	0.9839	0.9677	0.9677	0.9677
		0.0005	64	0.9919	0.9394	1	0.9688
		0.0005	128	0.996	1	0.9677	0.9836
		0.001	32	0.9919	0.9677	0.9677	0.9677
		0.001	64	0.9839	0.9667	0.9355	0.9508
		0.001	128	0.996	1	0.9677	0.9836
	8	0.0001	32	0.9919	1	0.9677	0.9836
		0.0001	64	1	1	1	1
		0.0001	128	1	1	1	1
		0.0005	32	1	1	1	1
		0.0005	64	0.996	0.9688	1	0.9841
		0.0005	128	0.996	1	0.9677	0.9836
		0.001	32	1	1	1	1
		0.001	64	0.996	1	0.9677	0.9836
		0.001	128	1	1	1	1
	9	0.0001	32	0.9718	0.8857	1	0.9394
		0.0001	64	0.9758	0.8857	1	0.9394
		0.0001	128	0.9738	1	0.9032	0.9492
		0.0005	32	0.9718	0.8857	1	0.9394
		0.0005	64	0.9839	0.9118	1	0.9538
		0.0005	128	0.9698	0.9655	0.9032	0.9333
		0.001	32	0.9819	1	0.9355	0.9667
		0.001	64	0.9778	0.9667	0.9355	0.9508
		0.001	128	0.9637	1	0.871	0.931
