# Supplementary material for: PINNet: a deep neural network with pathway prior knowledge for Alzheimer's disease
Source: Front Aging Neurosci. 2023 Jul 14;15:1126156. doi: 10.3389/fnagi.2023.1126156 (PMC10380929; doi:10.3389/fnagi.2023.1126156)
Supplement: Supplementary file 2 [file Table_2.XLSX]

## Sheet: Index
Supplementary Table 2: The list of hyperparameter values of DNN, SVM, and RF
a. Hyperparameter values of DNN
b. Hyperparameter values of SVM and RF
Notations of hyperparameters from the scikit-learn packages were used.
DNN, Deep Neural Network; SVM, Support Vector Machine; RF, Random Forest; LR, Learning Rate; H_node: The number of nodes in the first hidden layer

## Sheet: a. DNN
	Model (Hyperparameters)	Data	Fold	Best Hyperparameters
	DNN (LR = [0.0001, 0.0005, 0.001], H_node = [128, 512, 1024, 4096])	Blood	0	(0.0005, 4096)
			1	(0.0001, 512)
			2	(0.001, 1024)
			3	(0.0001, 4096)
			4	(0.0001, 512)
			5	(0.0001, 128)
			6	(0.0005, 4096)
			7	(0.0001, 1024)
			8	(0.0001, 1024)
			9	(0.0001, 1024)
		Brain	0	(0.0001, 512)
			1	(0.001, 128)
			2	(0.001, 512)
			3	(0.0005, 128)
			4	(0.001, 1024)
			5	(0.0005, 4096)
			6	(0.0001, 128)
			7	(0.001, 512)
			8	(0.0005, 128)
			9	(0.0001, 512)

## Sheet: b. SVM and RF
	Model (Hyperparameters)	Data	Fold	Best Hyperparameters
	SVM (kernel = ['rbf', 'poly', 'sigmoid’], C = [0.1,1, 10], gamma = [‘scale’, ‘auto’])	Blood	0	('rbf', 1, 'scale')
			1	('poly', 0.1, 'scale')
			2	('rbf', 10, 'auto')
			3	('rbf', 1, 'scale')
			4	('rbf', 10, 'scale')
			5	('rbf', 1, 'scale')
			6	('rbf', 1, 'scale')
			7	('rbf', 1, 'scale')
			8	('poly', 0.1, 'scale')
			9	('rbf', 10, 'scale')
		Brain	0	('poly', 0.1, 'scale')
			1	('poly', 0.1, 'scale')
			2	('poly', 0.1, 'scale')
			3	('poly', 0.1, 'scale')
			4	('poly', 0.1, 'scale')
			5	('poly', 0.1, 'scale')
			6	('poly', 0.1, 'scale')
			7	('poly', 1, 'scale')
			8	('poly', 0.1, 'scale')
			9	('poly', 0.1, 'scale')
	RF (n_estimators = [100, 200, 500], max_feature = [‘sqrt’,’log2’], x_depth = [5,10,None])	Blood	0	(100, 'log2', 10)
			1	(100, 'sqrt', None)
			2	(100, 'log2', 5)
			3	(100, 'log2', None)
			4	(500, 'log2', 5)
			5	(200, 'log2', None)
			6	(100, 'sqrt', 10)
			7	(200, 'log2', None)
			8	(100, 'sqrt', 5)
			9	(500, 'sqrt', 5)
		Brain	0	(500, 'sqrt', 5)
			1	(200, 'sqrt', 10)
			2	(100, 'sqrt', 5)
			3	(100, 'sqrt', 10)
			4	(200, 'sqrt', None)
			5	(500, 'sqrt', 10)
			6	(500, 'sqrt', 10)
			7	(500, 'sqrt', 10)
			8	(200, 'sqrt', 10)
			9	(100, 'sqrt', 10)
