# Supplementary material for: PINNet: a deep neural network with pathway prior knowledge for Alzheimer's disease
Source: Front Aging Neurosci. 2023 Jul 14;15:1126156. doi: 10.3389/fnagi.2023.1126156 (PMC10380929; doi:10.3389/fnagi.2023.1126156)
Supplement: Supplementary file 3 [file Table_3.XLSX]

## Sheet: Index
Supplementary Table 3: Sub-networks of highly contributed genes
a) List of blood signature genes
b) List of brain signature genes
c) Enriched pathways of blood modules
d) Enriched pathways of brain modules

## Sheet: a. signature gene (blood)
MAPK3
MAPK1
KIT
PTEN
CASP8
NOTCH1
MAPK14
IFNG
PRKAA1
AKT2
PIK3R1
HLA-DQB1
FGFR1
HDAC2
CBS
HES1
PAFAH1B1
BCL2
HRAS
AKT1
HLA-DPB1
GOT2
SRC
RHOA
DLL1
JUP
EGF
DDC
C3
BMPR2
CDC42
CHUK
ARRB1
TCF7L2
CRH
MAP2K1
STAR
PRKACA
ACVR1
RELA
CD36
AKAP6
DLD
PSPH
HEY1
HLA-DQA1
SRD5A1
MAPK8
LEP
HLA-DRB4
FZD2
IL4I1
PIK3CA
RPS4Y1
FMN1
APP
ADA
PIK3CB
BAX
PLCG2
FLT3
SRI
CFLAR
GATA2
NBN
GNAS
TGFB2
HADHA
MAOB
HS3ST3B1
CNR1
PPP3CA
PLA2G6
ATM
GRB2
FCGR2B
PPARGC1A
PIK3R3
PIK3R2
PFKL
HGF
ABL1
ADORA2A
SNCA
ADCY7
CACNB3
DNM2
PRKCZ
LEF1
SLC17A7
BCL6
DNM1L
CTH
ACAT2
PRKX
PLCB3
THBS1
HMOX1
PLA2G4A
RFC4
PLCB2
NOD2
RAF1
SOCS5
SDS
IL23R
ALDH1B1
IKBKB
NKX3-1
STX1A
APOA1
GATA6
KRAS
PTK2B
ADRA2A
RBPJ
ABCA7
GLI2
ITPR2
HK3
AKT3
PRKCB
IDH2
PFKM
SOS2
CX3CR1
ALDH3A2
P2RX7
NRAS
EDN1
CYP3A5
GLUD1
CDH1
GHSR
TLR4
SIRT1
KCNE3
HLA-A
PLEK
ALDH2
HK2
TSPO
ITGB1BP1
ACAT1
BCL2L11
GGPS1
AOC3
ITPR3
ALDH3B1
HLA-DRB5
HFE
ARAF
AOC2
ALDH9A1
TLR2
NRP1
HLA-DRB3
PPARD
MYB
UGT2B11
MARS2
JMJD7-PLA2G4B
PKD2
GSTA4
ZC3H12A
NFE2L2
HLA-DMB
ACO2
POR
MAOA

## Sheet: b. signature gene (brain)
MAPK3
MAPK1
KIT
NOTCH1
AKT2
PIK3R1
HES1
HRAS
AKT1
GOT2
SRC
EGF
CDC42
TCF7L2
CRH
MAP2K1
PRKACA
RELA
HEY1
SRD5A1
MAPK8
LEP
PIK3CA
ADA
PIK3CB
BAX
PLCG2
GNAS
TGFB2
SOD1
CNR1
ATM
FCGR2B
PRKCD
TP53
SMO
NFKBIA
HGF
ABL1
SNCA
CAMK2D
BCL6
PLCB1
CDK2
ACAT2
PRKX
PIK3CG
THBS1
NOD2
NFKB1
RAF1
IGF1
ALDH1B1
IKBKB
STAT3
AKR1C3
KRAS
B4GALT1
AKT3
PRKCB
SOS2
LYN
EDN1
RPA3
PRKCE
SYK
PTPRC
EP300
IL4R
BMP6
PTPN11
VEGFA
ITPR3
ARAF
ALDH9A1
TLR2
MMP9
RXRA
HLA-DRB3
ILK
FGFR2
MYC
HLA-E
CALM3
MYB
GLI3
ATP2A2
BMP4
RARA
CD40
NFE2L2
HLA-DMB
PIK3CD
XYLT1
MAPK9
FGF13
PAPSS2
FBXW7
MTHFD1L
RUNX1
IL23A
PTGS2
CYCS
ITGB1
TCF7
METTL6
TCF7L1
HK1
ATP1A1
TNFRSF1B
MDH1
ANXA1
JAG1
SMAD3
CHSY1
EPHA4
ANGPT1
IL18
LRRK2
CDA
HLA-DRA
ITGB5
PPP3CB
NFATC3
NFATC2
CD86
LRP1
LGALS9
GPI
GOT1
ZFP36L1
SORL1
PRKACB
TNFRSF1A
POLR2K
POLR3F
CACNB2
GATA3
HPRT1
C1QB
ZBTB7B
IL15
DSC2
B3GALT6
ZMPSTE24
CLU
CDK5
GSN
B3GAT1
MTHFD2
FZD5
ACSL5
ABCA1
FLNA
TAP1
MDH2
DAB2
CD8A
DGKE
C1QC
FOXJ1
NDUFS4
NR4A3
CD200
OPA1
C4A
ITPKB

## Sheet: c. enrichment result (blood)
Module	Category	Term	Adjusted p-value (BH)
red	KEGG_PATHWAY	hsa00260:Glycine, serine and threonine metabolism	3.50382e-06
red	KEGG_PATHWAY	hsa01230:Biosynthesis of amino acids	1.19347e-05
red	KEGG_PATHWAY	hsa00270:Cysteine and methionine metabolism	0.000610603
red	GOTERM_BP_DIRECT	GO:0019343~cysteine biosynthetic process via cystathionine	0.00730517
red	GOTERM_BP_DIRECT	GO:0019344~cysteine biosynthetic process	0.00730517
red	GOTERM_BP_DIRECT	GO:0070814~hydrogen sulfide biosynthetic process	0.00730517
red	GOTERM_BP_DIRECT	GO:0006565~L-serine catabolic process	0.00730517
red	GOTERM_BP_DIRECT	GO:0019346~transsulfuration	0.00730517
red	GOTERM_BP_DIRECT	GO:0006563~L-serine metabolic process	0.00730517
red	KEGG_PATHWAY	hsa01100:Metabolic pathways	0.00255162
red	KEGG_PATHWAY	hsa00450:Selenocompound metabolism	0.0133235
red	GOTERM_BP_DIRECT	GO:0006629~lipid metabolic process	0.212648
purple	KEGG_PATHWAY	hsa01200:Carbon metabolism	1.82967e-05
purple	GOTERM_BP_DIRECT	GO:0006103~2-oxoglutarate metabolic process	0.000960956
purple	GOTERM_BP_DIRECT	GO:0006520~cellular amino acid metabolic process	0.00145763
purple	KEGG_PATHWAY	hsa01100:Metabolic pathways	0.000594694
purple	KEGG_PATHWAY	hsa00360:Phenylalanine metabolism	0.000594694
purple	KEGG_PATHWAY	hsa01210:2-Oxocarboxylic acid metabolism	0.000634954
purple	KEGG_PATHWAY	hsa00020:Citrate cycle (TCA cycle)	0.00128753
purple	KEGG_PATHWAY	hsa00350:Tyrosine metabolism	0.00140481
purple	KEGG_PATHWAY	hsa00250:Alanine, aspartate and glutamate metabolism	0.00140481
purple	KEGG_PATHWAY	hsa00380:Tryptophan metabolism	0.00158651
purple	KEGG_PATHWAY	hsa01230:Biosynthesis of amino acids	0.00449614
purple	GOTERM_BP_DIRECT	GO:0006102~isocitrate metabolic process	0.0482016
purple	KEGG_PATHWAY	hsa00400:Phenylalanine, tyrosine and tryptophan biosynthesis	0.0145686
purple	KEGG_PATHWAY	hsa00220:Arginine biosynthesis	0.0483241
green	GOTERM_BP_DIRECT	GO:0002504~antigen processing and presentation of peptide or polysaccharide antigen via MHC class II	2.59727e-14
green	GOTERM_BP_DIRECT	GO:0019882~antigen processing and presentation	1.28485e-12
green	GOTERM_BP_DIRECT	GO:0002503~peptide antigen assembly with MHC class II protein complex	1.9081e-11
green	KEGG_PATHWAY	hsa05330:Allograft rejection	3.33999e-11
green	GOTERM_BP_DIRECT	GO:0002381~immunoglobulin production involved in immunoglobulin mediated immune response	1.9081e-11
green	KEGG_PATHWAY	hsa05332:Graft-versus-host disease	3.33999e-11
green	KEGG_PATHWAY	hsa04940:Type I diabetes mellitus	3.33999e-11
green	KEGG_PATHWAY	hsa05320:Autoimmune thyroid disease	7.46784e-11
green	KEGG_PATHWAY	hsa05416:Viral myocarditis	1.13701e-10
green	GOTERM_BP_DIRECT	GO:0019886~antigen processing and presentation of exogenous peptide antigen via MHC class II	1.7567e-10
green	GOTERM_BP_DIRECT	GO:0050870~positive regulation of T cell activation	2.18558e-10
green	KEGG_PATHWAY	hsa04612:Antigen processing and presentation	3.66252e-10
green	KEGG_PATHWAY	hsa05310:Asthma	3.79764e-09
green	KEGG_PATHWAY	hsa04514:Cell adhesion molecules	7.3174e-09
green	KEGG_PATHWAY	hsa04145:Phagosome	7.3174e-09
green	GOTERM_BP_DIRECT	GO:0002250~adaptive immune response	2.86418e-08
green	KEGG_PATHWAY	hsa04672:Intestinal immune network for IgA production	1.78688e-08
green	KEGG_PATHWAY	hsa05169:Epstein-Barr virus infection	2.52315e-08
green	GOTERM_BP_DIRECT	GO:0006955~immune response	4.30908e-08
green	KEGG_PATHWAY	hsa05166:Human T-cell leukemia virus 1 infection	3.72501e-08
green	KEGG_PATHWAY	hsa05321:Inflammatory bowel disease	4.38528e-08
green	KEGG_PATHWAY	hsa05140:Leishmaniasis	8.12959e-08
green	KEGG_PATHWAY	hsa04658:Th1 and Th2 cell differentiation	1.53231e-07
green	KEGG_PATHWAY	hsa05323:Rheumatoid arthritis	1.53231e-07
green	KEGG_PATHWAY	hsa05150:Staphylococcus aureus infection	1.64036e-07
green	KEGG_PATHWAY	hsa04640:Hematopoietic cell lineage	1.75503e-07
green	KEGG_PATHWAY	hsa04659:Th17 cell differentiation	2.3649e-07
green	KEGG_PATHWAY	hsa05145:Toxoplasmosis	2.60269e-07
green	KEGG_PATHWAY	hsa05322:Systemic lupus erythematosus	5.42831e-07
green	KEGG_PATHWAY	hsa05168:Herpes simplex virus 1 infection	1.14827e-06
green	KEGG_PATHWAY	hsa05164:Influenza A	1.24581e-06
green	KEGG_PATHWAY	hsa05152:Tuberculosis	1.46708e-06
green	GOTERM_BP_DIRECT	GO:0050852~T cell receptor signaling pathway	0.0010681
orange	KEGG_PATHWAY	hsa00360:Phenylalanine metabolism	9.87141e-14
orange	KEGG_PATHWAY	hsa00380:Tryptophan metabolism	9.87141e-14
orange	KEGG_PATHWAY	hsa00340:Histidine metabolism	3.7208e-13
orange	KEGG_PATHWAY	hsa00410:beta-Alanine metabolism	2.7464e-12
orange	KEGG_PATHWAY	hsa00350:Tyrosine metabolism	5.80009e-12
orange	KEGG_PATHWAY	hsa00330:Arginine and proline metabolism	9.38312e-09
orange	KEGG_PATHWAY	hsa01100:Metabolic pathways	2.37072e-07
orange	KEGG_PATHWAY	hsa00280:Valine, leucine and isoleucine degradation	7.8875e-07
orange	KEGG_PATHWAY	hsa00010:Glycolysis / Gluconeogenesis	2.73087e-06
orange	KEGG_PATHWAY	hsa00053:Ascorbate and aldarate metabolism	1.54402e-05
orange	KEGG_PATHWAY	hsa00260:Glycine, serine and threonine metabolism	3.39377e-05
orange	GOTERM_BP_DIRECT	GO:0006081~cellular aldehyde metabolic process	0.000705629
orange	KEGG_PATHWAY	hsa00071:Fatty acid degradation	3.87833e-05
orange	GOTERM_BP_DIRECT	GO:0006068~ethanol catabolic process	0.000705629
orange	KEGG_PATHWAY	hsa00620:Pyruvate metabolism	4.69166e-05
orange	KEGG_PATHWAY	hsa00561:Glycerolipid metabolism	9.58235e-05
orange	KEGG_PATHWAY	hsa00310:Lysine degradation	9.85543e-05
orange	KEGG_PATHWAY	hsa00770:Pantothenate and CoA biosynthesis	0.000510414
orange	GOTERM_BP_DIRECT	GO:0022900~electron transport chain	0.0105361
orange	KEGG_PATHWAY	hsa04936:Alcoholic liver disease	0.000971926
orange	KEGG_PATHWAY	hsa05030:Cocaine addiction	0.00249451
orange	GOTERM_BP_DIRECT	GO:0046185~aldehyde catabolic process	0.0289575
orange	KEGG_PATHWAY	hsa05031:Amphetamine addiction	0.00465296
orange	GOTERM_BP_DIRECT	GO:0006066~alcohol metabolic process	0.0385647
orange	KEGG_PATHWAY	hsa00982:Drug metabolism - cytochrome P450	0.00480652
orange	GOTERM_BP_DIRECT	GO:0009308~amine metabolic process	0.0385647
orange	GOTERM_BP_DIRECT	GO:0006584~catecholamine metabolic process	0.0385647
orange	GOTERM_BP_DIRECT	GO:0042135~neurotransmitter catabolic process	0.0385647
orange	GOTERM_BP_DIRECT	GO:0042420~dopamine catabolic process	0.0428296
orange	KEGG_PATHWAY	hsa04726:Serotonergic synapse	0.0114131
orange	KEGG_PATHWAY	hsa04728:Dopaminergic synapse	0.0142102
orange	KEGG_PATHWAY	hsa01240:Biosynthesis of cofactors	0.0180302
orange	KEGG_PATHWAY	hsa05034:Alcoholism	0.0252723
blue	KEGG_PATHWAY	hsa05200:Pathways in cancer	1.03178e-36
blue	KEGG_PATHWAY	hsa01521:EGFR tyrosine kinase inhibitor resistance	1.34739e-32
blue	KEGG_PATHWAY	hsa05221:Acute myeloid leukemia	1.49794e-32
blue	KEGG_PATHWAY	hsa05215:Prostate cancer	1.5216e-32
blue	KEGG_PATHWAY	hsa05161:Hepatitis B	3.69449e-32
blue	KEGG_PATHWAY	hsa04660:T cell receptor signaling pathway	6.63147e-32
blue	KEGG_PATHWAY	hsa05235:PD-L1 expression and PD-1 checkpoint pathway in cancer	8.97222e-32
blue	KEGG_PATHWAY	hsa04014:Ras signaling pathway	2.64175e-31
blue	KEGG_PATHWAY	hsa04722:Neurotrophin signaling pathway	1.57921e-30
blue	KEGG_PATHWAY	hsa04062:Chemokine signaling pathway	2.42545e-30
blue	KEGG_PATHWAY	hsa04926:Relaxin signaling pathway	1.06619e-29
blue	KEGG_PATHWAY	hsa04917:Prolactin signaling pathway	1.6448e-28
blue	KEGG_PATHWAY	hsa05210:Colorectal cancer	1.89865e-28
blue	KEGG_PATHWAY	hsa04625:C-type lectin receptor signaling pathway	2.0053e-28
blue	KEGG_PATHWAY	hsa05213:Endometrial cancer	2.09185e-28
blue	KEGG_PATHWAY	hsa05205:Proteoglycans in cancer	4.83679e-28
blue	KEGG_PATHWAY	hsa04068:FoxO signaling pathway	6.76364e-28
blue	KEGG_PATHWAY	hsa01522:Endocrine resistance	2.90261e-27
blue	KEGG_PATHWAY	hsa04662:B cell receptor signaling pathway	3.80999e-27
blue	KEGG_PATHWAY	hsa04664:Fc epsilon RI signaling pathway	5.34149e-27
blue	KEGG_PATHWAY	hsa04012:ErbB signaling pathway	7.70799e-27
blue	KEGG_PATHWAY	hsa05218:Melanoma	1.60694e-26
blue	KEGG_PATHWAY	hsa05223:Non-small cell lung cancer	1.60694e-26
blue	KEGG_PATHWAY	hsa04370:VEGF signaling pathway	2.24005e-26
blue	KEGG_PATHWAY	hsa04151:PI3K-Akt signaling pathway	2.44468e-26
blue	KEGG_PATHWAY	hsa05170:Human immunodeficiency virus 1 infection	3.24751e-26
blue	KEGG_PATHWAY	hsa05214:Glioma	3.29624e-26
blue	KEGG_PATHWAY	hsa05220:Chronic myeloid leukemia	4.22174e-26
blue	KEGG_PATHWAY	hsa05208:Chemical carcinogenesis - reactive oxygen species	1.07414e-25
blue	KEGG_PATHWAY	hsa05163:Human cytomegalovirus infection	1.30659e-25
blue	KEGG_PATHWAY	hsa04071:Sphingolipid signaling pathway	1.42269e-25
blue	KEGG_PATHWAY	hsa04933:AGE-RAGE signaling pathway in diabetic complications	1.82596e-25
blue	KEGG_PATHWAY	hsa04072:Phospholipase D signaling pathway	3.62771e-25
blue	KEGG_PATHWAY	hsa05211:Renal cell carcinoma	4.04408e-25
blue	KEGG_PATHWAY	hsa05230:Central carbon metabolism in cancer	5.26745e-25
blue	KEGG_PATHWAY	hsa04015:Rap1 signaling pathway	7.5018e-25
blue	KEGG_PATHWAY	hsa05160:Hepatitis C	1.26826e-24
blue	KEGG_PATHWAY	hsa05417:Lipid and atherosclerosis	1.27103e-24
blue	KEGG_PATHWAY	hsa04210:Apoptosis	2.24921e-24
blue	KEGG_PATHWAY	hsa05212:Pancreatic cancer	2.43081e-24
blue	KEGG_PATHWAY	hsa04935:Growth hormone synthesis, secretion and action	6.08018e-24
blue	KEGG_PATHWAY	hsa05226:Gastric cancer	1.5731e-23
blue	KEGG_PATHWAY	hsa04910:Insulin signaling pathway	1.11951e-22
blue	KEGG_PATHWAY	hsa05135:Yersinia infection	1.11951e-22
blue	KEGG_PATHWAY	hsa05167:Kaposi sarcoma-associated herpesvirus infection	1.30751e-22
blue	KEGG_PATHWAY	hsa04510:Focal adhesion	2.84628e-22
blue	KEGG_PATHWAY	hsa05231:Choline metabolism in cancer	3.11222e-22
blue	KEGG_PATHWAY	hsa05224:Breast cancer	4.48768e-22
blue	KEGG_PATHWAY	hsa05142:Chagas disease	6.47063e-22
blue	KEGG_PATHWAY	hsa05207:Chemical carcinogenesis - receptor activation	8.67173e-22
blue	KEGG_PATHWAY	hsa04620:Toll-like receptor signaling pathway	9.03778e-22
blue	KEGG_PATHWAY	hsa05165:Human papillomavirus infection	1.31648e-21
blue	KEGG_PATHWAY	hsa04150:mTOR signaling pathway	1.39925e-21
blue	KEGG_PATHWAY	hsa04010:MAPK signaling pathway	1.82e-21
blue	KEGG_PATHWAY	hsa04668:TNF signaling pathway	3.46731e-21
blue	KEGG_PATHWAY	hsa04915:Estrogen signaling pathway	4.43052e-21
blue	KEGG_PATHWAY	hsa04929:GnRH secretion	3.02032e-20
blue	KEGG_PATHWAY	hsa04380:Osteoclast differentiation	4.12396e-20
blue	KEGG_PATHWAY	hsa04066:HIF-1 signaling pathway	9.12607e-20
blue	KEGG_PATHWAY	hsa05418:Fluid shear stress and atherosclerosis	1.86649e-19
blue	KEGG_PATHWAY	hsa05225:Hepatocellular carcinoma	1.93442e-19
blue	KEGG_PATHWAY	hsa04140:Autophagy - animal	2.35715e-19
blue	KEGG_PATHWAY	hsa04919:Thyroid hormone signaling pathway	5.50745e-19
blue	KEGG_PATHWAY	hsa05132:Salmonella infection	6.36454e-19
blue	KEGG_PATHWAY	hsa04550:Signaling pathways regulating pluripotency of stem cells	1.00777e-17
blue	KEGG_PATHWAY	hsa05131:Shigellosis	1.26397e-17
blue	KEGG_PATHWAY	hsa05166:Human T-cell leukemia virus 1 infection	3.70671e-17
blue	KEGG_PATHWAY	hsa04650:Natural killer cell mediated cytotoxicity	3.79149e-17
blue	KEGG_PATHWAY	hsa04218:Cellular senescence	4.30189e-17
blue	KEGG_PATHWAY	hsa04914:Progesterone-mediated oocyte maturation	4.55825e-17
blue	KEGG_PATHWAY	hsa05164:Influenza A	2.03097e-16
blue	KEGG_PATHWAY	hsa04725:Cholinergic synapse	2.19166e-16
blue	KEGG_PATHWAY	hsa04912:GnRH signaling pathway	4.30288e-16
blue	KEGG_PATHWAY	hsa04666:Fc gamma R-mediated phagocytosis	7.8612e-16
blue	KEGG_PATHWAY	hsa04611:Platelet activation	8.83757e-16
blue	KEGG_PATHWAY	hsa04613:Neutrophil extracellular trap formation	1.14436e-15
blue	KEGG_PATHWAY	hsa05169:Epstein-Barr virus infection	3.18372e-15
blue	KEGG_PATHWAY	hsa05162:Measles	5.16204e-15
blue	KEGG_PATHWAY	hsa05145:Toxoplasmosis	6.20241e-15
blue	KEGG_PATHWAY	hsa05152:Tuberculosis	1.10433e-14
blue	KEGG_PATHWAY	hsa04810:Regulation of actin cytoskeleton	1.14617e-14
blue	KEGG_PATHWAY	hsa05206:MicroRNAs in cancer	1.61594e-14
blue	GOTERM_BP_DIRECT	GO:0006468~protein phosphorylation	6.18668e-12
blue	GOTERM_BP_DIRECT	GO:0010628~positive regulation of gene expression	6.18668e-12
blue	GOTERM_BP_DIRECT	GO:0043406~positive regulation of MAP kinase activity	6.18668e-12
blue	KEGG_PATHWAY	hsa04630:JAK-STAT signaling pathway	4.80569e-14
blue	KEGG_PATHWAY	hsa05010:Alzheimer disease	5.69798e-14
blue	GOTERM_BP_DIRECT	GO:0018105~peptidyl-serine phosphorylation	1.12737e-11
blue	KEGG_PATHWAY	hsa05203:Viral carcinogenesis	7.50745e-14
blue	KEGG_PATHWAY	hsa04213:Longevity regulating pathway - multiple species	1.39342e-13
blue	KEGG_PATHWAY	hsa04024:cAMP signaling pathway	2.58254e-13
blue	KEGG_PATHWAY	hsa04360:Axon guidance	2.58254e-13
blue	KEGG_PATHWAY	hsa04211:Longevity regulating pathway	2.70516e-13
blue	KEGG_PATHWAY	hsa05222:Small cell lung cancer	4.03323e-13
blue	KEGG_PATHWAY	hsa04932:Non-alcoholic fatty liver disease	5.32072e-13
blue	KEGG_PATHWAY	hsa01524:Platinum drug resistance	8.68344e-13
blue	GOTERM_BP_DIRECT	GO:0008284~positive regulation of cell proliferation	1.30443e-10
blue	KEGG_PATHWAY	hsa04931:Insulin resistance	2.79864e-12
blue	KEGG_PATHWAY	hsa05219:Bladder cancer	3.83565e-12
blue	KEGG_PATHWAY	hsa04540:Gap junction	7.07669e-12
blue	KEGG_PATHWAY	hsa04930:Type II diabetes mellitus	1.15448e-11
blue	GOTERM_BP_DIRECT	GO:0032735~positive regulation of interleukin-12 production	5.31145e-09
blue	KEGG_PATHWAY	hsa05171:Coronavirus disease - COVID-19	1.25453e-10
blue	GOTERM_BP_DIRECT	GO:0045944~positive regulation of transcription from RNA polymerase II promoter	2.17039e-08
blue	GOTERM_BP_DIRECT	GO:0035556~intracellular signal transduction	2.40768e-08
blue	GOTERM_BP_DIRECT	GO:0007165~signal transduction	2.40768e-08
blue	GOTERM_BP_DIRECT	GO:0001934~positive regulation of protein phosphorylation	2.40768e-08
blue	GOTERM_BP_DIRECT	GO:0051092~positive regulation of NF-kappaB transcription factor activity	5.46537e-08
blue	GOTERM_BP_DIRECT	GO:0070374~positive regulation of ERK1 and ERK2 cascade	5.46537e-08
blue	KEGG_PATHWAY	hsa04371:Apelin signaling pathway	1.06744e-09
blue	GOTERM_BP_DIRECT	GO:0031663~lipopolysaccharide-mediated signaling pathway	7.43868e-08
blue	KEGG_PATHWAY	hsa05100:Bacterial invasion of epithelial cells	1.42303e-09
blue	GOTERM_BP_DIRECT	GO:0014065~phosphatidylinositol 3-kinase signaling	8.18558e-08
blue	KEGG_PATHWAY	hsa04923:Regulation of lipolysis in adipocytes	2.62553e-09
blue	GOTERM_BP_DIRECT	GO:0030335~positive regulation of cell migration	1.46637e-07
blue	GOTERM_BP_DIRECT	GO:0042307~positive regulation of protein import into nucleus	1.56546e-07
blue	KEGG_PATHWAY	hsa04960:Aldosterone-regulated sodium reabsorption	3.86883e-09
blue	KEGG_PATHWAY	hsa05415:Diabetic cardiomyopathy	4.43056e-09
blue	GOTERM_BP_DIRECT	GO:0045429~positive regulation of nitric oxide biosynthetic process	2.93535e-07
blue	GOTERM_BP_DIRECT	GO:0071356~cellular response to tumor necrosis factor	3.35198e-07
blue	KEGG_PATHWAY	hsa04750:Inflammatory mediator regulation of TRP channels	1.21213e-08
blue	KEGG_PATHWAY	hsa04916:Melanogenesis	1.57137e-08
blue	KEGG_PATHWAY	hsa05146:Amoebiasis	1.69923e-08
blue	GOTERM_BP_DIRECT	GO:0043066~negative regulation of apoptotic process	7.65308e-07
blue	KEGG_PATHWAY	hsa04621:NOD-like receptor signaling pathway	1.95392e-08
blue	GOTERM_BP_DIRECT	GO:0043410~positive regulation of MAPK cascade	7.7811e-07
blue	KEGG_PATHWAY	hsa04973:Carbohydrate digestion and absorption	2.12964e-08
blue	KEGG_PATHWAY	hsa05130:Pathogenic Escherichia coli infection	3.91359e-08
blue	GOTERM_BP_DIRECT	GO:0000165~MAPK cascade	1.56497e-06
blue	GOTERM_BP_DIRECT	GO:0043552~positive regulation of phosphatidylinositol 3-kinase activity	1.56497e-06
blue	KEGG_PATHWAY	hsa04670:Leukocyte transendothelial migration	4.38476e-08
blue	GOTERM_BP_DIRECT	GO:0051091~positive regulation of sequence-specific DNA binding transcription factor activity	2.05958e-06
blue	GOTERM_BP_DIRECT	GO:1901224~positive regulation of NIK/NF-kappaB signaling	2.12305e-06
blue	KEGG_PATHWAY	hsa05216:Thyroid cancer	1.47595e-07
blue	GOTERM_BP_DIRECT	GO:0032733~positive regulation of interleukin-10 production	4.83795e-06
blue	GOTERM_BP_DIRECT	GO:0043491~protein kinase B signaling	4.83795e-06
blue	KEGG_PATHWAY	hsa04657:IL-17 signaling pathway	1.55536e-07
blue	GOTERM_BP_DIRECT	GO:0014068~positive regulation of phosphatidylinositol 3-kinase signaling	4.91677e-06
blue	KEGG_PATHWAY	hsa04720:Long-term potentiation	2.56384e-07
blue	GOTERM_BP_DIRECT	GO:0035994~response to muscle stretch	7.66091e-06
blue	KEGG_PATHWAY	hsa05168:Herpes simplex virus 1 infection	2.61727e-07
blue	GOTERM_BP_DIRECT	GO:0048538~thymus development	7.8531e-06
blue	KEGG_PATHWAY	hsa04936:Alcoholic liver disease	2.84134e-07
blue	GOTERM_BP_DIRECT	GO:0007173~epidermal growth factor receptor signaling pathway	9.44413e-06
blue	KEGG_PATHWAY	hsa05120:Epithelial cell signaling in Helicobacter pylori infection	3.39432e-07
blue	KEGG_PATHWAY	hsa04928:Parathyroid hormone synthesis, secretion and action	3.81467e-07
blue	KEGG_PATHWAY	hsa04659:Th17 cell differentiation	4.37407e-07
blue	KEGG_PATHWAY	hsa04921:Oxytocin signaling pathway	5.5037e-07
blue	KEGG_PATHWAY	hsa04726:Serotonergic synapse	6.9958e-07
blue	GOTERM_BP_DIRECT	GO:0032760~positive regulation of tumor necrosis factor production	1.98556e-05
blue	GOTERM_BP_DIRECT	GO:0032869~cellular response to insulin stimulus	2.25097e-05
blue	GOTERM_BP_DIRECT	GO:0008286~insulin receptor signaling pathway	2.25097e-05
blue	GOTERM_BP_DIRECT	GO:0030878~thyroid gland development	3.55367e-05
blue	GOTERM_BP_DIRECT	GO:0042493~response to drug	4.87653e-05
blue	KEGG_PATHWAY	hsa04658:Th1 and Th2 cell differentiation	2.14617e-06
blue	GOTERM_BP_DIRECT	GO:0045893~positive regulation of transcription, DNA-templated	5.2466e-05
blue	GOTERM_BP_DIRECT	GO:0018107~peptidyl-threonine phosphorylation	5.55491e-05
blue	GOTERM_BP_DIRECT	GO:0018108~peptidyl-tyrosine phosphorylation	5.89238e-05
blue	KEGG_PATHWAY	hsa04730:Long-term depression	2.59653e-06
blue	GOTERM_BP_DIRECT	GO:2000641~regulation of early endosome to late endosome transport	6.00055e-05
blue	KEGG_PATHWAY	hsa05034:Alcoholism	2.74015e-06
blue	KEGG_PATHWAY	hsa05017:Spinocerebellar ataxia	3.5716e-06
blue	GOTERM_BP_DIRECT	GO:0034614~cellular response to reactive oxygen species	0.0001105
blue	GOTERM_BP_DIRECT	GO:0071223~cellular response to lipoteichoic acid	0.0001105
blue	GOTERM_BP_DIRECT	GO:0006915~apoptotic process	0.0001105
blue	GOTERM_BP_DIRECT	GO:0070371~ERK1 and ERK2 cascade	0.000115605
blue	GOTERM_BP_DIRECT	GO:0019221~cytokine-mediated signaling pathway	0.000115612
blue	KEGG_PATHWAY	hsa04920:Adipocytokine signaling pathway	5.81839e-06
blue	GOTERM_BP_DIRECT	GO:0043524~negative regulation of neuron apoptotic process	0.000117415
blue	GOTERM_BP_DIRECT	GO:0009636~response to toxic substance	0.00012272
blue	GOTERM_BP_DIRECT	GO:0007252~I-kappaB phosphorylation	0.000129658
blue	KEGG_PATHWAY	hsa04520:Adherens junction	6.83188e-06
blue	GOTERM_BP_DIRECT	GO:0071276~cellular response to cadmium ion	0.000141231
blue	GOTERM_BP_DIRECT	GO:0046330~positive regulation of JNK cascade	0.000187105
blue	KEGG_PATHWAY	hsa05133:Pertussis	1.01082e-05
blue	GOTERM_BP_DIRECT	GO:0016477~cell migration	0.000200216
blue	KEGG_PATHWAY	hsa05140:Leishmaniasis	1.08256e-05
blue	KEGG_PATHWAY	hsa04152:AMPK signaling pathway	1.19945e-05
blue	GOTERM_BP_DIRECT	GO:0032755~positive regulation of interleukin-6 production	0.000230587
blue	GOTERM_BP_DIRECT	GO:0046777~protein autophosphorylation	0.00025869
blue	GOTERM_BP_DIRECT	GO:0007249~I-kappaB kinase/NF-kappaB signaling	0.000263351
blue	GOTERM_BP_DIRECT	GO:0051403~stress-activated MAPK cascade	0.00027488
blue	GOTERM_BP_DIRECT	GO:0043149~stress fiber assembly	0.00027488
blue	GOTERM_BP_DIRECT	GO:0051146~striated muscle cell differentiation	0.00027488
blue	GOTERM_BP_DIRECT	GO:0071222~cellular response to lipopolysaccharide	0.000308624
blue	GOTERM_BP_DIRECT	GO:0006954~inflammatory response	0.000308624
blue	GOTERM_BP_DIRECT	GO:0043123~positive regulation of I-kappaB kinase/NF-kappaB signaling	0.000319724
blue	GOTERM_BP_DIRECT	GO:0043280~positive regulation of cysteine-type endopeptidase activity involved in apoptotic process	0.000343765
blue	GOTERM_BP_DIRECT	GO:0051770~positive regulation of nitric-oxide synthase biosynthetic process	0.0003663
blue	GOTERM_BP_DIRECT	GO:0046854~phosphatidylinositol phosphorylation	0.000381746
blue	GOTERM_BP_DIRECT	GO:0007166~cell surface receptor signaling pathway	0.000381746
blue	GOTERM_BP_DIRECT	GO:0060324~face development	0.000413797
blue	GOTERM_BP_DIRECT	GO:0031281~positive regulation of cyclase activity	0.000497443
blue	KEGG_PATHWAY	hsa05022:Pathways of neurodegeneration - multiple diseases	3.48149e-05
blue	GOTERM_BP_DIRECT	GO:0051897~positive regulation of protein kinase B signaling	0.000563195
blue	KEGG_PATHWAY	hsa04070:Phosphatidylinositol signaling system	4.01653e-05
blue	GOTERM_BP_DIRECT	GO:0030168~platelet activation	0.000569483
blue	GOTERM_BP_DIRECT	GO:0007507~heart development	0.000570908
blue	GOTERM_BP_DIRECT	GO:0032731~positive regulation of interleukin-1 beta production	0.000588662
blue	GOTERM_BP_DIRECT	GO:0071456~cellular response to hypoxia	0.000593669
blue	GOTERM_BP_DIRECT	GO:0007169~transmembrane receptor protein tyrosine kinase signaling pathway	0.00060711
blue	KEGG_PATHWAY	hsa04261:Adrenergic signaling in cardiomyocytes	5.03934e-05
blue	GOTERM_BP_DIRECT	GO:0010595~positive regulation of endothelial cell migration	0.000676464
blue	KEGG_PATHWAY	hsa05020:Prion disease	5.46184e-05
blue	GOTERM_BP_DIRECT	GO:0090170~regulation of Golgi inheritance	0.000884316
blue	KEGG_PATHWAY	hsa05321:Inflammatory bowel disease	6.86688e-05
blue	GOTERM_BP_DIRECT	GO:0000187~activation of MAPK activity	0.000910536
blue	GOTERM_BP_DIRECT	GO:0051000~positive regulation of nitric-oxide synthase activity	0.000910536
blue	GOTERM_BP_DIRECT	GO:0043393~regulation of protein binding	0.000910536
blue	GOTERM_BP_DIRECT	GO:2000463~positive regulation of excitatory postsynaptic potential	0.000910536
blue	KEGG_PATHWAY	hsa04622:RIG-I-like receptor signaling pathway	9.72021e-05
blue	KEGG_PATHWAY	hsa04022:cGMP-PKG signaling pathway	9.72021e-05
blue	KEGG_PATHWAY	hsa04137:Mitophagy - animal	0.000110141
blue	KEGG_PATHWAY	hsa04728:Dopaminergic synapse	0.000214609
blue	KEGG_PATHWAY	hsa04270:Vascular smooth muscle contraction	0.000231416
blue	KEGG_PATHWAY	hsa04064:NF-kappa B signaling pathway	0.000611233
blue	KEGG_PATHWAY	hsa04714:Thermogenesis	0.000716781
blue	KEGG_PATHWAY	hsa04215:Apoptosis - multiple species	0.00138636

## Sheet: d. enrichment result (brain)
Module	Category	Term	Adjusted p-value (BH)
green	GOTERM_BP_DIRECT	GO:0006107~oxaloacetate metabolic process	1.69171e-08
green	KEGG_PATHWAY	hsa01200:Carbon metabolism	7.9344e-07
green	KEGG_PATHWAY	hsa00270:Cysteine and methionine metabolism	9.68338e-06
green	GOTERM_BP_DIRECT	GO:0019551~glutamate catabolic process to 2-oxoglutarate	0.00700943
green	GOTERM_BP_DIRECT	GO:0019550~glutamate catabolic process to aspartate	0.00700943
green	GOTERM_BP_DIRECT	GO:0005975~carbohydrate metabolic process	0.00700943
green	GOTERM_BP_DIRECT	GO:0006532~aspartate biosynthetic process	0.0073904
green	GOTERM_BP_DIRECT	GO:0006533~aspartate catabolic process	0.00821091
green	KEGG_PATHWAY	hsa01100:Metabolic pathways	0.00893065
green	GOTERM_BP_DIRECT	GO:0006531~aspartate metabolic process	0.0123135
green	GOTERM_BP_DIRECT	GO:0006108~malate metabolic process	0.0136784
green	GOTERM_BP_DIRECT	GO:0006734~NADH metabolic process	0.0136784
green	KEGG_PATHWAY	hsa00400:Phenylalanine, tyrosine and tryptophan biosynthesis	0.0154611
green	GOTERM_BP_DIRECT	GO:0006536~glutamate metabolic process	0.0184586
green	GOTERM_BP_DIRECT	GO:0006103~2-oxoglutarate metabolic process	0.020132
green	GOTERM_BP_DIRECT	GO:0035902~response to immobilization stress	0.0245942
green	GOTERM_BP_DIRECT	GO:0046686~response to cadmium ion	0.0255341
green	GOTERM_BP_DIRECT	GO:0043278~response to morphine	0.0270345
green	GOTERM_BP_DIRECT	GO:0006099~tricarboxylic acid cycle	0.0270345
green	KEGG_PATHWAY	hsa00360:Phenylalanine metabolism	0.0322992
green	KEGG_PATHWAY	hsa01210:2-Oxocarboxylic acid metabolism	0.0322992
green	KEGG_PATHWAY	hsa00220:Arginine biosynthesis	0.0322992
green	KEGG_PATHWAY	hsa00020:Citrate cycle (TCA cycle)	0.0342063
green	KEGG_PATHWAY	hsa00630:Glyoxylate and dicarboxylate metabolism	0.0342063
green	KEGG_PATHWAY	hsa00350:Tyrosine metabolism	0.0344727
green	KEGG_PATHWAY	hsa00250:Alanine, aspartate and glutamate metabolism	0.0344727
green	KEGG_PATHWAY	hsa00620:Pyruvate metabolism	0.0400665
green	KEGG_PATHWAY	hsa00330:Arginine and proline metabolism	0.0401025
green	KEGG_PATHWAY	hsa01230:Biosynthesis of amino acids	0.0545199
blue	KEGG_PATHWAY	hsa04625:C-type lectin receptor signaling pathway	1.09778e-30
blue	KEGG_PATHWAY	hsa05167:Kaposi sarcoma-associated herpesvirus infection	1.36523e-30
blue	KEGG_PATHWAY	hsa04722:Neurotrophin signaling pathway	8.36273e-28
blue	KEGG_PATHWAY	hsa05212:Pancreatic cancer	5.36099e-27
blue	KEGG_PATHWAY	hsa04668:TNF signaling pathway	7.00741e-27
blue	KEGG_PATHWAY	hsa05215:Prostate cancer	1.17198e-26
blue	KEGG_PATHWAY	hsa05200:Pathways in cancer	1.17198e-26
blue	KEGG_PATHWAY	hsa05417:Lipid and atherosclerosis	1.2265e-26
blue	KEGG_PATHWAY	hsa04662:B cell receptor signaling pathway	1.3232e-26
blue	KEGG_PATHWAY	hsa04660:T cell receptor signaling pathway	3.79215e-26
blue	KEGG_PATHWAY	hsa05235:PD-L1 expression and PD-1 checkpoint pathway in cancer	6.2781e-26
blue	KEGG_PATHWAY	hsa04014:Ras signaling pathway	6.2781e-26
blue	KEGG_PATHWAY	hsa01521:EGFR tyrosine kinase inhibitor resistance	3.02962e-25
blue	KEGG_PATHWAY	hsa05161:Hepatitis B	3.45007e-25
blue	KEGG_PATHWAY	hsa04933:AGE-RAGE signaling pathway in diabetic complications	6.351e-25
blue	KEGG_PATHWAY	hsa04917:Prolactin signaling pathway	1.49983e-24
blue	KEGG_PATHWAY	hsa05220:Chronic myeloid leukemia	7.42267e-24
blue	KEGG_PATHWAY	hsa04062:Chemokine signaling pathway	1.55223e-23
blue	KEGG_PATHWAY	hsa05221:Acute myeloid leukemia	4.04224e-23
blue	KEGG_PATHWAY	hsa04664:Fc epsilon RI signaling pathway	5.09671e-23
blue	KEGG_PATHWAY	hsa05205:Proteoglycans in cancer	6.2465e-23
blue	KEGG_PATHWAY	hsa04151:PI3K-Akt signaling pathway	9.58806e-23
blue	KEGG_PATHWAY	hsa04926:Relaxin signaling pathway	9.67611e-23
blue	KEGG_PATHWAY	hsa05223:Non-small cell lung cancer	1.25785e-22
blue	KEGG_PATHWAY	hsa05131:Shigellosis	1.49101e-22
blue	KEGG_PATHWAY	hsa04370:VEGF signaling pathway	2.11153e-22
blue	KEGG_PATHWAY	hsa04210:Apoptosis	2.50425e-22
blue	KEGG_PATHWAY	hsa05135:Yersinia infection	2.8156e-22
blue	KEGG_PATHWAY	hsa05208:Chemical carcinogenesis - reactive oxygen species	3.25139e-22
blue	KEGG_PATHWAY	hsa04666:Fc gamma R-mediated phagocytosis	5.13206e-22
blue	KEGG_PATHWAY	hsa04071:Sphingolipid signaling pathway	5.86748e-22
blue	KEGG_PATHWAY	hsa01522:Endocrine resistance	5.86748e-22
blue	KEGG_PATHWAY	hsa04620:Toll-like receptor signaling pathway	1.78751e-21
blue	KEGG_PATHWAY	hsa04012:ErbB signaling pathway	1.96983e-21
blue	KEGG_PATHWAY	hsa04380:Osteoclast differentiation	2.25726e-21
blue	KEGG_PATHWAY	hsa05170:Human immunodeficiency virus 1 infection	2.39617e-21
blue	KEGG_PATHWAY	hsa04068:FoxO signaling pathway	3.38545e-21
blue	KEGG_PATHWAY	hsa05160:Hepatitis C	3.53037e-21
blue	KEGG_PATHWAY	hsa05218:Melanoma	4.96743e-21
blue	KEGG_PATHWAY	hsa05213:Endometrial cancer	7.71508e-21
blue	KEGG_PATHWAY	hsa05214:Glioma	9.67661e-21
blue	KEGG_PATHWAY	hsa04015:Rap1 signaling pathway	4.63185e-20
blue	KEGG_PATHWAY	hsa05132:Salmonella infection	7.06775e-20
blue	KEGG_PATHWAY	hsa05210:Colorectal cancer	9.67814e-20
blue	KEGG_PATHWAY	hsa04931:Insulin resistance	1.1546e-19
blue	KEGG_PATHWAY	hsa05211:Renal cell carcinoma	1.21196e-19
blue	KEGG_PATHWAY	hsa04066:HIF-1 signaling pathway	1.3037e-19
blue	KEGG_PATHWAY	hsa05166:Human T-cell leukemia virus 1 infection	1.31191e-19
blue	KEGG_PATHWAY	hsa05230:Central carbon metabolism in cancer	1.44106e-19
blue	KEGG_PATHWAY	hsa05163:Human cytomegalovirus infection	1.67106e-19
blue	KEGG_PATHWAY	hsa04510:Focal adhesion	4.05989e-19
blue	KEGG_PATHWAY	hsa04935:Growth hormone synthesis, secretion and action	5.73025e-19
blue	KEGG_PATHWAY	hsa04072:Phospholipase D signaling pathway	8.82297e-19
blue	KEGG_PATHWAY	hsa05142:Chagas disease	1.51886e-18
blue	KEGG_PATHWAY	hsa04010:MAPK signaling pathway	2.22831e-18
blue	KEGG_PATHWAY	hsa05145:Toxoplasmosis	7.26766e-18
blue	KEGG_PATHWAY	hsa05169:Epstein-Barr virus infection	1.10764e-17
blue	KEGG_PATHWAY	hsa05231:Choline metabolism in cancer	3.06094e-17
blue	GOTERM_BP_DIRECT	GO:0006468~protein phosphorylation	7.53558e-14
blue	KEGG_PATHWAY	hsa05162:Measles	2.54174e-16
blue	KEGG_PATHWAY	hsa05418:Fluid shear stress and atherosclerosis	2.54174e-16
blue	KEGG_PATHWAY	hsa05165:Human papillomavirus infection	4.76662e-16
blue	GOTERM_BP_DIRECT	GO:0006954~inflammatory response	3.23206e-13
blue	KEGG_PATHWAY	hsa05207:Chemical carcinogenesis - receptor activation	5.94782e-16
blue	KEGG_PATHWAY	hsa05224:Breast cancer	6.30144e-16
blue	KEGG_PATHWAY	hsa05152:Tuberculosis	7.46371e-16
blue	KEGG_PATHWAY	hsa05226:Gastric cancer	7.84014e-16
blue	KEGG_PATHWAY	hsa04919:Thyroid hormone signaling pathway	8.08847e-16
blue	KEGG_PATHWAY	hsa04914:Progesterone-mediated oocyte maturation	2.06511e-15
blue	GOTERM_BP_DIRECT	GO:0007165~signal transduction	1.30122e-12
blue	KEGG_PATHWAY	hsa04929:GnRH secretion	5.00297e-15
blue	KEGG_PATHWAY	hsa04910:Insulin signaling pathway	5.60011e-15
blue	KEGG_PATHWAY	hsa04915:Estrogen signaling pathway	6.22658e-15
blue	KEGG_PATHWAY	hsa05164:Influenza A	7.4754e-15
blue	GOTERM_BP_DIRECT	GO:0030335~positive regulation of cell migration	2.71118e-12
blue	KEGG_PATHWAY	hsa04140:Autophagy - animal	8.64639e-15
blue	KEGG_PATHWAY	hsa04550:Signaling pathways regulating pluripotency of stem cells	1.07276e-14
blue	KEGG_PATHWAY	hsa04920:Adipocytokine signaling pathway	1.31255e-14
blue	KEGG_PATHWAY	hsa05222:Small cell lung cancer	1.55127e-14
blue	GOTERM_BP_DIRECT	GO:0043406~positive regulation of MAP kinase activity	4.88431e-12
blue	KEGG_PATHWAY	hsa04611:Platelet activation	3.32511e-14
blue	KEGG_PATHWAY	hsa04218:Cellular senescence	3.96655e-14
blue	KEGG_PATHWAY	hsa04150:mTOR signaling pathway	3.96655e-14
blue	KEGG_PATHWAY	hsa04613:Neutrophil extracellular trap formation	3.99152e-14
blue	GOTERM_BP_DIRECT	GO:0018105~peptidyl-serine phosphorylation	9.39163e-12
blue	GOTERM_BP_DIRECT	GO:0035556~intracellular signal transduction	9.39163e-12
blue	GOTERM_BP_DIRECT	GO:0031663~lipopolysaccharide-mediated signaling pathway	1.29942e-11
blue	GOTERM_BP_DIRECT	GO:0050731~positive regulation of peptidyl-tyrosine phosphorylation	1.29942e-11
blue	KEGG_PATHWAY	hsa05225:Hepatocellular carcinoma	1.20277e-13
blue	KEGG_PATHWAY	hsa05203:Viral carcinogenesis	1.22206e-13
blue	KEGG_PATHWAY	hsa04930:Type II diabetes mellitus	2.32706e-13
blue	KEGG_PATHWAY	hsa04211:Longevity regulating pathway	3.202e-13
blue	GOTERM_BP_DIRECT	GO:0010628~positive regulation of gene expression	5.35355e-11
blue	KEGG_PATHWAY	hsa04024:cAMP signaling pathway	4.27454e-13
blue	KEGG_PATHWAY	hsa05171:Coronavirus disease - COVID-19	9.08971e-13
blue	KEGG_PATHWAY	hsa04630:JAK-STAT signaling pathway	1.41278e-12
blue	KEGG_PATHWAY	hsa05010:Alzheimer disease	1.62866e-12
blue	KEGG_PATHWAY	hsa05219:Bladder cancer	3.68042e-12
blue	KEGG_PATHWAY	hsa04725:Cholinergic synapse	5.93879e-12
blue	KEGG_PATHWAY	hsa05206:MicroRNAs in cancer	6.3191e-12
blue	KEGG_PATHWAY	hsa04360:Axon guidance	7.00807e-12
blue	GOTERM_BP_DIRECT	GO:0014065~phosphatidylinositol 3-kinase signaling	1.33397e-09
blue	KEGG_PATHWAY	hsa04932:Non-alcoholic fatty liver disease	1.47079e-11
blue	KEGG_PATHWAY	hsa05120:Epithelial cell signaling in Helicobacter pylori infection	2.01148e-11
blue	KEGG_PATHWAY	hsa04650:Natural killer cell mediated cytotoxicity	2.19762e-11
blue	GOTERM_BP_DIRECT	GO:0045944~positive regulation of transcription from RNA polymerase II promoter	2.68593e-09
blue	KEGG_PATHWAY	hsa04810:Regulation of actin cytoskeleton	8.07822e-11
blue	GOTERM_BP_DIRECT	GO:0051897~positive regulation of protein kinase B signaling	8.34851e-09
blue	GOTERM_BP_DIRECT	GO:0008284~positive regulation of cell proliferation	1.58367e-08
blue	KEGG_PATHWAY	hsa04213:Longevity regulating pathway - multiple species	1.91853e-10
blue	GOTERM_BP_DIRECT	GO:0001934~positive regulation of protein phosphorylation	2.10119e-08
blue	KEGG_PATHWAY	hsa05130:Pathogenic Escherichia coli infection	3.04351e-10
blue	KEGG_PATHWAY	hsa04912:GnRH signaling pathway	3.65535e-10
blue	GOTERM_BP_DIRECT	GO:0032760~positive regulation of tumor necrosis factor production	4.45651e-08
blue	GOTERM_BP_DIRECT	GO:0043410~positive regulation of MAPK cascade	4.45651e-08
blue	KEGG_PATHWAY	hsa04750:Inflammatory mediator regulation of TRP channels	6.18129e-10
blue	KEGG_PATHWAY	hsa01524:Platinum drug resistance	8.68892e-10
blue	GOTERM_BP_DIRECT	GO:0042531~positive regulation of tyrosine phosphorylation of STAT protein	6.51958e-08
blue	GOTERM_BP_DIRECT	GO:1901224~positive regulation of NIK/NF-kappaB signaling	6.84797e-08
blue	GOTERM_BP_DIRECT	GO:0035994~response to muscle stretch	8.07586e-08
blue	GOTERM_BP_DIRECT	GO:0032733~positive regulation of interleukin-10 production	9.84745e-08
blue	KEGG_PATHWAY	hsa04659:Th17 cell differentiation	1.62626e-09
blue	GOTERM_BP_DIRECT	GO:0032735~positive regulation of interleukin-12 production	1.26901e-07
blue	GOTERM_BP_DIRECT	GO:0038096~Fc-gamma receptor signaling pathway involved in phagocytosis	1.6572e-07
blue	KEGG_PATHWAY	hsa04960:Aldosterone-regulated sodium reabsorption	3.33611e-09
blue	GOTERM_BP_DIRECT	GO:0071260~cellular response to mechanical stimulus	1.98757e-07
blue	GOTERM_BP_DIRECT	GO:0038095~Fc-epsilon receptor signaling pathway	2.51037e-07
blue	KEGG_PATHWAY	hsa05415:Diabetic cardiomyopathy	5.70615e-09
blue	KEGG_PATHWAY	hsa04657:IL-17 signaling pathway	8.56854e-09
blue	GOTERM_BP_DIRECT	GO:0033209~tumor necrosis factor-mediated signaling pathway	4.97591e-07
blue	GOTERM_BP_DIRECT	GO:0050852~T cell receptor signaling pathway	5.9547e-07
blue	GOTERM_BP_DIRECT	GO:0070374~positive regulation of ERK1 and ERK2 cascade	5.9547e-07
blue	GOTERM_BP_DIRECT	GO:0051092~positive regulation of NF-kappaB transcription factor activity	6.76256e-07
blue	GOTERM_BP_DIRECT	GO:0043066~negative regulation of apoptotic process	6.76256e-07
blue	KEGG_PATHWAY	hsa04371:Apelin signaling pathway	1.9177e-08
blue	KEGG_PATHWAY	hsa04064:NF-kappa B signaling pathway	2.10491e-08
blue	GOTERM_BP_DIRECT	GO:0010595~positive regulation of endothelial cell migration	1.40005e-06
blue	GOTERM_BP_DIRECT	GO:0048661~positive regulation of smooth muscle cell proliferation	1.62224e-06
blue	GOTERM_BP_DIRECT	GO:0034614~cellular response to reactive oxygen species	2.39113e-06
blue	KEGG_PATHWAY	hsa05168:Herpes simplex virus 1 infection	6.70018e-08
blue	KEGG_PATHWAY	hsa04923:Regulation of lipolysis in adipocytes	6.8244e-08
blue	GOTERM_BP_DIRECT	GO:0070371~ERK1 and ERK2 cascade	2.66675e-06
blue	GOTERM_BP_DIRECT	GO:0018108~peptidyl-tyrosine phosphorylation	3.19811e-06
blue	GOTERM_BP_DIRECT	GO:0043491~protein kinase B signaling	3.53963e-06
blue	GOTERM_BP_DIRECT	GO:0071276~cellular response to cadmium ion	3.53963e-06
blue	GOTERM_BP_DIRECT	GO:0031295~T cell costimulation	3.53963e-06
blue	KEGG_PATHWAY	hsa04730:Long-term depression	1.11361e-07
blue	GOTERM_BP_DIRECT	GO:0014068~positive regulation of phosphatidylinositol 3-kinase signaling	3.78084e-06
blue	KEGG_PATHWAY	hsa04658:Th1 and Th2 cell differentiation	1.32757e-07
blue	GOTERM_BP_DIRECT	GO:0071356~cellular response to tumor necrosis factor	4.40106e-06
blue	KEGG_PATHWAY	hsa05321:Inflammatory bowel disease	1.95714e-07
blue	GOTERM_BP_DIRECT	GO:0019221~cytokine-mediated signaling pathway	7.1737e-06
blue	GOTERM_BP_DIRECT	GO:0045893~positive regulation of transcription, DNA-templated	7.34497e-06
blue	KEGG_PATHWAY	hsa04621:NOD-like receptor signaling pathway	2.74955e-07
blue	KEGG_PATHWAY	hsa04936:Alcoholic liver disease	3.16104e-07
blue	GOTERM_BP_DIRECT	GO:0002223~stimulatory C-type lectin receptor signaling pathway	1.21636e-05
blue	KEGG_PATHWAY	hsa04973:Carbohydrate digestion and absorption	5.57773e-07
blue	KEGG_PATHWAY	hsa05133:Pertussis	5.81207e-07
blue	KEGG_PATHWAY	hsa05100:Bacterial invasion of epithelial cells	6.3609e-07
blue	KEGG_PATHWAY	hsa05140:Leishmaniasis	6.3609e-07
blue	KEGG_PATHWAY	hsa04670:Leukocyte transendothelial migration	7.02223e-07
blue	GOTERM_BP_DIRECT	GO:0030168~platelet activation	2.73579e-05
blue	GOTERM_BP_DIRECT	GO:0030878~thyroid gland development	2.7596e-05
blue	GOTERM_BP_DIRECT	GO:0071222~cellular response to lipopolysaccharide	2.78964e-05
blue	GOTERM_BP_DIRECT	GO:0007568~aging	2.82862e-05
blue	GOTERM_BP_DIRECT	GO:0016310~phosphorylation	4.11673e-05
blue	KEGG_PATHWAY	hsa04540:Gap junction	1.58797e-06
blue	GOTERM_BP_DIRECT	GO:0060020~Bergmann glial cell differentiation	4.62856e-05
blue	GOTERM_BP_DIRECT	GO:2000641~regulation of early endosome to late endosome transport	4.62856e-05
blue	GOTERM_BP_DIRECT	GO:0007169~transmembrane receptor protein tyrosine kinase signaling pathway	4.84244e-05
blue	GOTERM_BP_DIRECT	GO:0043552~positive regulation of phosphatidylinositol 3-kinase activity	4.84244e-05
blue	GOTERM_BP_DIRECT	GO:0030183~B cell differentiation	6.60691e-05
blue	KEGG_PATHWAY	hsa05017:Spinocerebellar ataxia	3.91423e-06
blue	KEGG_PATHWAY	hsa05216:Thyroid cancer	3.94097e-06
blue	KEGG_PATHWAY	hsa04916:Melanogenesis	4.02741e-06
blue	GOTERM_BP_DIRECT	GO:0046326~positive regulation of glucose import	0.000105111
blue	GOTERM_BP_DIRECT	GO:0006915~apoptotic process	0.000106544
blue	GOTERM_BP_DIRECT	GO:0090398~cellular senescence	0.000112384
blue	GOTERM_BP_DIRECT	GO:0001525~angiogenesis	0.000132853
blue	GOTERM_BP_DIRECT	GO:0001775~cell activation	0.000134773
blue	KEGG_PATHWAY	hsa04921:Oxytocin signaling pathway	6.79504e-06
blue	KEGG_PATHWAY	hsa04137:Mitophagy - animal	7.14995e-06
blue	GOTERM_BP_DIRECT	GO:0006606~protein import into nucleus	0.000165373
blue	GOTERM_BP_DIRECT	GO:1904385~cellular response to angiotensin	0.000165481
blue	GOTERM_BP_DIRECT	GO:0032755~positive regulation of interleukin-6 production	0.000205078
blue	GOTERM_BP_DIRECT	GO:0007173~epidermal growth factor receptor signaling pathway	0.000209171
blue	GOTERM_BP_DIRECT	GO:0048015~phosphatidylinositol-mediated signaling	0.000209171
blue	GOTERM_BP_DIRECT	GO:0050729~positive regulation of inflammatory response	0.000215109
blue	GOTERM_BP_DIRECT	GO:0007249~I-kappaB kinase/NF-kappaB signaling	0.000220296
blue	GOTERM_BP_DIRECT	GO:0051403~stress-activated MAPK cascade	0.00023052
blue	KEGG_PATHWAY	hsa04022:cGMP-PKG signaling pathway	1.23443e-05
blue	KEGG_PATHWAY	hsa04152:AMPK signaling pathway	1.26477e-05
blue	GOTERM_BP_DIRECT	GO:0007229~integrin-mediated signaling pathway	0.000258869
blue	GOTERM_BP_DIRECT	GO:0000165~MAPK cascade	0.000317777
blue	GOTERM_BP_DIRECT	GO:0046854~phosphatidylinositol phosphorylation	0.000354532
blue	GOTERM_BP_DIRECT	GO:0060324~face development	0.000373843
blue	GOTERM_BP_DIRECT	GO:0007166~cell surface receptor signaling pathway	0.00038482
blue	GOTERM_BP_DIRECT	GO:2000630~positive regulation of miRNA metabolic process	0.000427194
blue	GOTERM_BP_DIRECT	GO:0051726~regulation of cell cycle	0.000480817
blue	GOTERM_BP_DIRECT	GO:0036092~phosphatidylinositol-3-phosphate biosynthetic process	0.000483448
blue	GOTERM_BP_DIRECT	GO:0045087~innate immune response	0.000538845
blue	GOTERM_BP_DIRECT	GO:0050853~B cell receptor signaling pathway	0.000538845
blue	GOTERM_BP_DIRECT	GO:0032757~positive regulation of interleukin-8 production	0.000540493
blue	GOTERM_BP_DIRECT	GO:0071456~cellular response to hypoxia	0.000565285
blue	GOTERM_BP_DIRECT	GO:0051090~regulation of sequence-specific DNA binding transcription factor activity	0.000600604
blue	GOTERM_BP_DIRECT	GO:0043065~positive regulation of apoptotic process	0.000602875
blue	GOTERM_BP_DIRECT	GO:0008285~negative regulation of cell proliferation	0.000637346
blue	GOTERM_BP_DIRECT	GO:0043154~negative regulation of cysteine-type endopeptidase activity involved in apoptotic process	0.000645126
blue	GOTERM_BP_DIRECT	GO:0032740~positive regulation of interleukin-17 production	0.000652022
blue	GOTERM_BP_DIRECT	GO:0090170~regulation of Golgi inheritance	0.000731007
blue	GOTERM_BP_DIRECT	GO:0018107~peptidyl-threonine phosphorylation	0.000737899
blue	KEGG_PATHWAY	hsa05022:Pathways of neurodegeneration - multiple diseases	4.99687e-05
blue	GOTERM_BP_DIRECT	GO:0002862~negative regulation of inflammatory response to antigenic stimulus	0.000786163
blue	GOTERM_BP_DIRECT	GO:0002092~positive regulation of receptor internalization	0.000786163
blue	KEGG_PATHWAY	hsa05146:Amoebiasis	5.29305e-05
blue	GOTERM_BP_DIRECT	GO:0000187~activation of MAPK activity	0.000786163
blue	GOTERM_BP_DIRECT	GO:0070301~cellular response to hydrogen peroxide	0.000786163
blue	KEGG_PATHWAY	hsa04720:Long-term potentiation	7.51066e-05
blue	GOTERM_BP_DIRECT	GO:0002732~positive regulation of dendritic cell cytokine production	0.00113507
blue	GOTERM_BP_DIRECT	GO:0045766~positive regulation of angiogenesis	0.00127915
blue	GOTERM_BP_DIRECT	GO:0042127~regulation of cell proliferation	0.00127915
blue	KEGG_PATHWAY	hsa04622:RIG-I-like receptor signaling pathway	9.27181e-05
blue	KEGG_PATHWAY	hsa04726:Serotonergic synapse	0.000103552
blue	GOTERM_BP_DIRECT	GO:0001889~liver development	0.00149437
blue	GOTERM_BP_DIRECT	GO:0060440~trachea formation	0.00161007
blue	GOTERM_BP_DIRECT	GO:0034105~positive regulation of tissue remodeling	0.00161007
blue	GOTERM_BP_DIRECT	GO:0043330~response to exogenous dsRNA	0.00163377
blue	GOTERM_BP_DIRECT	GO:0033138~positive regulation of peptidyl-serine phosphorylation	0.00170605
blue	GOTERM_BP_DIRECT	GO:0046777~protein autophosphorylation	0.00202796
blue	GOTERM_BP_DIRECT	GO:0035022~positive regulation of Rac protein signal transduction	0.00213752
blue	GOTERM_BP_DIRECT	GO:0045630~positive regulation of T-helper 2 cell differentiation	0.00213752
blue	GOTERM_BP_DIRECT	GO:0043123~positive regulation of I-kappaB kinase/NF-kappaB signaling	0.00259431
blue	GOTERM_BP_DIRECT	GO:0070431~nucleotide-binding oligomerization domain containing 2 signaling pathway	0.00278909
blue	GOTERM_BP_DIRECT	GO:0010629~negative regulation of gene expression	0.00283942
blue	KEGG_PATHWAY	hsa04270:Vascular smooth muscle contraction	0.000239928
blue	GOTERM_BP_DIRECT	GO:0042307~positive regulation of protein import into nucleus	0.00305491
blue	GOTERM_BP_DIRECT	GO:0090263~positive regulation of canonical Wnt signaling pathway	0.00315999
blue	KEGG_PATHWAY	hsa05202:Transcriptional misregulation in cancer	0.000260066
blue	GOTERM_BP_DIRECT	GO:0045747~positive regulation of Notch signaling pathway	0.00343264
blue	GOTERM_BP_DIRECT	GO:0048538~thymus development	0.00363057
blue	GOTERM_BP_DIRECT	GO:0032872~regulation of stress-activated MAPK cascade	0.00410415
blue	GOTERM_BP_DIRECT	GO:0010907~positive regulation of glucose metabolic process	0.00410415
blue	GOTERM_BP_DIRECT	GO:0032819~positive regulation of natural killer cell proliferation	0.00410415
blue	GOTERM_BP_DIRECT	GO:0023035~CD40 signaling pathway	0.00410415
blue	KEGG_PATHWAY	hsa05323:Rheumatoid arthritis	0.000354782
blue	GOTERM_BP_DIRECT	GO:0006955~immune response	0.00436496
blue	GOTERM_BP_DIRECT	GO:0043536~positive regulation of blood vessel endothelial cell migration	0.00436496
blue	GOTERM_BP_DIRECT	GO:0042110~T cell activation	0.00436496
blue	KEGG_PATHWAY	hsa05020:Prion disease	0.000392707
blue	GOTERM_BP_DIRECT	GO:0048013~ephrin receptor signaling pathway	0.0045883
blue	GOTERM_BP_DIRECT	GO:0034644~cellular response to UV	0.00533959
blue	GOTERM_BP_DIRECT	GO:0019233~sensory perception of pain	0.00533959
blue	GOTERM_BP_DIRECT	GO:0071407~cellular response to organic cyclic compound	0.00554786
blue	GOTERM_BP_DIRECT	GO:0032495~response to muramyl dipeptide	0.00554786
blue	GOTERM_BP_DIRECT	GO:0030212~hyaluronan metabolic process	0.00554786
blue	KEGG_PATHWAY	hsa05134:Legionellosis	0.000526203
blue	GOTERM_BP_DIRECT	GO:1903078~positive regulation of protein localization to plasma membrane	0.00637193
blue	GOTERM_BP_DIRECT	GO:0033628~regulation of cell adhesion mediated by integrin	0.00638509
blue	GOTERM_BP_DIRECT	GO:0048011~neurotrophin TRK receptor signaling pathway	0.00638509
blue	GOTERM_BP_DIRECT	GO:0048009~insulin-like growth factor receptor signaling pathway	0.00725877
blue	GOTERM_BP_DIRECT	GO:0010763~positive regulation of fibroblast migration	0.00725877
blue	GOTERM_BP_DIRECT	GO:0003376~sphingosine-1-phosphate signaling pathway	0.00725877
blue	KEGG_PATHWAY	hsa04623:Cytosolic DNA-sensing pathway	0.000770527
blue	GOTERM_BP_DIRECT	GO:0050679~positive regulation of epithelial cell proliferation	0.00803687
blue	GOTERM_BP_DIRECT	GO:0042102~positive regulation of T cell proliferation	0.00803687
blue	GOTERM_BP_DIRECT	GO:0032725~positive regulation of granulocyte macrophage colony-stimulating factor production	0.00810314
blue	GOTERM_BP_DIRECT	GO:0002281~macrophage activation involved in immune response	0.00810314
blue	GOTERM_BP_DIRECT	GO:0008283~cell proliferation	0.00847061
blue	GOTERM_BP_DIRECT	GO:0001819~positive regulation of cytokine production	0.00849138
blue	GOTERM_BP_DIRECT	GO:0016477~cell migration	0.00849138
blue	GOTERM_BP_DIRECT	GO:0043524~negative regulation of neuron apoptotic process	0.00881962
blue	GOTERM_BP_DIRECT	GO:0045725~positive regulation of glycogen biosynthetic process	0.00881962
blue	GOTERM_BP_DIRECT	GO:0010803~regulation of tumor necrosis factor-mediated signaling pathway	0.00881962
blue	GOTERM_BP_DIRECT	GO:0006974~cellular response to DNA damage stimulus	0.00881962
blue	GOTERM_BP_DIRECT	GO:0043303~mast cell degranulation	0.00978053
blue	GOTERM_BP_DIRECT	GO:0042119~neutrophil activation	0.00978053
blue	GOTERM_BP_DIRECT	GO:2000811~negative regulation of anoikis	0.0109048
blue	GOTERM_BP_DIRECT	GO:0001938~positive regulation of endothelial cell proliferation	0.0111282
blue	GOTERM_BP_DIRECT	GO:0010744~positive regulation of macrophage derived foam cell differentiation	0.0119105
blue	GOTERM_BP_DIRECT	GO:0016064~immunoglobulin mediated immune response	0.0119105
blue	KEGG_PATHWAY	hsa00562:Inositol phosphate metabolism	0.00134073
blue	GOTERM_BP_DIRECT	GO:0042493~response to drug	0.0126792
blue	GOTERM_BP_DIRECT	GO:0090201~negative regulation of release of cytochrome c from mitochondria	0.0142747
blue	GOTERM_BP_DIRECT	GO:0070498~interleukin-1-mediated signaling pathway	0.0142747
blue	GOTERM_BP_DIRECT	GO:0030225~macrophage differentiation	0.0155673
blue	GOTERM_BP_DIRECT	GO:0009636~response to toxic substance	0.0167805
blue	GOTERM_BP_DIRECT	GO:0007265~Ras protein signal transduction	0.0167805
blue	GOTERM_BP_DIRECT	GO:0071347~cellular response to interleukin-1	0.0176704
blue	GOTERM_BP_DIRECT	GO:0050727~regulation of inflammatory response	0.0176704
blue	GOTERM_BP_DIRECT	GO:0042098~T cell proliferation	0.0179232
blue	GOTERM_BP_DIRECT	GO:0040014~regulation of multicellular organism growth	0.0191941
blue	GOTERM_BP_DIRECT	GO:0002639~positive regulation of immunoglobulin production	0.0191941
blue	GOTERM_BP_DIRECT	GO:0043393~regulation of protein binding	0.0203595
blue	GOTERM_BP_DIRECT	GO:0051000~positive regulation of nitric-oxide synthase activity	0.0203595
blue	GOTERM_BP_DIRECT	GO:0090303~positive regulation of wound healing	0.0203595
blue	GOTERM_BP_DIRECT	GO:0046330~positive regulation of JNK cascade	0.0209542
blue	GOTERM_BP_DIRECT	GO:0042832~defense response to protozoan	0.0214033
blue	GOTERM_BP_DIRECT	GO:0046697~decidualization	0.0214033
blue	GOTERM_BP_DIRECT	GO:0048873~homeostasis of number of cells within a tissue	0.0214033
blue	GOTERM_BP_DIRECT	GO:0001701~in utero embryonic development	0.0224504
blue	GOTERM_BP_DIRECT	GO:2001243~negative regulation of intrinsic apoptotic signaling pathway	0.0224504
blue	GOTERM_BP_DIRECT	GO:0050900~leukocyte migration	0.0224504
blue	GOTERM_BP_DIRECT	GO:0042104~positive regulation of activated T cell proliferation	0.0224504
blue	GOTERM_BP_DIRECT	GO:0010592~positive regulation of lamellipodium assembly	0.0237818
blue	GOTERM_BP_DIRECT	GO:0070372~regulation of ERK1 and ERK2 cascade	0.0237818
blue	KEGG_PATHWAY	hsa04261:Adrenergic signaling in cardiomyocytes	0.00303692
blue	GOTERM_BP_DIRECT	GO:0007159~leukocyte cell-cell adhesion	0.0249857
blue	GOTERM_BP_DIRECT	GO:0045840~positive regulation of mitotic nuclear division	0.0249857
blue	GOTERM_BP_DIRECT	GO:0043200~response to amino acid	0.0249857
blue	GOTERM_BP_DIRECT	GO:0007049~cell cycle	0.0251911
blue	GOTERM_BP_DIRECT	GO:0051607~defense response to virus	0.026157
blue	GOTERM_BP_DIRECT	GO:0032148~activation of protein kinase B activity	0.0261985
blue	GOTERM_BP_DIRECT	GO:0032869~cellular response to insulin stimulus	0.0272466
blue	GOTERM_BP_DIRECT	GO:0045740~positive regulation of DNA replication	0.0275759
blue	KEGG_PATHWAY	hsa04070:Phosphatidylinositol signaling system	0.00379618
blue	GOTERM_BP_DIRECT	GO:0043388~positive regulation of DNA binding	0.0291357
blue	KEGG_PATHWAY	hsa05144:Malaria	0.00433749
blue	GOTERM_BP_DIRECT	GO:0042100~B cell proliferation	0.0323473
blue	GOTERM_BP_DIRECT	GO:0042113~B cell activation	0.0323473
blue	GOTERM_BP_DIRECT	GO:0051091~positive regulation of sequence-specific DNA binding transcription factor activity	0.033437
blue	GOTERM_BP_DIRECT	GO:0006979~response to oxidative stress	0.033437
blue	GOTERM_BP_DIRECT	GO:0030217~T cell differentiation	0.033437
blue	GOTERM_BP_DIRECT	GO:0032743~positive regulation of interleukin-2 production	0.033437
blue	GOTERM_BP_DIRECT	GO:2001237~negative regulation of extrinsic apoptotic signaling pathway	0.0350914
blue	GOTERM_BP_DIRECT	GO:0006935~chemotaxis	0.0361275
blue	KEGG_PATHWAY	hsa04530:Tight junction	0.00505326
blue	GOTERM_BP_DIRECT	GO:0031333~negative regulation of protein complex assembly	0.0361834
blue	GOTERM_BP_DIRECT	GO:0045746~negative regulation of Notch signaling pathway	0.0361834
blue	GOTERM_BP_DIRECT	GO:0010634~positive regulation of epithelial cell migration	0.0361834
blue	GOTERM_BP_DIRECT	GO:0035747~natural killer cell chemotaxis	0.0392861
blue	GOTERM_BP_DIRECT	GO:0050728~negative regulation of inflammatory response	0.0392861
blue	GOTERM_BP_DIRECT	GO:0050776~regulation of immune response	0.0393708
blue	GOTERM_BP_DIRECT	GO:0030890~positive regulation of B cell proliferation	0.0471593
blue	GOTERM_BP_DIRECT	GO:0009887~animal organ morphogenesis	0.0480075
blue	GOTERM_BP_DIRECT	GO:0032722~positive regulation of chemokine production	0.0480075
blue	GOTERM_BP_DIRECT	GO:0034198~cellular response to amino acid starvation	0.0480075
blue	GOTERM_BP_DIRECT	GO:0043407~negative regulation of MAP kinase activity	0.0480075
blue	GOTERM_BP_DIRECT	GO:0070527~platelet aggregation	0.0480075
blue	GOTERM_BP_DIRECT	GO:1902895~positive regulation of pri-miRNA transcription from RNA polymerase II promoter	0.0498452
blue	KEGG_PATHWAY	hsa05034:Alcoholism	0.00770775
blue	KEGG_PATHWAY	hsa04728:Dopaminergic synapse	0.0111669
blue	KEGG_PATHWAY	hsa04520:Adherens junction	0.011472
blue	KEGG_PATHWAY	hsa04060:Cytokine-cytokine receptor interaction	0.0128855
blue	KEGG_PATHWAY	hsa04723:Retrograde endocannabinoid signaling	0.0164134
blue	KEGG_PATHWAY	hsa01523:Antifolate resistance	0.0166789
blue	KEGG_PATHWAY	hsa04514:Cell adhesion molecules	0.0167848
blue	KEGG_PATHWAY	hsa04215:Apoptosis - multiple species	0.0188582
blue	KEGG_PATHWAY	hsa05340:Primary immunodeficiency	0.0260625
blue	KEGG_PATHWAY	hsa04928:Parathyroid hormone synthesis, secretion and action	0.032946
blue	KEGG_PATHWAY	hsa04672:Intestinal immune network for IgA production	0.0416353
