# Supplementary material for: PINNet: a deep neural network with pathway prior knowledge for Alzheimer's disease
Source: Front Aging Neurosci. 2023 Jul 14;15:1126156. doi: 10.3389/fnagi.2023.1126156 (PMC10380929; doi:10.3389/fnagi.2023.1126156)
Supplement: Supplementary file 4 [file Table_4.XLSX]

## Sheet: Index
Supplementary Table 4: Comparisons of contributed genes of PINNet on blood and brain dataset
a) Importance score and Wilcox test result of blood (GO) and brain (GO)
b) Importance score and Wilcox test result of blood (KEGG) and brain (KEGG)
KEGG, Kyoto Encyclopedia of Genes and Genomes database; GO, Gene ontology; FDR, False discovery rate

## Sheet: a. GO
Gene Symbol	Gene Name	Importance Score of Blood	Importance Score of Brain	p-value	Adjusted p-value (BH)
PRKAA1	protein kinase AMP-activated catalytic subunit alpha 1	6.511	0.5558	0.00388621	0.141521
HDAC2	histone deacetylase 2	5.3058	0.6756	0.000205677	0.0655374
JUP	junction plakoglobin	4.6018	0.4053	7.57756e-05	0.0397688
CASP8	caspase 8	4.0752	0.0274	0.00519604	0.155567
FGFR1	fibroblast growth factor receptor 1	5.3453	1.3931	0.0892096	0.431631
MAPK14	mitogen-activated protein kinase 14	4.8955	0.948	0.000487129	0.0790212
BCL2	BCL2 apoptosis regulator	5.3048	1.4498	0.0524259	0.362311
FMN1	formin 1	3.8341	-0.0039	4.33004e-05	0.0397688
PTEN	phosphatase and tensin homolog	6.6073	2.8149	0.0114962	0.19687
IL23R	interleukin 23 receptor	3.6665	0.0459	0.000324753	0.0706693
BMPR2	bone morphogenetic protein receptor type 2	4.5195	1.149	0.0146896	0.218072
SRI	sorcin	3.9471	0.6049	0.00519604	0.155567
NBN	nibrin	3.9539	0.6702	0.00208924	0.109007
GATA2	GATA binding protein 2	4.7052	1.5144	0.035463	0.305406
AKAP6	A-kinase anchoring protein 6	4.7604	1.715	0.0089307	0.186167
ACVR1	activin A receptor type 1	4.2259	1.2043	0.123005	0.491471
DLL1	delta like canonical Notch ligand 1	4.8394	1.8672	0.105122	0.459982
KCNE3	potassium voltage-gated channel subfamily E regulatory subunit 3	3.1772	0.2308	0.000487129	0.0790212
SOCS5	suppressor of cytokine signaling 5	3.2931	0.5832	0.00150469	0.0972813
CD36	CD36 molecule	3.6338	0.9263	0.075256	0.405455
PAFAH1B1	platelet activating factor acetylhydrolase 1b regulatory subunit 1	5.6286	2.9828	0.165494	0.547677
GATA6	GATA binding protein 6	3.3929	0.7658	0.314999	0.691882
APOA1	apolipoprotein A1	3.6529	1.0564	0.247451	0.635508
PRDM1	PR/SET domain 1	2.5144	-0.0597	0.000324753	0.0706693
NKX3-1	NK3 homeobox 1	3.4803	0.9188	0.0114962	0.19687
ABCA7	ATP binding cassette subfamily A member 7	2.8921	0.394	0.00684146	0.171942
KIT	KIT proto-oncogene, receptor tyrosine kinase	7.9715	5.501	0.0892096	0.431631
POR	cytochrome p450 oxidoreductase	2.7046	0.2603	0.0185434	0.235006
STAR	steroidogenic acute regulatory protein	4.8046	2.3848	0.14314	0.518302
ANO6	anoctamin 6	2.1642	-0.1963	7.57756e-05	0.0397688
NF2	neurofibromin 2	2.2606	-0.0866	0.000487129	0.0790212
CBS	cystathionine beta-synthase	3.0203	0.6759	0.0232306	0.260382
F2RL1	F2R like trypsin receptor 1	2.3724	0.0772	0.00388621	0.141521
GHSR	growth hormone secretagogue receptor	3.2682	0.9933	0.0524259	0.362311
MYOM2	myomesin 2	1.9851	-0.2535	0.000487129	0.0790212
HES1	hes family bHLH transcription factor 1	6.1917	3.9703	0.352681	0.719064
HLA-DPB1	major histocompatibility complex, class II, DP beta 1	1.9083	-0.2589	0.00105003	0.0867444
FZD2	frizzled class receptor 2	2.8079	0.6518	0.0114962	0.19687
CX3CR1	C-X3-C motif chemokine receptor 1	2.8643	0.7093	0.105122	0.459982
TDG	thymine DNA glycosylase	1.9941	-0.1553	2.16502e-05	0.0386326
ROCK2	Rho associated coiled-coil containing protein kinase 2	2.6281	0.4949	0.0232306	0.260382
HFE	homeostatic iron regulator	3.3729	1.241	0.14314	0.518302
PSPH	phosphoserine phosphatase	2.1662	0.046	0.075256	0.405455
ITGB1BP1	integrin subunit beta 1 binding protein 1	3.1783	1.0676	0.14314	0.518302
PIK3R1	phosphoinositide-3-kinase regulatory subunit 1	2.7142	0.6348	0.217563	0.602824
PLEK	pleckstrin	3.1855	1.1093	0.0432571	0.332706
ITGAV	integrin subunit alpha V	2.4215	0.3876	0.0288056	0.283355
ARRB1	arrestin beta 1	3.6691	1.6356	0.0232306	0.260382
APP	amyloid beta precursor protein	4.8411	2.828	0.435872	0.769156
PTK2B	protein tyrosine kinase 2 beta	3.0828	1.1024	0.075256	0.405455
NMNAT1	nicotinamide nucleotide adenylyltransferase 1	1.6322	-0.3388	7.57756e-05	0.0397688
NAB2	NGFI-A binding protein 2	1.8785	-0.0922	0.000725281	0.080887
PRKCZ	protein kinase C zeta	3.4148	1.4582	0.0185434	0.235006
NOTCH1	notch receptor 1	6.098	4.183	0.795936	0.937347
KCNA5	potassium voltage-gated channel subfamily A member 5	1.9189	0.0221	0.0146896	0.218072
BCL2L11	BCL2 like 11	3.2735	1.3785	0.123005	0.491471
SEMG1	semenogelin 1	1.4482	-0.4406	7.57756e-05	0.0397688
ATG5	autophagy related 5	2.1667	0.2951	0.0146896	0.218072
SPDL1	spindle apparatus coiled-coil protein 1	1.7782	-0.0791	0.00150469	0.0972813
ABCD1	ATP binding cassette subfamily D member 1	2.3379	0.4996	0.105122	0.459982
LPAR1	lysophosphatidic acid receptor 1	2.0717	0.2444	0.00287947	0.124109
SLC7A11	solute carrier family 7 member 11	2.1101	0.2892	0.00105003	0.0867444
SLC25A12	solute carrier family 25 member 12	2.6116	0.7939	0.247451	0.635508
SRSF6	serine and arginine rich splicing factor 6	1.8418	0.0473	0.00519604	0.155567
G6PD	glucose-6-phosphate dehydrogenase	1.8954	0.11	0.00684146	0.171942
ADRA2A	adrenoceptor alpha 2A	2.8693	1.0939	0.0288056	0.283355
CCDC39	coiled-coil domain containing 39	1.8654	0.1209	0.00150469	0.0972813
KIF5B	kinesin family member 5B	2.5364	0.8043	0.105122	0.459982
SEMA5A	semaphorin 5A	2.4899	0.7599	0.0185434	0.235006
DGKQ	diacylglycerol kinase theta	2.5784	0.8667	0.075256	0.405455
MBP	myelin basic protein	1.7848	0.0775	0.0114962	0.19687
CD177	CD177 molecule	2.3092	0.6125	0.123005	0.491471
ADORA2A	adenosine A2a receptor	2.8839	1.2173	0.165494	0.547677
SPRY2	sprouty RTK signaling antagonist 2	2.1933	0.5335	0.0089307	0.186167
DNMT3B	DNA methyltransferase 3 beta	1.422	-0.2372	0.000725281	0.080887
DGAT2	diacylglycerol O-acyltransferase 2	2.4877	0.8363	0.0146896	0.218072
FXN	frataxin	1.5458	-0.1048	0.0114962	0.19687
GLI2	GLI family zinc finger 2	3.1178	1.4682	0.630529	0.872724
C3	complement C3	3.0301	1.4001	0.0232306	0.260382
TAF7	TATA-box binding protein associated factor 7	1.5822	-0.0466	0.00105003	0.0867444
PPARD	peroxisome proliferator activated receptor delta	2.821	1.1939	0.123005	0.491471
TWSG1	twisted gastrulation BMP signaling modulator 1	1.6552	0.0306	0.0114962	0.19687
CD47	CD47 molecule	2.1379	0.5297	0.190316	0.575398
IFNG	interferon gamma	2.2057	0.601	0.0432571	0.332706
NT5E	5'-nucleotidase ecto	1.4908	-0.1097	0.000324753	0.0706693
DNM1L	dynamin 1 like	3.6833	2.0859	0.279861	0.662489
CCT5	chaperonin containing TCP1 subunit 5	1.703	0.1159	0.0185434	0.235006
SEMA3C	semaphorin 3C	2.2708	0.6867	0.0288056	0.283355
TLR4	toll like receptor 4	3.0557	1.4841	0.165494	0.547677
RDH10	retinol dehydrogenase 10	1.8088	0.2499	0.0630128	0.38193
CHD7	chromodomain helicase DNA binding protein 7	2.2723	0.7485	0.105122	0.459982
FBXO5	F-box protein 5	2.1492	0.6332	0.0524259	0.362311
CCAR2	cell cycle and apoptosis regulator 2	1.4186	-0.0949	0.0089307	0.186167
GGT2	gamma-glutamyltransferase 2	1.2548	-0.2475	0.0524259	0.362311
PCSK6	proprotein convertase subtilisin/kexin type 6	1.4909	-0.0096	0.165494	0.547677
PPP1CB	protein phosphatase 1 catalytic subunit beta	1.7048	0.2145	0.0232306	0.260382
UCN	urocortin	2.1191	0.6342	0.105122	0.459982
SKIL	SKI like proto-oncogene	1.7566	0.2792	0.0146896	0.218072
CACNB3	calcium voltage-gated channel auxiliary subunit beta 3	3.1274	1.6547	0.684211	0.893127
MAP6D1	MAP6 domain containing 1	1.2405	-0.2263	0.000725281	0.080887
IL13	interleukin 13	1.6985	0.2322	0.0232306	0.260382
IL6R	interleukin 6 receptor	1.6063	0.1621	0.0524259	0.362311
ALOX12	arachidonate 12-lipoxygenase, 12S type	1.7678	0.3354	0.247451	0.635508
HLA-DQB1	major histocompatibility complex, class II, DQ beta 1	1.1025	-0.3183	0.00287947	0.124109
FLCN	folliculin	1.6924	0.2863	0.0185434	0.235006
HTT	huntingtin	1.298	-0.1068	0.00519604	0.155567
CDK5RAP2	CDK5 regulatory subunit associated protein 2	2.0554	0.6514	0.123005	0.491471
HMGA2	high mobility group AT-hook 2	1.4679	0.0695	0.0146896	0.218072
SET	SET nuclear proto-oncogene	1.3863	-0.0084	0.075256	0.405455
NUMA1	nuclear mitotic apparatus protein 1	2.3386	0.9495	0.217563	0.602824
LRP5	LDL receptor related protein 5	1.1865	-0.199	0.00684146	0.171942
PLCL1	phospholipase C like 1 (inactive)	1.7035	0.3191	0.0146896	0.218072
CBFB	core-binding factor subunit beta	1.8908	0.5094	0.0630128	0.38193
PHLDB2	pleckstrin homology like domain family B member 2	1.5155	0.1398	0.0146896	0.218072
MBD4	methyl-CpG binding domain 4, DNA glycosylase	0.8668	-0.5062	0.000487129	0.0790212
TRIM6	tripartite motif containing 6	1.3554	-0.0168	0.0114962	0.19687
HLA-F	major histocompatibility complex, class I, F	2.2968	0.927	0.0630128	0.38193
TRIM46	tripartite motif containing 46	0.9759	-0.3935	0.000487129	0.0790212
MAPK3	mitogen-activated protein kinase 3	2.4516	1.0849	0.217563	0.602824
ATP7A	ATPase copper transporting alpha	2.1363	0.7749	0.217563	0.602824
RSAD2	radical S-adenosyl methionine domain containing 2	2.2988	0.9411	0.14314	0.518302
NLGN2	neuroligin 2	2.2064	0.8534	0.435872	0.769156
GSTM3	glutathione S-transferase mu 3	1.2955	-0.055	0.035463	0.305406
SLC17A7	solute carrier family 17 member 7	3.1633	1.8129	0.123005	0.491471
ZC3H12A	zinc finger CCCH-type containing 12A	3.2059	1.8573	0.279861	0.662489
PDGFB	platelet derived growth factor subunit B	2.5165	1.1704	0.795936	0.937347
CDK2	cyclin dependent kinase 2	2.6991	1.3606	0.105122	0.459982
SIRPA	signal regulatory protein alpha	1.4328	0.1033	0.0089307	0.186167
MFHAS1	malignant fibrous histiocytoma amplified sequence 1	1.2158	-0.1115	0.000725281	0.080887
HIP1R	huntingtin interacting protein 1 related	1.8182	0.5012	0.352681	0.719064
SH3GLB1	SH3 domain containing GRB2 like, endophilin B1	1.83	0.5163	0.0892096	0.431631
IL1RAP	interleukin 1 receptor accessory protein	1.356	0.043	0.0524259	0.362311
CHD8	chromodomain helicase DNA binding protein 8	0.9044	-0.4051	0.00388621	0.141521
BCL10	BCL10 immune signaling adaptor	1.8809	0.5732	0.190316	0.575398
NF1	neurofibromin 1	2.159	0.8587	0.217563	0.602824
COL1A1	collagen type I alpha 1 chain	1.7493	0.4549	0.0524259	0.362311
TERF1	telomeric repeat binding factor 1	1.6357	0.3482	0.00208924	0.109007
SREBF1	sterol regulatory element binding transcription factor 1	1.7883	0.5104	0.0630128	0.38193
CD40LG	CD40 ligand	1.4457	0.1693	0.0146896	0.218072
HMOX1	heme oxygenase 1	3.2928	2.0209	0.739364	0.917215
GAS8	growth arrest specific 8	1.0227	-0.2484	0.00208924	0.109007
CFLAR	CASP8 and FADD like apoptosis regulator	3.8285	2.5645	0.190316	0.575398
NMT1	N-myristoyltransferase 1	1.3966	0.1327	0.0185434	0.235006
SMC5	structural maintenance of chromosomes 5	1.3275	0.065	0.00287947	0.124109
ALOX15B	arachidonate 15-lipoxygenase type B	1.5726	0.3211	0.00519604	0.155567
PSMC2	proteasome 26S subunit, ATPase 2	1.8475	0.6034	0.0892096	0.431631
HRAS	HRas proto-oncogene, GTPase	1.6709	0.4277	0.105122	0.459982
ERCC2	ERCC excision repair 2, TFIIH core complex helicase subunit	1.492	0.2504	0.035463	0.305406
ALS2	alsin Rho guanine nucleotide exchange factor ALS2	1.1405	-0.0989	0.00684146	0.171942
PPARGC1B	PPARG coactivator 1 beta	1.1843	-0.0411	0.00287947	0.124109
SLC12A2	solute carrier family 12 member 2	1.2006	-0.0137	0.0524259	0.362311
CTNS	cystinosin, lysosomal cystine transporter	1.4205	0.2081	0.0630128	0.38193
TNNT1	troponin T1, slow skeletal type	0.9451	-0.2667	4.33004e-05	0.0397688
LDLR	low density lipoprotein receptor	2.5271	1.3172	0.279861	0.662489
MAP1A	microtubule associated protein 1A	1.6758	0.4671	0.0288056	0.283355
FANCB	FA complementation group B	0.9388	-0.2641	1.08251e-05	0.0321938
APC	APC regulator of WNT signaling pathway	1.5268	0.3269	0.0524259	0.362311
LPCAT4	lysophosphatidylcholine acyltransferase 4	0.8995	-0.2965	0.000129901	0.0482907
ADRB1	adrenoceptor beta 1	1.6532	0.4641	0.105122	0.459982
BAIAP2	BAR/IMD domain containing adaptor protein 2	1.7587	0.5727	0.853428	0.955608
AP1G1	adaptor related protein complex 1 subunit gamma 1	1.3128	0.1336	0.00684146	0.171942
TECR	trans-2,3-enoyl-CoA reductase	1.2169	0.0378	0.393048	0.742018
RPL26	ribosomal protein L26	0.9299	-0.246	0.00287947	0.124109
DNAJC15	DnaJ heat shock protein family (Hsp40) member C15	1.2638	0.0917	0.0089307	0.186167
MLH1	mutL homolog 1	1.7274	0.5648	0.0892096	0.431631
DCHS1	dachsous cadherin-related 1	1.3265	0.1645	0.0185434	0.235006
C5	complement C5	1.2276	0.066	0.0146896	0.218072
PKD2	polycystin 2, transient receptor potential cation channel	2.925	1.7635	0.190316	0.575398
SLC12A1	solute carrier family 12 member 1	0.7581	-0.3924	0.00105003	0.0867444
EGFR	epidermal growth factor receptor	2.2438	1.0937	0.578742	0.850945
GTF2H2	general transcription factor IIH subunit 2	1.3602	0.2216	0.0630128	0.38193
AKAP8	A-kinase anchoring protein 8	0.9141	-0.2214	0.00684146	0.171942
HLA-DQA1	major histocompatibility complex, class II, DQ alpha 1	0.8676	-0.2621	0.0288056	0.283355
B3GAT3	beta-1,3-glucuronyltransferase 3	1.2128	0.0899	0.00684146	0.171942
GPD1L	glycerol-3-phosphate dehydrogenase 1 like	0.8382	-0.284	0.00208924	0.109007
ZRANB3	zinc finger RANBP2-type containing 3	0.7878	-0.3209	0.00388621	0.141521
CNIH2	cornichon family AMPA receptor auxiliary protein 2	1.0257	-0.0828	0.123005	0.491471
AP3B1	adaptor related protein complex 3 subunit beta 1	1.9015	0.7949	0.035463	0.305406
ZEB2	zinc finger E-box binding homeobox 2	2.3585	1.2535	0.435872	0.769156
ZNF703	zinc finger protein 703	1.1815	0.0829	0.0630128	0.38193
SPRY1	sprouty RTK signaling antagonist 1	1.6686	0.5759	0.352681	0.719064
BLOC1S2	biogenesis of lysosomal organelles complex 1 subunit 2	0.8262	-0.262	0.0185434	0.235006
CCDC40	coiled-coil domain containing 40	0.9944	-0.0922	0.0288056	0.283355
FLT3	fms related receptor tyrosine kinase 3	1.8761	0.7917	0.14314	0.518302
HAVCR2	hepatitis A virus cellular receptor 2	1.5048	0.4268	0.0630128	0.38193
ROCK1	Rho associated coiled-coil containing protein kinase 1	2.5196	1.4457	0.190316	0.575398
PTPN2	protein tyrosine phosphatase non-receptor type 2	2.4828	1.4092	0.217563	0.602824
TSPO	translocator protein	2.8801	1.8066	0.105122	0.459982
NKX2-1	NK2 homeobox 1	1.1682	0.096	0.035463	0.305406
RPS6KB1	ribosomal protein S6 kinase B1	1.5319	0.4603	0.075256	0.405455
CC2D2A	coiled-coil and C2 domain containing 2A	0.7827	-0.2888	0.0114962	0.19687
ALPL	alkaline phosphatase, biomineralization associated	0.9504	-0.1175	0.00519604	0.155567
POLQ	DNA polymerase theta	1.6875	0.6226	0.0524259	0.362311
ARNT	aryl hydrocarbon receptor nuclear translocator	1.3815	0.3168	0.035463	0.305406
KPNB1	karyopherin subunit beta 1	0.792	-0.2705	0.000205677	0.0655374
AGER	advanced glycosylation end-product specific receptor	1.562	0.503	0.393048	0.742018
LHX5	LIM homeobox 5	0.7664	-0.2905	0.075256	0.405455
ARRDC3	arrestin domain containing 3	1.2839	0.2316	0.0232306	0.260382
RIPK1	receptor interacting serine/threonine kinase 1	1.2869	0.2347	0.190316	0.575398
B3GNT5	UDP-GlcNAc:betaGal beta-1,3-N-acetylglucosaminyltransferase 5	0.7275	-0.3212	0.0146896	0.218072
NLRX1	NLR family member X1	0.7356	-0.3106	0.00150469	0.0972813
TCF7L2	transcription factor 7 like 2	2.124	1.079	0.481251	0.79587
BACE1	beta-secretase 1	0.948	-0.0829	0.0114962	0.19687
PLXND1	plexin D1	1.536	0.5072	0.105122	0.459982
VPS25	vacuolar protein sorting 25 homolog	1.1693	0.1421	0.14314	0.518302
TAOK1	TAO kinase 1	1.338	0.3133	0.165494	0.547677
ADH5	alcohol dehydrogenase 5 (class III), chi polypeptide	1.0268	0.0025	0.0288056	0.283355
BCOR	BCL6 corepressor	1.4842	0.4604	0.481251	0.79587
APIP	APAF1 interacting protein	1.1177	0.0974	0.0524259	0.362311
PPP1R15A	protein phosphatase 1 regulatory subunit 15A	0.8281	-0.1918	0.0089307	0.186167
RRP7A	ribosomal RNA processing 7 homolog A	0.5862	-0.4331	0.0288056	0.283355
DDC	dopa decarboxylase	0.9724	-0.0454	0.0185434	0.235006
RAB5A	RAB5A, member RAS oncogene family	1.5858	0.569	0.481251	0.79587
RICTOR	RPTOR independent companion of MTOR complex 2	0.6503	-0.3058	7.57756e-05	0.0397688
SOX4	SRY-box transcription factor 4	1.6694	0.6594	0.123005	0.491471
GRB2	growth factor receptor bound protein 2	1.2509	0.2564	0.314999	0.691882
GRB10	growth factor receptor bound protein 10	0.7303	-0.2635	0.00150469	0.0972813
CSGALNACT1	chondroitin sulfate N-acetylgalactosaminyltransferase 1	1.2892	0.2962	0.075256	0.405455
PGM2	phosphoglucomutase 2	1.1511	0.1612	0.190316	0.575398
THBD	thrombomodulin	1.0074	0.0193	0.035463	0.305406
PADI2	peptidyl arginine deiminase 2	0.9697	-0.0155	0.0432571	0.332706
PPP1R15B	protein phosphatase 1 regulatory subunit 15B	1.4328	0.4492	0.217563	0.602824
HERPUD1	homocysteine inducible ER protein with ubiquitin like domain 1	1.0818	0.0986	0.0288056	0.283355
LIMD1	LIM domains containing 1	0.6591	-0.3207	0.0892096	0.431631
EHMT1	euchromatic histone lysine methyltransferase 1	1.3667	0.3878	0.0892096	0.431631
SEC22B	SEC22 homolog B, vesicle trafficking protein	1.1144	0.137	0.075256	0.405455
MYOM1	myomesin 1	1.174	0.197	0.0288056	0.283355
SEC24A	SEC24 homolog A, COPII coat complex component	0.6502	-0.324	0.0524259	0.362311
GCC2	GRIP and coiled-coil domain containing 2	1.5518	0.5786	0.14314	0.518302
SDS	serine dehydratase	0.8322	-0.1392	0.0114962	0.19687
ERCC6	ERCC excision repair 6, chromatin remodeling factor	1.8645	0.8963	0.630529	0.872724
MFSD2A	major facilitator superfamily domain containing 2A	0.6467	-0.3204	0.035463	0.305406
IFIT1	interferon induced protein with tetratricopeptide repeats 1	0.9396	-0.0256	0.0146896	0.218072
MEIS1	Meis homeobox 1	1.1049	0.1402	0.0232306	0.260382
ESR1	estrogen receptor 1	1.7863	0.8232	0.435872	0.769156
PARP1	poly(ADP-ribose) polymerase 1	1.8967	0.9365	0.739364	0.917215
NIN	ninein	0.8154	-0.1442	0.000324753	0.0706693
AAAS	aladin WD repeat nucleoporin	0.571	-0.4413	4.33004e-05	0.0397688
SFTPD	surfactant protein D	1.5065	0.5544	0.217563	0.602824
GCH1	GTP cyclohydrolase 1	1.016	0.0675	0.0232306	0.260382
TFAP2A	transcription factor AP-2 alpha	1.9114	0.9652	0.314999	0.691882
XBP1	X-box binding protein 1	2.2084	1.2628	0.528849	0.821304
DDO	D-aspartate oxidase	0.8785	-0.0671	0.0524259	0.362311
CSF1R	colony stimulating factor 1 receptor	2.1362	1.1911	0.14314	0.518302
DNM2	dynamin 2	3.1718	2.2269	0.630529	0.872724
SCARB1	scavenger receptor class B member 1	1.9406	0.9976	0.352681	0.719064
CAMK2D	calcium/calmodulin dependent protein kinase II delta	1.9768	1.0352	0.970512	0.991857
PTPN12	protein tyrosine phosphatase non-receptor type 12	0.9745	0.0333	0.075256	0.405455
C4BPA	complement component 4 binding protein alpha	0.6828	-0.2582	0.00388621	0.141521
ID2	inhibitor of DNA binding 2	2.5304	1.5896	0.481251	0.79587
TMEM38B	transmembrane protein 38B	1.23	0.2899	0.279861	0.662489
CYP27A1	cytochrome P450 family 27 subfamily A member 1	0.9589	0.0193	0.075256	0.405455
APOBEC3H	apolipoprotein B mRNA editing enzyme catalytic subunit 3H	0.7117	-0.227	0.075256	0.405455
ALX4	ALX homeobox 4	0.7854	-0.1525	0.035463	0.305406
YWHAG	tyrosine 3-monooxygenase/tryptophan 5-monooxygenase activation protein gamma	0.9885	0.0508	0.0114962	0.19687
CCNA2	cyclin A2	0.8011	-0.1353	0.075256	0.405455
CD33	CD33 molecule	1.3283	0.3919	0.165494	0.547677
GCLM	glutamate-cysteine ligase modifier subunit	1.1051	0.1699	0.0185434	0.235006
SCD5	stearoyl-CoA desaturase 5	0.689	-0.2461	0.0185434	0.235006
DISC1	DISC1 scaffold protein	2.0251	1.0909	0.165494	0.547677
TMBIM6	transmembrane BAX inhibitor motif containing 6	0.9147	-0.0155	0.0630128	0.38193
TIPIN	TIMELESS interacting protein	0.7177	-0.2084	0.0114962	0.19687
RAB39A	RAB39A, member RAS oncogene family	0.5675	-0.3582	0.00388621	0.141521
GPR68	G protein-coupled receptor 68	1.0506	0.127	0.075256	0.405455
GOT2	glutamic-oxaloacetic transaminase 2	2.2384	1.3167	0.217563	0.602824
TRIM16	tripartite motif containing 16	0.7638	-0.157	0.0114962	0.19687
PDE4B	phosphodiesterase 4B	1.6735	0.7528	0.528849	0.821304
PDPR	pyruvate dehydrogenase phosphatase regulatory subunit	1.01	0.0894	0.481251	0.79587
UFL1	UFM1 specific ligase 1	0.5703	-0.3497	0.00287947	0.124109
PSME4	proteasome activator subunit 4	1.5148	0.5985	0.123005	0.491471
UNC119	unc-119 lipid binding chaperone	0.65	-0.2661	0.00519604	0.155567
MAP3K12	mitogen-activated protein kinase kinase kinase 12	0.9381	0.0263	0.075256	0.405455
GORAB	golgin, RAB6 interacting	0.7829	-0.1235	0.000324753	0.0706693
BOK	BCL2 family apoptosis regulator BOK	1.6489	0.7428	0.314999	0.691882
MIF	macrophage migration inhibitory factor	2.6079	1.7025	0.314999	0.691882
KIF3A	kinesin family member 3A	0.9939	0.0891	0.217563	0.602824
GNPDA2	glucosamine-6-phosphate deaminase 2	0.8603	-0.0427	0.0089307	0.186167
PPARGC1A	PPARG coactivator 1 alpha	3.0529	2.1523	0.481251	0.79587
EMD	emerin	0.7857	-0.1108	0.00287947	0.124109
RPA3	replication protein A3	1.4171	0.522	0.314999	0.691882
HNMT	histamine N-methyltransferase	0.7666	-0.1225	0.00684146	0.171942
LMCD1	LIM and cysteine rich domains 1	0.4591	-0.4286	0.035463	0.305406
TTBK2	tau tubulin kinase 2	0.8121	-0.0745	0.0524259	0.362311
SIRT4	sirtuin 4	1.1566	0.2715	0.0232306	0.260382
NCK2	NCK adaptor protein 2	1.5409	0.6563	0.14314	0.518302
ARG2	arginase 2	1.0003	0.1184	0.0146896	0.218072
PLA2G4A	phospholipase A2 group IVA	0.9954	0.1148	0.105122	0.459982
TNFSF13	TNF superfamily member 13	1.2218	0.3424	0.075256	0.405455
PAK2	p21 (RAC1) activated kinase 2	0.9734	0.0948	0.279861	0.662489
ALCAM	activated leukocyte cell adhesion molecule	0.5315	-0.3468	0.075256	0.405455
RTN4	reticulon 4	1.7468	0.8689	0.0524259	0.362311
SDCBP	syndecan binding protein	1.5993	0.7217	0.352681	0.719064
NFAT5	nuclear factor of activated T cells 5	0.6853	-0.1905	0.0630128	0.38193
GPRC5B	G protein-coupled receptor class C group 5 member B	1.0112	0.1376	0.0146896	0.218072
SUPT6H	SPT6 homolog, histone chaperone and transcription elongation factor	1.7145	0.8411	0.190316	0.575398
PCK2	phosphoenolpyruvate carboxykinase 2, mitochondrial	0.7672	-0.1058	0.0630128	0.38193
TAF1	TATA-box binding protein associated factor 1	1.4351	0.5628	0.0114962	0.19687
NUP50	nucleoporin 50	0.5331	-0.3384	0.0524259	0.362311
MX2	MX dynamin like GTPase 2	0.4277	-0.4435	0.00519604	0.155567
TWIST1	twist family bHLH transcription factor 1	2.1348	1.2644	0.217563	0.602824
SESN2	sestrin 2	1.6196	0.7504	0.165494	0.547677
TMOD3	tropomodulin 3	0.949	0.0802	0.0185434	0.235006
CDK6	cyclin dependent kinase 6	1.2509	0.3827	0.314999	0.691882
TMEM30B	transmembrane protein 30B	0.5717	-0.2962	0.00684146	0.171942
PIGU	phosphatidylinositol glycan anchor biosynthesis class U	0.4791	-0.387	0.00519604	0.155567
NR1H2	nuclear receptor subfamily 1 group H member 2	2.1078	1.2422	0.481251	0.79587
HOXA9	homeobox A9	0.4731	-0.3882	0.000324753	0.0706693
CAST	calpastatin	0.5713	-0.2893	0.00287947	0.124109
FASLG	Fas ligand	0.8539	-0.0049	0.035463	0.305406
WDR36	WD repeat domain 36	0.3477	-0.5055	1.08251e-05	0.0321938
POLR2A	RNA polymerase II subunit A	1.0236	0.1754	0.217563	0.602824
KLF4	Kruppel like factor 4	2.5212	1.6765	0.435872	0.769156
PRKAG3	protein kinase AMP-activated non-catalytic subunit gamma 3	0.9605	0.1165	0.0146896	0.218072
CHMP2B	charged multivesicular body protein 2B	1.1875	0.3436	0.0630128	0.38193
POMC	proopiomelanocortin	1.0774	0.2357	0.14314	0.518302
DCT	dopachrome tautomerase	0.8865	0.0453	0.035463	0.305406
DGAT1	diacylglycerol O-acyltransferase 1	0.6062	-0.2349	0.14314	0.518302
HSPB6	heat shock protein family B (small) member 6	0.5674	-0.2716	0.00388621	0.141521
MERTK	MER proto-oncogene, tyrosine kinase	1.0352	0.1962	0.105122	0.459982
PTGDS	prostaglandin D2 synthase	0.9443	0.1064	0.190316	0.575398
ACSM1	acyl-CoA synthetase medium chain family member 1	0.5032	-0.3336	0.000725281	0.080887
SCP2	sterol carrier protein 2	0.582	-0.2545	0.0185434	0.235006
EVL	Enah/Vasp-like	0.5166	-0.3198	0.14314	0.518302
GNAQ	G protein subunit alpha q	1.3437	0.508	0.165494	0.547677
DAPK1	death associated protein kinase 1	0.5546	-0.2797	0.00684146	0.171942
UBQLN2	ubiquilin 2	1.5751	0.7411	0.075256	0.405455
ADAM9	ADAM metallopeptidase domain 9	1.0093	0.1756	0.352681	0.719064
TRIM58	tripartite motif containing 58	0.6766	-0.1564	0.0232306	0.260382
PIK3AP1	phosphoinositide-3-kinase adaptor protein 1	0.5377	-0.2942	0.217563	0.602824
MASTL	microtubule associated serine/threonine kinase like	0.702	-0.1293	0.075256	0.405455
NRP1	neuropilin 1	2.9105	2.0815	0.578742	0.850945
DMPK	DM1 protein kinase	0.8003	-0.0268	0.14314	0.518302
GAB2	GRB2 associated binding protein 2	0.7364	-0.0907	0.0114962	0.19687
BAG4	BAG cochaperone 4	0.9087	0.0816	0.105122	0.459982
RRN3	RRN3 homolog, RNA polymerase I transcription factor	0.6324	-0.1945	0.190316	0.575398
NR4A1	nuclear receptor subfamily 4 group A member 1	0.7451	-0.0788	0.00105003	0.0867444
PKIB	cAMP-dependent protein kinase inhibitor beta	0.8973	0.0757	0.075256	0.405455
DYRK2	dual specificity tyrosine phosphorylation regulated kinase 2	1.1605	0.344	0.190316	0.575398
EXT1	exostosin glycosyltransferase 1	0.7573	-0.059	0.247451	0.635508
CDKL3	cyclin dependent kinase like 3	0.7695	-0.0456	0.035463	0.305406
HBG1	hemoglobin subunit gamma 1	0.4329	-0.3819	0.0089307	0.186167
AIM2	absent in melanoma 2	0.7099	-0.1046	0.0432571	0.332706
TAF1D	TATA-box binding protein associated factor, RNA polymerase I subunit D	0.5628	-0.2509	0.165494	0.547677
DUSP10	dual specificity phosphatase 10	1.1296	0.3167	0.165494	0.547677
CHMP5	charged multivesicular body protein 5	1.8101	1	0.0892096	0.431631
SPHK2	sphingosine kinase 2	2.1969	1.3878	0.393048	0.742018
POU5F1	POU class 5 homeobox 1	0.7935	-0.0152	0.0288056	0.283355
APOC2	apolipoprotein C2	0.7575	-0.0501	0.0185434	0.235006
MEGF8	multiple EGF like domains 8	1.8611	1.0544	0.970512	0.991857
RBPJ	recombination signal binding protein for immunoglobulin kappa J region	3.5203	2.7148	0.435872	0.769156
ITGA2	integrin subunit alpha 2	0.9275	0.123	0.123005	0.491471
PPP1CC	protein phosphatase 1 catalytic subunit gamma	0.6604	-0.1417	0.0630128	0.38193
PSMC3	proteasome 26S subunit, ATPase 3	1.9677	1.1678	0.435872	0.769156
SETX	senataxin	0.564	-0.2357	0.035463	0.305406
CBR4	carbonyl reductase 4	1.0585	0.2598	0.314999	0.691882
VASH1	vasohibin 1	1.1909	0.3928	0.853428	0.955608
CYP4F2	cytochrome P450 family 4 subfamily F member 2	0.7338	-0.0633	0.0114962	0.19687
DTX3L	deltex E3 ubiquitin ligase 3L	1.1354	0.3386	0.0432571	0.332706
NDC80	NDC80 kinetochore complex component	0.6218	-0.1727	0.00684146	0.171942
ANAPC4	anaphase promoting complex subunit 4	0.566	-0.2275	0.00519604	0.155567
ABRA	actin binding Rho activating protein	0.3661	-0.4267	0.0089307	0.186167
DYNC1H1	dynein cytoplasmic 1 heavy chain 1	0.9372	0.1449	0.035463	0.305406
UBE2J1	ubiquitin conjugating enzyme E2 J1	1.0929	0.3019	0.0185434	0.235006
CLSTN1	calsyntenin 1	0.8601	0.0709	0.165494	0.547677
IL7R	interleukin 7 receptor	0.8934	0.1042	0.075256	0.405455
FLVCR1	FLVCR heme transporter 1	0.5798	-0.2077	0.0185434	0.235006
MTPN	myotrophin	0.9091	0.1239	0.035463	0.305406
CSK	C-terminal Src kinase	0.8409	0.058	0.217563	0.602824
DDIT4	DNA damage inducible transcript 4	1.7541	0.976	0.314999	0.691882
RIPK3	receptor interacting serine/threonine kinase 3	1.0841	0.3094	0.0114962	0.19687
MTHFD1	methylenetetrahydrofolate dehydrogenase, cyclohydrolase and formyltetrahydrofolate synthetase 1	1.5451	0.7736	0.314999	0.691882
CRY1	cryptochrome circadian regulator 1	1.0632	0.2942	0.0288056	0.283355
MYLIP	myosin regulatory light chain interacting protein	0.5122	-0.2567	0.00684146	0.171942
FZD1	frizzled class receptor 1	1.2229	0.4545	0.578742	0.850945
BIN1	bridging integrator 1	1.3313	0.565	0.352681	0.719064
TRIB2	tribbles pseudokinase 2	0.526	-0.2386	0.035463	0.305406
ZDHHC9	zinc finger DHHC-type palmitoyltransferase 9	0.3411	-0.4235	0.00208924	0.109007
FEM1B	fem-1 homolog B	0.7497	-0.0148	0.0892096	0.431631
BUB3	BUB3 mitotic checkpoint protein	0.8058	0.0414	0.105122	0.459982
DERL3	derlin 3	0.393	-0.3704	0.00105003	0.0867444
MAP3K10	mitogen-activated protein kinase kinase kinase 10	0.5431	-0.2185	0.0524259	0.362311
RS1	retinoschisin 1	0.8234	0.0624	0.247451	0.635508
PDGFRA	platelet derived growth factor receptor alpha	1.8121	1.0529	0.481251	0.79587
NUDT18	nudix hydrolase 18	0.9967	0.2383	0.00684146	0.171942
NKD1	NKD inhibitor of WNT signaling pathway 1	0.8852	0.127	0.247451	0.635508
TSC1	TSC complex subunit 1	2.0398	1.2817	0.630529	0.872724
EAF2	ELL associated factor 2	0.5622	-0.1934	0.0146896	0.218072
CARNS1	carnosine synthase 1	0.4151	-0.3377	0.00287947	0.124109
ISG15	ISG15 ubiquitin like modifier	0.6259	-0.1242	0.217563	0.602824
KIF5C	kinesin family member 5C	0.7712	0.0236	0.0089307	0.186167
ARNTL	aryl hydrocarbon receptor nuclear translocator like	1.6091	0.8617	0.247451	0.635508
HDAC4	histone deacetylase 4	1.2385	0.4914	0.279861	0.662489
CD84	CD84 molecule	0.7179	-0.0262	0.0232306	0.260382
EXOSC3	exosome component 3	0.8014	0.0576	0.0630128	0.38193
UCKL1	uridine-cytidine kinase 1 like 1	0.7701	0.0267	0.0232306	0.260382
ACTR2	actin related protein 2	1.3709	0.6279	0.435872	0.769156
IFI6	interferon alpha inducible protein 6	0.5507	-0.1916	0.123005	0.491471
GUCA1B	guanylate cyclase activator 1B	1.4835	0.7415	0.528849	0.821304
PLB1	phospholipase B1	0.4862	-0.2535	0.0432571	0.332706
CCT6A	chaperonin containing TCP1 subunit 6A	0.8996	0.1637	0.0432571	0.332706
FZD3	frizzled class receptor 3	1.1082	0.3728	0.279861	0.662489
NEK6	NIMA related kinase 6	1.1784	0.4437	0.0630128	0.38193
SEMA6D	semaphorin 6D	0.5268	-0.2058	0.0432571	0.332706
CHST15	carbohydrate sulfotransferase 15	0.5297	-0.2013	0.0524259	0.362311
NPHP3	nephrocystin 3	0.9463	0.2156	0.528849	0.821304
XRCC3	X-ray repair cross complementing 3	0.9025	0.1723	0.0288056	0.283355
GNAI3	G protein subunit alpha i3	1.1029	0.3733	0.795936	0.937347
MMP11	matrix metallopeptidase 11	0.2828	-0.4465	0.00287947	0.124109
DCTN1	dynactin subunit 1	0.9198	0.1939	0.075256	0.405455
USP25	ubiquitin specific peptidase 25	0.7174	-0.0082	0.075256	0.405455
ITSN2	intersectin 2	0.3806	-0.3422	0.0288056	0.283355
CD200R1	CD200 receptor 1	0.7331	0.0109	0.217563	0.602824
SCARB2	scavenger receptor class B member 2	0.7574	0.0357	0.123005	0.491471
PDSS1	decaprenyl diphosphate synthase subunit 1	0.2659	-0.4557	0.0232306	0.260382
DOCK4	dedicator of cytokinesis 4	0.7801	0.0596	0.123005	0.491471
ITM2A	integral membrane protein 2A	0.7686	0.0489	0.165494	0.547677
RAP1B	RAP1B, member of RAS oncogene family	1.2614	0.5421	0.279861	0.662489
S100A12	S100 calcium binding protein A12	0.5733	-0.1452	0.0432571	0.332706
MTRR	5-methyltetrahydrofolate-homocysteine methyltransferase reductase	0.8285	0.1112	0.0524259	0.362311
SPATA2	spermatogenesis associated 2	0.5088	-0.2056	0.528849	0.821304
CDK1	cyclin dependent kinase 1	1.0564	0.3425	0.14314	0.518302
MLH3	mutL homolog 3	0.6223	-0.0912	0.165494	0.547677
SRGAP2	SLIT-ROBO Rho GTPase activating protein 2	0.472	-0.2411	0.0630128	0.38193
TWF2	twinfilin actin binding protein 2	1.4163	0.7037	0.190316	0.575398
WNT10B	Wnt family member 10B	1.5845	0.8721	0.630529	0.872724
ZFPM1	zinc finger protein, FOG family member 1	1.6025	0.891	0.578742	0.850945
SEMA4A	semaphorin 4A	1.2511	0.5398	0.247451	0.635508
HSPA1L	heat shock protein family A (Hsp70) member 1 like	0.5534	-0.1566	0.0630128	0.38193
PPP2R3C	protein phosphatase 2 regulatory subunit B''gamma	0.5101	-0.1995	0.0288056	0.283355
CYBB	cytochrome b-245 beta chain	1.506	0.7969	0.739364	0.917215
CD14	CD14 molecule	1.1503	0.442	0.075256	0.405455
CSNK2A1	casein kinase 2 alpha 1	1.4067	0.6987	0.279861	0.662489
GART	phosphoribosylglycinamide formyltransferase, phosphoribosylglycinamide synthetase, phosphoribosylaminoimidazole synthetase	1.039	0.3318	0.14314	0.518302
PHKB	phosphorylase kinase regulatory subunit beta	0.4	-0.3068	0.0146896	0.218072
CLEC6A	C-type lectin domain containing 6A	0.2352	-0.4713	0.0232306	0.260382
HDAC9	histone deacetylase 9	1.3471	0.6428	0.393048	0.742018
ECT2	epithelial cell transforming 2	0.7195	0.0156	0.279861	0.662489
GTF2H4	general transcription factor IIH subunit 4	0.5546	-0.1492	0.0630128	0.38193
PIK3R2	phosphoinositide-3-kinase regulatory subunit 2	0.6055	-0.0982	0.14314	0.518302
AKAP12	A-kinase anchoring protein 12	0.828	0.1251	0.0288056	0.283355
LATS1	large tumor suppressor kinase 1	0.41	-0.2921	0.00208924	0.109007
RFC4	replication factor C subunit 4	0.9316	0.233	0.035463	0.305406
HOXD10	homeobox D10	0.2912	-0.4067	0.00208924	0.109007
AKR1C1	aldo-keto reductase family 1 member C1	1.339	0.6413	0.14314	0.518302
PSMA6	proteasome 20S subunit alpha 6	0.867	0.1712	0.0524259	0.362311
KLK6	kallikrein related peptidase 6	0.4645	-0.2297	0.0146896	0.218072
NAGPA	N-acetylglucosamine-1-phosphodiester alpha-N-acetylglucosaminidase	0.5492	-0.1427	0.0288056	0.283355
STAT6	signal transducer and activator of transcription 6	1.5942	0.9045	0.279861	0.662489
FUT8	fucosyltransferase 8	0.53	-0.1593	0.14314	0.518302
REST	RE1 silencing transcription factor	1.8907	1.2037	0.393048	0.742018
PLCB2	phospholipase C beta 2	0.5977	-0.0892	0.0892096	0.431631
PIGY	phosphatidylinositol glycan anchor biosynthesis class Y	0.3752	-0.3081	0.00208924	0.109007
AP2A2	adaptor related protein complex 2 subunit alpha 2	0.4126	-0.2699	0.165494	0.547677
KIF1B	kinesin family member 1B	0.8708	0.1901	0.217563	0.602824
ZBTB1	zinc finger and BTB domain containing 1	1.8459	1.1664	0.393048	0.742018
SLC19A1	solute carrier family 19 member 1	0.4692	-0.2102	0.035463	0.305406
SLC25A13	solute carrier family 25 member 13	0.8304	0.155	0.0185434	0.235006
RHOA	ras homolog family member A	3.1322	2.4595	0.578742	0.850945
POLL	DNA polymerase lambda	0.4461	-0.2261	0.123005	0.491471
GBP1	guanylate binding protein 1	0.9661	0.2942	0.435872	0.769156
ATR	ATR serine/threonine kinase	0.7628	0.0914	0.352681	0.719064
PRKCI	protein kinase C iota	0.8458	0.1755	0.105122	0.459982
ADAM10	ADAM metallopeptidase domain 10	1.1939	0.5256	0.435872	0.769156
RPA2	replication protein A2	0.967	0.2992	0.14314	0.518302
TRDMT1	tRNA aspartic acid methyltransferase 1	0.2168	-0.4502	0.00208924	0.109007
LCN2	lipocalin 2	0.3018	-0.3646	0.0114962	0.19687
BATF	basic leucine zipper ATF-like transcription factor	1.0116	0.3473	0.279861	0.662489
PIGT	phosphatidylinositol glycan anchor biosynthesis class T	0.4346	-0.2268	0.0114962	0.19687
RIF1	replication timing regulatory factor 1	2.0991	1.4412	0.684211	0.893127
HTR2B	5-hydroxytryptamine receptor 2B	1.1226	0.4666	0.578742	0.850945
PYGB	glycogen phosphorylase B	0.3447	-0.3113	0.0892096	0.431631
MFF	mitochondrial fission factor	0.65	-0.0057	0.165494	0.547677
TXN2	thioredoxin 2	0.3052	-0.3499	0.00684146	0.171942
RABEP1	rabaptin, RAB GTPase binding effector protein 1	0.3242	-0.3303	0.0432571	0.332706
CNOT6L	CCR4-NOT transcription complex subunit 6 like	0.5503	-0.104	0.0288056	0.283355
CD226	CD226 molecule	0.4264	-0.2237	0.0288056	0.283355
ITK	IL2 inducible T cell kinase	0.2703	-0.3795	0.00388621	0.141521
XIAP	X-linked inhibitor of apoptosis	0.9286	0.2789	0.352681	0.719064
KCNH2	potassium voltage-gated channel subfamily H member 2	1.8509	1.2012	0.481251	0.79587
FCHSD1	FCH and double SH3 domains 1	0.2219	-0.427	0.00105003	0.0867444
POLR2L	RNA polymerase II, I and III subunit L	0.6538	0.0053	0.352681	0.719064
ACAT1	acetyl-CoA acetyltransferase 1	0.5198	-0.1286	0.0114962	0.19687
PTAFR	platelet activating factor receptor	1.5507	0.9033	0.684211	0.893127
PLK3	polo like kinase 3	0.7634	0.1169	0.352681	0.719064
GPER1	G protein-coupled estrogen receptor 1	2.1732	1.5272	0.279861	0.662489
PDGFA	platelet derived growth factor subunit A	1.4621	0.8169	0.14314	0.518302
ULK1	unc-51 like autophagy activating kinase 1	0.3787	-0.266	0.075256	0.405455
DEF8	differentially expressed in FDCP 8 homolog	0.4908	-0.1532	0.075256	0.405455
IMPA1	inositol monophosphatase 1	0.4257	-0.2175	0.217563	0.602824
SLC39A5	solute carrier family 39 member 5	0.3265	-0.3154	0.123005	0.491471
PPM1D	protein phosphatase, Mg2+/Mn2+ dependent 1D	0.5557	-0.086	0.0892096	0.431631
CCL20	C-C motif chemokine ligand 20	0.3448	-0.2965	0.00150469	0.0972813
TF	transferrin	0.3518	-0.2886	0.0089307	0.186167
SIRT1	sirtuin 1	3.6572	3.0169	1	1
HSPA5	heat shock protein family A (Hsp70) member 5	1.7517	1.1118	0.911797	0.977066
PIK3CG	phosphatidylinositol-4,5-bisphosphate 3-kinase catalytic subunit gamma	1.5006	0.8613	0.578742	0.850945
SLC30A1	solute carrier family 30 member 1	0.7142	0.076	0.190316	0.575398
RCAN3	RCAN family member 3	0.1837	-0.4538	0.0114962	0.19687
ZBTB16	zinc finger and BTB domain containing 16	1.4166	0.7798	0.247451	0.635508
COCH	cochlin	0.4346	-0.2017	0.00208924	0.109007
ARPC5	actin related protein 2/3 complex subunit 5	0.6453	0.0094	0.279861	0.662489
SLIT1	slit guidance ligand 1	0.755	0.1193	0.0185434	0.235006
DSEL	dermatan sulfate epimerase like	0.2983	-0.3374	0.075256	0.405455
HERC1	HECT and RLD domain containing E3 ubiquitin protein ligase family member 1	0.6169	-0.0183	0.279861	0.662489
HOXB1	homeobox B1	0.3273	-0.3069	0.123005	0.491471
MAOB	monoamine oxidase B	1.5416	0.9077	0.352681	0.719064
GRIN2C	glutamate ionotropic receptor NMDA type subunit 2C	0.5216	-0.1121	0.0524259	0.362311
NAF1	nuclear assembly factor 1 ribonucleoprotein	0.4431	-0.1876	0.0232306	0.260382
MTAP	methylthioadenosine phosphorylase	0.2684	-0.3614	0.00287947	0.124109
PIPOX	pipecolic acid and sarcosine oxidase	0.6777	0.0481	0.123005	0.491471
SPIRE1	spire type actin nucleation factor 1	0.369	-0.2603	0.0892096	0.431631
IL1B	interleukin 1 beta	2.0174	1.3883	0.911797	0.977066
S100B	S100 calcium binding protein B	0.6956	0.067	0.0630128	0.38193
TAF10	TATA-box binding protein associated factor 10	0.3125	-0.3161	0.0524259	0.362311
LIMS2	LIM zinc finger domain containing 2	0.5324	-0.0962	0.0432571	0.332706
CENPH	centromere protein H	0.4467	-0.179	0.0630128	0.38193
BTBD9	BTB domain containing 9	0.5184	-0.1072	0.217563	0.602824
EVX1	even-skipped homeobox 1	0.3139	-0.3115	0.0146896	0.218072
TIA1	TIA1 cytotoxic granule associated RNA binding protein	0.2995	-0.3254	0.0114962	0.19687
PFAS	phosphoribosylformylglycinamidine synthase	0.3977	-0.2264	0.035463	0.305406
TPM1	tropomyosin 1	1.0038	0.3819	0.0892096	0.431631
DICER1	dicer 1, ribonuclease III	1.2135	0.5941	0.190316	0.575398
TYMS	thymidylate synthetase	1.1614	0.542	0.435872	0.769156
PPP2CA	protein phosphatase 2 catalytic subunit alpha	2.0177	1.3984	0.795936	0.937347
NEK7	NIMA related kinase 7	0.6788	0.06	0.075256	0.405455
PCGF3	polycomb group ring finger 3	0.8097	0.1923	0.795936	0.937347
KPNA5	karyopherin subunit alpha 5	0.5092	-0.1075	0.075256	0.405455
LMAN1	lectin, mannose binding 1	0.699	0.0835	0.970512	0.991857
PSAT1	phosphoserine aminotransferase 1	0.4233	-0.1918	0.0185434	0.235006
PRKAB2	protein kinase AMP-activated non-catalytic subunit beta 2	0.4492	-0.1659	0.075256	0.405455
SLAMF8	SLAM family member 8	1.0135	0.3988	0.14314	0.518302
ACSS2	acyl-CoA synthetase short chain family member 2	0.5697	-0.0449	0.105122	0.459982
SPRED2	sprouty related EVH1 domain containing 2	0.6669	0.0529	0.481251	0.79587
SLC5A6	solute carrier family 5 member 6	0.4129	-0.2011	0.0892096	0.431631
AP2S1	adaptor related protein complex 2 subunit sigma 1	0.7772	0.1653	0.853428	0.955608
LNPEP	leucyl and cystinyl aminopeptidase	0.1556	-0.4559	0.0524259	0.362311
IRS1	insulin receptor substrate 1	1.8959	1.2846	0.352681	0.719064
SLC24A5	solute carrier family 24 member 5	0.6682	0.0573	0.165494	0.547677
TMF1	TATA element modulatory factor 1	0.6812	0.0703	0.123005	0.491471
LIPE	lipase E, hormone sensitive type	0.8285	0.2186	0.393048	0.742018
SUPT5H	SPT5 homolog, DSIF elongation factor subunit	0.4934	-0.1161	0.14314	0.518302
XKR9	XK related 9	0.4022	-0.2071	0.123005	0.491471
OVGP1	oviductal glycoprotein 1	0.5847	-0.023	0.279861	0.662489
VAMP7	vesicle associated membrane protein 7	1.0935	0.4861	0.190316	0.575398
TSHB	thyroid stimulating hormone subunit beta	0.1352	-0.4715	0.00208924	0.109007
FBXO4	F-box protein 4	0.7146	0.1084	0.105122	0.459982
DNAH5	dynein axonemal heavy chain 5	0.2607	-0.3437	0.0892096	0.431631
SLC11A2	solute carrier family 11 member 2	0.8019	0.1977	0.630529	0.872724
PLCB3	phospholipase C beta 3	0.4514	-0.1519	0.217563	0.602824
NSFL1C	NSFL1 cofactor	0.2545	-0.3475	0.00388621	0.141521
EIF2B5	eukaryotic translation initiation factor 2B subunit epsilon	0.4532	-0.1487	0.0288056	0.283355
GLUD2	glutamate dehydrogenase 2	0.3741	-0.2277	0.0185434	0.235006
MDM4	MDM4 regulator of p53	0.7188	0.1194	0.247451	0.635508
SHARPIN	SHANK associated RH domain interactor	0.411	-0.1884	0.0185434	0.235006
STK4	serine/threonine kinase 4	1.1813	0.5824	0.14314	0.518302
DHRS9	dehydrogenase/reductase 9	0.2713	-0.3272	0.00105003	0.0867444
INPP1	inositol polyphosphate-1-phosphatase	0.4686	-0.129	0.14314	0.518302
GRIK5	glutamate ionotropic receptor kainate type subunit 5	0.6219	0.026	0.247451	0.635508
SLC25A22	solute carrier family 25 member 22	0.8378	0.2431	0.528849	0.821304
DEDD2	death effector domain containing 2	0.2752	-0.3179	0.00519604	0.155567
PPP5C	protein phosphatase 5 catalytic subunit	0.6746	0.0815	0.247451	0.635508
SPP1	secreted phosphoprotein 1	2.3273	1.7346	0.795936	0.937347
MYLK	myosin light chain kinase	0.6718	0.0793	0.14314	0.518302
NSMCE2	NSE2 (MMS21) homolog, SMC5-SMC6 complex SUMO ligase	0.6125	0.0212	0.247451	0.635508
IMPDH2	inosine monophosphate dehydrogenase 2	0.6439	0.0536	0.165494	0.547677
IL27RA	interleukin 27 receptor subunit alpha	0.9552	0.3661	0.14314	0.518302
TRPM2	transient receptor potential cation channel subfamily M member 2	0.8411	0.2535	0.279861	0.662489
SMAP1	small ArfGAP 1	0.3299	-0.2575	0.123005	0.491471
NTSR1	neurotensin receptor 1	1.7368	1.1499	0.352681	0.719064
H6PD	hexose-6-phosphate dehydrogenase/glucose 1-dehydrogenase	0.3363	-0.2504	0.0524259	0.362311
PLXNA1	plexin A1	0.3785	-0.2072	0.0630128	0.38193
UVRAG	UV radiation resistance associated	0.6399	0.0546	0.528849	0.821304
ITGA4	integrin subunit alpha 4	0.7534	0.1681	0.217563	0.602824
GSK3A	glycogen synthase kinase 3 alpha	2.0463	1.4627	0.739364	0.917215
ADK	adenosine kinase	0.7429	0.1594	0.0892096	0.431631
CAMK2A	calcium/calmodulin dependent protein kinase II alpha	0.3397	-0.2428	0.0089307	0.186167
IMPDH1	inosine monophosphate dehydrogenase 1	0.4734	-0.1088	0.0892096	0.431631
VWA1	von Willebrand factor A domain containing 1	0.2183	-0.3613	0.0288056	0.283355
VDR	vitamin D receptor	0.8728	0.2943	0.217563	0.602824
DNAAF1	dynein axonemal assembly factor 1	0.4718	-0.105	0.123005	0.491471
SERINC1	serine incorporator 1	0.1827	-0.3939	0.0146896	0.218072
TNFRSF18	TNF receptor superfamily member 18	0.392	-0.1838	0.123005	0.491471
RFNG	RFNG O-fucosylpeptide 3-beta-N-acetylglucosaminyltransferase	0.1286	-0.4466	0.00287947	0.124109
ERCC8	ERCC excision repair 8, CSA ubiquitin ligase complex subunit	0.2564	-0.3177	0.0089307	0.186167
GFPT1	glutamine--fructose-6-phosphate transaminase 1	0.4482	-0.1251	0.528849	0.821304
MAD2L2	mitotic arrest deficient 2 like 2	1.7792	1.2065	0.314999	0.691882
ADAMTS12	ADAM metallopeptidase with thrombospondin type 1 motif 12	0.2355	-0.3365	0.035463	0.305406
ABHD17B	abhydrolase domain containing 17B, depalmitoylase	0.4376	-0.1335	0.105122	0.459982
CHORDC1	cysteine and histidine rich domain containing 1	0.3289	-0.242	0.0114962	0.19687
PCM1	pericentriolar material 1	0.7996	0.2302	0.481251	0.79587
FGF7	fibroblast growth factor 7	0.7972	0.2281	0.393048	0.742018
IRF5	interferon regulatory factor 5	0.8878	0.3219	0.528849	0.821304
S100A13	S100 calcium binding protein A13	0.1549	-0.4091	0.035463	0.305406
NLRP2	NLR family pyrin domain containing 2	0.297	-0.2668	0.105122	0.459982
ALDH8A1	aldehyde dehydrogenase 8 family member A1	0.3348	-0.2288	0.035463	0.305406
GRINA	glutamate ionotropic receptor NMDA type subunit associated protein 1	0.2802	-0.2813	0.0089307	0.186167
SPTB	spectrin beta, erythrocytic	0.2769	-0.2845	0.314999	0.691882
NUS1	NUS1 dehydrodolichyl diphosphate synthase subunit	1.0592	0.498	0.795936	0.937347
NEIL1	nei like DNA glycosylase 1	0.8981	0.337	0.393048	0.742018
RSL24D1	ribosomal L24 domain containing 1	0.1903	-0.3704	0.075256	0.405455
FXYD1	FXYD domain containing ion transport regulator 1	0.4965	-0.0639	0.352681	0.719064
BIRC6	baculoviral IAP repeat containing 6	0.2876	-0.2716	0.0146896	0.218072
TRIB3	tribbles pseudokinase 3	0.365	-0.194	0.247451	0.635508
SCPEP1	serine carboxypeptidase 1	0.2715	-0.2874	0.0432571	0.332706
CD38	CD38 molecule	0.3583	-0.2003	0.165494	0.547677
NOL9	nucleolar protein 9	0.3907	-0.166	0.352681	0.719064
ARL13B	ADP ribosylation factor like GTPase 13B	0.4841	-0.0725	0.0432571	0.332706
EHMT2	euchromatic histone lysine methyltransferase 2	0.3127	-0.2438	0.035463	0.305406
CPEB3	cytoplasmic polyadenylation element binding protein 3	0.4857	-0.0703	0.14314	0.518302
IDI1	isopentenyl-diphosphate delta isomerase 1	0.4694	-0.0866	0.165494	0.547677
SETD3	SET domain containing 3, actin histidine methyltransferase	0.5505	-0.005	0.630529	0.872724
ZP3	zona pellucida glycoprotein 3	1.4426	0.8879	0.435872	0.769156
RCC2	regulator of chromosome condensation 2	0.8164	0.2629	0.314999	0.691882
MYBBP1A	MYB binding protein 1a	0.2794	-0.274	0.00519604	0.155567
CABIN1	calcineurin binding protein 1	0.2629	-0.2882	0.14314	0.518302
SLC35A3	solute carrier family 35 member A3	0.3999	-0.1495	0.165494	0.547677
CBR1	carbonyl reductase 1	0.2669	-0.2809	0.0630128	0.38193
POLR2F	RNA polymerase II, I and III subunit F	0.4106	-0.1363	0.0432571	0.332706
AHI1	Abelson helper integration site 1	1.087	0.5406	0.481251	0.79587
ESCO2	establishment of sister chromatid cohesion N-acetyltransferase 2	0.0829	-0.4627	0.0524259	0.362311
DPM2	dolichyl-phosphate mannosyltransferase subunit 2, regulatory	0.6696	0.1257	0.393048	0.742018
OPRL1	opioid related nociceptin receptor 1	1.0884	0.5451	0.739364	0.917215
HUS1	HUS1 checkpoint clamp component	0.6216	0.0799	0.435872	0.769156
SOX15	SRY-box transcription factor 15	0.4134	-0.1283	0.0630128	0.38193
EPS8L2	EPS8 like 2	0.4623	-0.0792	0.352681	0.719064
GEMIN5	gem nuclear organelle associated protein 5	0.064	-0.4762	0.000725281	0.080887
METTL14	methyltransferase like 14	0.4234	-0.1165	0.0630128	0.38193
ENC1	ectodermal-neural cortex 1	0.3292	-0.2106	0.0185434	0.235006
PLXNC1	plexin C1	0.4281	-0.1114	0.0114962	0.19687
KLHL24	kelch like family member 24	0.1953	-0.3434	0.105122	0.459982
SLC22A16	solute carrier family 22 member 16	0.3555	-0.1832	0.0288056	0.283355
ODC1	ornithine decarboxylase 1	0.3926	-0.1451	0.0232306	0.260382
CCR6	C-C motif chemokine receptor 6	0.6735	0.136	0.190316	0.575398
RARB	retinoic acid receptor beta	1.0246	0.4876	0.528849	0.821304
GSTM2	glutathione S-transferase mu 2	1.9353	1.3984	0.352681	0.719064
METTL8	methyltransferase like 8	0.0058	-0.5303	0.0288056	0.283355
INSC	INSC spindle orientation adaptor protein	0.0638	-0.4721	0.0114962	0.19687
SPAG1	sperm associated antigen 1	0.2968	-0.2385	0.105122	0.459982
CCNB1	cyclin B1	1.0437	0.5087	0.314999	0.691882
SCN1B	sodium voltage-gated channel beta subunit 1	0.8579	0.323	0.217563	0.602824
TRIM62	tripartite motif containing 62	0.2894	-0.2444	0.035463	0.305406
PHACTR1	phosphatase and actin regulator 1	0.4455	-0.0874	0.217563	0.602824
PCYT1B	phosphate cytidylyltransferase 1, choline, beta	0.2099	-0.3227	0.0288056	0.283355
MX1	MX dynamin like GTPase 1	0.256	-0.2755	0.0232306	0.260382
MSH3	mutS homolog 3	0.7768	0.2462	0.435872	0.769156
EZH2	enhancer of zeste 2 polycomb repressive complex 2 subunit	0.6792	0.1486	0.314999	0.691882
CCNK	cyclin K	0.8249	0.2955	0.279861	0.662489
NR3C1	nuclear receptor subfamily 3 group C member 1	0.3139	-0.215	0.314999	0.691882
PIBF1	progesterone immunomodulatory binding factor 1	1.0257	0.4971	0.578742	0.850945
ENPP2	ectonucleotide pyrophosphatase/phosphodiesterase 2	0.4349	-0.0931	0.0630128	0.38193
RBKS	ribokinase	0.3165	-0.2112	0.352681	0.719064
FBN2	fibrillin 2	0.5727	0.0453	0.123005	0.491471
NUP85	nucleoporin 85	0.4709	-0.0565	0.0892096	0.431631
IL2RA	interleukin 2 receptor subunit alpha	0.5606	0.0342	0.481251	0.79587
CENPK	centromere protein K	0.2656	-0.2606	0.00287947	0.124109
PCBP4	poly(rC) binding protein 4	0.2222	-0.3028	0.0432571	0.332706
AKT2	AKT serine/threonine kinase 2	2.4072	1.8822	0.853428	0.955608
SDC2	syndecan 2	0.3713	-0.1536	0.0892096	0.431631
SMN2	survival of motor neuron 2, centromeric	0.1142	-0.4107	0.0630128	0.38193
DEFA5	defensin alpha 5	0.1332	-0.3911	0.0185434	0.235006
EPB41L5	erythrocyte membrane protein band 4.1 like 5	1.3052	0.7837	0.481251	0.79587
PGM1	phosphoglucomutase 1	0.4474	-0.0731	0.105122	0.459982
CHRNA7	cholinergic receptor nicotinic alpha 7 subunit	1.0759	0.5559	0.795936	0.937347
CPSF7	cleavage and polyadenylation specific factor 7	0.5785	0.0586	0.630529	0.872724
POLR3G	RNA polymerase III subunit G	0.5751	0.0554	0.481251	0.79587
CYP4F12	cytochrome P450 family 4 subfamily F member 12	0.2455	-0.2728	0.14314	0.518302
TOLLIP	toll interacting protein	0.1418	-0.3759	0.0630128	0.38193
MGST2	microsomal glutathione S-transferase 2	0.8142	0.2969	0.435872	0.769156
CRADD	CASP2 and RIPK1 domain containing adaptor with death domain	0.3373	-0.1796	0.0232306	0.260382
DNASE1L3	deoxyribonuclease 1 like 3	0.2656	-0.2511	0.578742	0.850945
CD6	CD6 molecule	0.3087	-0.2078	0.0892096	0.431631
ADRA2C	adrenoceptor alpha 2C	0.7073	0.1912	0.217563	0.602824
TCAP	titin-cap	1.438	0.9223	0.217563	0.602824
PIK3R3	phosphoinositide-3-kinase regulatory subunit 3	0.1165	-0.3986	0.0089307	0.186167
PFKFB4	6-phosphofructo-2-kinase/fructose-2,6-biphosphatase 4	0.1522	-0.3622	0.123005	0.491471
CRY2	cryptochrome circadian regulator 2	0.649	0.1354	0.352681	0.719064
NUDT21	nudix hydrolase 21	0.5327	0.0196	0.105122	0.459982
CCL23	C-C motif chemokine ligand 23	0.0912	-0.421	0.075256	0.405455
CITED2	Cbp/p300 interacting transactivator with Glu/Asp rich carboxy-terminal domain 2	0.8595	0.3477	0.165494	0.547677
PPP1R13L	protein phosphatase 1 regulatory subunit 13 like	0.5935	0.0817	0.14314	0.518302
FKBP4	FKBP prolyl isomerase 4	0.5808	0.069	0.075256	0.405455
P2RX7	purinergic receptor P2X 7	3.1168	2.605	0.739364	0.917215
KAZN	kazrin, periplakin interacting protein	0.1808	-0.3306	0.0630128	0.38193
GFI1	growth factor independent 1 transcriptional repressor	1.0482	0.5376	0.14314	0.518302
S1PR4	sphingosine-1-phosphate receptor 4	0.325	-0.1855	0.247451	0.635508
TSPAN6	tetraspanin 6	0.4377	-0.072	0.435872	0.769156
TNFRSF21	TNF receptor superfamily member 21	1.455	0.9454	0.352681	0.719064
PNPLA8	patatin like phospholipase domain containing 8	1.0951	0.5857	0.247451	0.635508
LDLRAD4	low density lipoprotein receptor class A domain containing 4	0.1412	-0.3679	0.0146896	0.218072
TTYH1	tweety family member 1	0.0422	-0.4661	0.00287947	0.124109
SPTBN1	spectrin beta, non-erythrocytic 1	0.8429	0.335	0.528849	0.821304
CLEC4A	C-type lectin domain family 4 member A	0.047	-0.4608	0.00105003	0.0867444
BGLAP	bone gamma-carboxyglutamate protein	0.8516	0.3438	0.435872	0.769156
TMEM64	transmembrane protein 64	0.5503	0.043	0.217563	0.602824
ASNSD1	asparagine synthetase domain containing 1	0.1247	-0.3826	0.00208924	0.109007
KRIT1	KRIT1 ankyrin repeat containing	0.153	-0.3539	0.0114962	0.19687
KLF5	Kruppel like factor 5	0.6536	0.1468	0.393048	0.742018
PFKL	phosphofructokinase, liver type	0.5611	0.0555	0.190316	0.575398
BAIAP3	BAI1 associated protein 3	0.4362	-0.0687	0.123005	0.491471
ERC1	ELKS/RAB6-interacting/CAST family member 1	0.109	-0.3953	0.217563	0.602824
GLS	glutaminase	1.6597	1.1555	0.314999	0.691882
PWP2	PWP2 small subunit processome component	0.1488	-0.3551	0.0288056	0.283355
PTGES3	prostaglandin E synthase 3	0.918	0.4143	0.352681	0.719064
SDC1	syndecan 1	0.8509	0.3477	0.911797	0.977066
AP1AR	adaptor related protein complex 1 associated regulatory protein	0.7328	0.2297	0.684211	0.893127
IGFBP3	insulin like growth factor binding protein 3	0.7867	0.284	0.481251	0.79587
UBE2D1	ubiquitin conjugating enzyme E2 D1	0.6134	0.1112	0.217563	0.602824
PTPRJ	protein tyrosine phosphatase receptor type J	0.6313	0.1292	0.075256	0.405455
CD300LF	CD300 molecule like family member f	0.1576	-0.3435	0.0089307	0.186167
ACVR2B	activin A receptor type 2B	0.7685	0.2679	0.435872	0.769156
ASIC3	acid sensing ion channel subunit 3	0.1452	-0.3548	0.00684146	0.171942
RNF111	ring finger protein 111	0.3179	-0.1813	0.0089307	0.186167
EP400	E1A binding protein p400	0.0178	-0.4809	0.00684146	0.171942
HIPK1	homeodomain interacting protein kinase 1	0.9925	0.4941	0.853428	0.955608
CAPZA1	capping actin protein of muscle Z-line subunit alpha 1	0.5361	0.0378	0.481251	0.79587
BIRC7	baculoviral IAP repeat containing 7	0.2653	-0.2325	0.0630128	0.38193
INPP5J	inositol polyphosphate-5-phosphatase J	0.632	0.1345	0.481251	0.79587
DAB1	DAB adaptor protein 1	1.0992	0.6018	1	1
ITPK1	inositol-tetrakisphosphate 1-kinase	0.2337	-0.2637	0.123005	0.491471
CCL3	C-C motif chemokine ligand 3	1.1901	0.6953	0.352681	0.719064
PIP4K2A	phosphatidylinositol-5-phosphate 4-kinase type 2 alpha	1.1307	0.6361	0.739364	0.917215
ATP2C1	ATPase secretory pathway Ca2+ transporting 1	0.1753	-0.3191	0.247451	0.635508
LTBP4	latent transforming growth factor beta binding protein 4	0.0035	-0.4909	0.00519604	0.155567
ELANE	elastase, neutrophil expressed	0.3763	-0.1178	0.035463	0.305406
CORO1A	coronin 1A	1.0521	0.5582	0.0630128	0.38193
SRSF1	serine and arginine rich splicing factor 1	0.5665	0.0726	0.435872	0.769156
NRAS	NRAS proto-oncogene, GTPase	0.1447	-0.3485	0.0630128	0.38193
TAF8	TATA-box binding protein associated factor 8	0.0164	-0.4767	0.00388621	0.141521
SEC23B	SEC23 homolog B, COPII coat complex component	0.362	-0.131	0.165494	0.547677
RCAN1	regulator of calcineurin 1	0.1428	-0.3493	0.123005	0.491471
BUB1	BUB1 mitotic checkpoint serine/threonine kinase	0.141	-0.3497	0.739364	0.917215
ITPR2	inositol 1,4,5-trisphosphate receptor type 2	0.6744	0.1839	0.435872	0.769156
FBXO2	F-box protein 2	0.3953	-0.095	0.035463	0.305406
P2RY13	purinergic receptor P2Y13	0.2914	-0.1967	0.279861	0.662489
PLAU	plasminogen activator, urokinase	0.11	-0.377	0.190316	0.575398
HPGD	15-hydroxyprostaglandin dehydrogenase	0.4319	-0.0546	0.075256	0.405455
PLA2G4C	phospholipase A2 group IVC	0.2158	-0.2707	0.0288056	0.283355
RACGAP1	Rac GTPase activating protein 1	0.5454	0.06	0.970512	0.991857
TTN	titin	0.772	0.2867	0.247451	0.635508
GZMB	granzyme B	-0.0117	-0.4968	0.0089307	0.186167
WNT2B	Wnt family member 2B	1.0273	0.5426	0.352681	0.719064
CLEC7A	C-type lectin domain containing 7A	1.4843	0.9996	0.435872	0.769156
THRA	thyroid hormone receptor alpha	0.5541	0.0712	0.190316	0.575398
RPE	ribulose-5-phosphate-3-epimerase	0.1474	-0.3349	0.105122	0.459982
DOCK8	dedicator of cytokinesis 8	1.2218	0.7401	0.528849	0.821304
ABCD3	ATP binding cassette subfamily D member 3	0.1982	-0.2834	0.075256	0.405455
CCND2	cyclin D2	0.1813	-0.3	0.075256	0.405455
IFI27	interferon alpha inducible protein 27	0.1924	-0.2884	0.0232306	0.260382
POGZ	pogo transposable element derived with ZNF domain	0.4229	-0.0567	0.393048	0.742018
N4BP1	NEDD4 binding protein 1	0.4394	-0.0402	0.123005	0.491471
ENY2	ENY2 transcription and export complex 2 subunit	0.6664	0.1869	0.0524259	0.362311
C1QL1	complement C1q like 1	-0.0177	-0.4971	0.314999	0.691882
PTK7	protein tyrosine kinase 7 (inactive)	0.9687	0.4904	0.352681	0.719064
LILRB2	leukocyte immunoglobulin like receptor B2	1.3837	0.9054	0.165494	0.547677
SCN2B	sodium voltage-gated channel beta subunit 2	0.6242	0.1464	0.528849	0.821304
OLIG2	oligodendrocyte transcription factor 2	0.2263	-0.2513	0.0288056	0.283355
ORM2	orosomucoid 2	0.101	-0.3765	0.0114962	0.19687
NCAPD2	non-SMC condensin I complex subunit D2	0.2857	-0.1918	0.314999	0.691882
GRAP2	GRB2 related adaptor protein 2	0.038	-0.4395	0.00105003	0.0867444
ALOX15	arachidonate 15-lipoxygenase	1.8149	1.3377	0.795936	0.937347
RNF6	ring finger protein 6	0.2738	-0.2034	0.105122	0.459982
NUP107	nucleoporin 107	0.2086	-0.2684	0.393048	0.742018
CXCR3	C-X-C motif chemokine receptor 3	-0.0414	-0.5181	0.00150469	0.0972813
NADK2	NAD kinase 2, mitochondrial	0.2706	-0.2055	0.105122	0.459982
POLR1A	RNA polymerase I subunit A	0.3933	-0.0825	0.739364	0.917215
NUCKS1	nuclear casein kinase and cyclin dependent kinase substrate 1	0.7888	0.3142	0.247451	0.635508
GLRX3	glutaredoxin 3	0.5234	0.0489	0.0630128	0.38193
GGPS1	geranylgeranyl diphosphate synthase 1	0.4846	0.0103	0.352681	0.719064
F8A1	coagulation factor VIII associated 1	0.4609	-0.0126	0.739364	0.917215
SAMHD1	SAM and HD domain containing deoxynucleoside triphosphate triphosphohydrolase 1	0.7944	0.3211	0.14314	0.518302
TLR9	toll like receptor 9	1.2619	0.7893	0.393048	0.742018
CNOT2	CCR4-NOT transcription complex subunit 2	0.6561	0.1838	0.279861	0.662489
SLMAP	sarcolemma associated protein	0.283	-0.1891	0.0892096	0.431631
WWC2	WW and C2 domain containing 2	0.1245	-0.3474	0.630529	0.872724
PTPN23	protein tyrosine phosphatase non-receptor type 23	0.4094	-0.0623	0.105122	0.459982
DCP2	decapping mRNA 2	0.4709	0.0009	0.0524259	0.362311
ATAD2	ATPase family AAA domain containing 2	0.5014	0.0316	0.435872	0.769156
SMURF1	SMAD specific E3 ubiquitin protein ligase 1	1.0726	0.6031	0.279861	0.662489
SLC9B1	solute carrier family 9 member B1	0.1927	-0.2762	0.035463	0.305406
PAN2	poly(A) specific ribonuclease subunit PAN2	0.1762	-0.2922	0.217563	0.602824
IREB2	iron responsive element binding protein 2	0.652	0.1838	0.279861	0.662489
POLI	DNA polymerase iota	-0.0031	-0.4712	0.0232306	0.260382
HSPA4	heat shock protein family A (Hsp70) member 4	0.3612	-0.1068	0.165494	0.547677
CTC1	CST telomere replication complex component 1	0.9599	0.492	0.739364	0.917215
FAM20C	FAM20C golgi associated secretory pathway kinase	0.7294	0.2617	0.190316	0.575398
PLTP	phospholipid transfer protein	1.1816	0.7147	0.314999	0.691882
CPEB4	cytoplasmic polyadenylation element binding protein 4	0.3481	-0.1177	0.105122	0.459982
RBM15	RNA binding motif protein 15	0.9937	0.5282	0.217563	0.602824
CENPP	centromere protein P	0.4786	0.0134	0.435872	0.769156
ASS1	argininosuccinate synthase 1	1.5605	1.0955	0.911797	0.977066
HHEX	hematopoietically expressed homeobox	0.6747	0.2097	0.393048	0.742018
RAPGEF2	Rap guanine nucleotide exchange factor 2	1.2202	0.7552	0.684211	0.893127
DYRK1A	dual specificity tyrosine phosphorylation regulated kinase 1A	0.9012	0.4378	0.435872	0.769156
CCP110	centriolar coiled-coil protein 110	0.3851	-0.0782	0.075256	0.405455
EPCAM	epithelial cell adhesion molecule	0.2101	-0.2527	0.0288056	0.283355
SUPT7L	SPT7 like, STAGA complex subunit gamma	0.2334	-0.2294	0.0524259	0.362311
PGAP2	post-GPI attachment to proteins 2	0.0221	-0.4404	0.0114962	0.19687
CAPRIN1	cell cycle associated protein 1	0.4734	0.0109	0.481251	0.79587
EYS	eyes shut homolog	0.0953	-0.3671	0.247451	0.635508
SH2D1A	SH2 domain containing 1A	0.2643	-0.1975	0.0630128	0.38193
MPC1	mitochondrial pyruvate carrier 1	0.6155	0.1538	0.0892096	0.431631
RNMT	RNA guanine-7 methyltransferase	0.1051	-0.3561	0.035463	0.305406
DFFA	DNA fragmentation factor subunit alpha	0.63	0.17	0.190316	0.575398
AASS	aminoadipate-semialdehyde synthase	0.3355	-0.1232	0.123005	0.491471
KDELR3	KDEL endoplasmic reticulum protein retention receptor 3	-0.0309	-0.4892	0.0288056	0.283355
PIGB	phosphatidylinositol glycan anchor biosynthesis class B	0.2845	-0.1738	0.14314	0.518302
FGFRL1	fibroblast growth factor receptor like 1	0.557	0.0988	0.247451	0.635508
AGL	amylo-alpha-1, 6-glucosidase, 4-alpha-glucanotransferase	0.1747	-0.2826	0.0892096	0.431631
PIK3R6	phosphoinositide-3-kinase regulatory subunit 6	0.3348	-0.1221	0.0114962	0.19687
TMTC4	transmembrane O-mannosyltransferase targeting cadherins 4	0.1313	-0.3256	0.0630128	0.38193
ATP6V0E2	ATPase H+ transporting V0 subunit e2	0.4239	-0.0329	0.352681	0.719064
ABCB6	ATP binding cassette subfamily B member 6 (Langereis blood group)	0.1733	-0.2833	0.0185434	0.235006
DR1	down-regulator of transcription 1	0.0536	-0.4024	0.00150469	0.0972813
ADO	2-aminoethanethiol dioxygenase	0.0831	-0.3714	0.0630128	0.38193
KDM4C	lysine demethylase 4C	0.7652	0.3118	1	1
VAMP4	vesicle associated membrane protein 4	0.3748	-0.0782	0.190316	0.575398
DGKD	diacylglycerol kinase delta	0.1017	-0.3507	0.0892096	0.431631
EIF5A2	eukaryotic translation initiation factor 5A2	0.1658	-0.2863	0.0630128	0.38193
PAXBP1	PAX3 and PAX7 binding protein 1	0.2904	-0.1617	0.0524259	0.362311
ADHFE1	alcohol dehydrogenase iron containing 1	0.2147	-0.2367	0.247451	0.635508
GBP5	guanylate binding protein 5	-0.0044	-0.4558	0.0114962	0.19687
SYNGR1	synaptogyrin 1	0.1705	-0.2808	0.684211	0.893127
SLC27A1	solute carrier family 27 member 1	1.1709	0.7207	0.352681	0.719064
PTCRA	pre T cell antigen receptor alpha	0.1739	-0.276	0.279861	0.662489
COPS2	COP9 signalosome subunit 2	0.1862	-0.2637	0.105122	0.459982
NUP93	nucleoporin 93	0.7281	0.2782	0.795936	0.937347
TRMT1L	tRNA methyltransferase 1 like	0.0499	-0.3999	0.075256	0.405455
B4GALT1	beta-1,4-galactosyltransferase 1	1.2417	0.7922	0.630529	0.872724
TICAM2	toll like receptor adaptor molecule 2	0.3619	-0.0873	0.578742	0.850945
UGT2B11	UDP glucuronosyltransferase family 2 member B11	0.0444	-0.4046	0.0185434	0.235006
SLC35B2	solute carrier family 35 member B2	0.2104	-0.2386	0.165494	0.547677
FLVCR2	FLVCR heme transporter 2	-0.0794	-0.528	0.0185434	0.235006
PTGES	prostaglandin E synthase	0.4698	0.0215	0.247451	0.635508
LRRC8C	leucine rich repeat containing 8 VRAC subunit C	0.6362	0.1883	0.352681	0.719064
USO1	USO1 vesicle transport factor	0.2153	-0.2324	0.0630128	0.38193
TAF1B	TATA-box binding protein associated factor, RNA polymerase I subunit B	0.1085	-0.3392	0.0524259	0.362311
IFT88	intraflagellar transport 88	0.3758	-0.0716	0.435872	0.769156
MCOLN3	mucolipin 3	0.3419	-0.1047	0.279861	0.662489
ST3GAL4	ST3 beta-galactoside alpha-2,3-sialyltransferase 4	0.1819	-0.2642	0.352681	0.719064
ZC3H12D	zinc finger CCCH-type containing 12D	0.1302	-0.3148	0.0232306	0.260382
ALAS2	5'-aminolevulinate synthase 2	0.2661	-0.1786	0.279861	0.662489
CORIN	corin, serine peptidase	-0.0514	-0.4959	0.0114962	0.19687
PDE6B	phosphodiesterase 6B	0.1977	-0.2468	0.14314	0.518302
PNPT1	polyribonucleotide nucleotidyltransferase 1	0.8569	0.4125	0.630529	0.872724
SEMA4D	semaphorin 4D	1.2774	0.8338	0.481251	0.79587
UBE2D3	ubiquitin conjugating enzyme E2 D3	0.5573	0.1144	0.0892096	0.431631
MBOAT1	membrane bound O-acyltransferase domain containing 1	-0.0356	-0.478	0.00684146	0.171942
CCL3L1	C-C motif chemokine ligand 3 like 1	0.0913	-0.3504	0.0288056	0.283355
NUDT16	nudix hydrolase 16	0.6983	0.2571	0.684211	0.893127
DRAM2	DNA damage regulated autophagy modulator 2	0.0192	-0.4215	0.0432571	0.332706
RAD23A	RAD23 homolog A, nucleotide excision repair protein	0.2635	-0.176	0.0892096	0.431631
LGALS1	galectin 1	0.782	0.3426	0.578742	0.850945
PIK3C2A	phosphatidylinositol-4-phosphate 3-kinase catalytic subunit type 2 alpha	0.5822	0.1441	0.217563	0.602824
KAT2A	lysine acetyltransferase 2A	1.5696	1.132	0.435872	0.769156
TKT	transketolase	0.0443	-0.3933	0.0114962	0.19687
FKBPL	FKBP prolyl isomerase like	0.2078	-0.2283	0.247451	0.635508
CLSPN	claspin	0.0972	-0.3373	0.352681	0.719064
DPM1	dolichyl-phosphate mannosyltransferase subunit 1, catalytic	0.4988	0.0644	0.528849	0.821304
SLC38A2	solute carrier family 38 member 2	0.9953	0.5619	0.14314	0.518302
LPAR3	lysophosphatidic acid receptor 3	0.0854	-0.3472	0.0892096	0.431631
FBXO44	F-box protein 44	0.2128	-0.2195	0.0232306	0.260382
HSPD1	heat shock protein family D (Hsp60) member 1	0.9459	0.5137	1	1
PIF1	PIF1 5'-to-3' DNA helicase	0.3684	-0.0637	0.279861	0.662489
RTEL1	regulator of telomere elongation helicase 1	0.8329	0.4024	0.630529	0.872724
TBC1D20	TBC1 domain family member 20	0.9098	0.4795	0.481251	0.79587
ABHD2	abhydrolase domain containing 2, acylglycerol lipase	0.3622	-0.068	0.279861	0.662489
MSH2	mutS homolog 2	1.4601	1.03	0.14314	0.518302
CRIPT	CXXC repeat containing interactor of PDZ3 domain	0.2072	-0.2219	0.314999	0.691882
TTC21B	tetratricopeptide repeat domain 21B	0.3689	-0.0595	0.279861	0.662489
IBA57	iron-sulfur cluster assembly factor IBA57	0.1663	-0.262	0.0630128	0.38193
SLC2A8	solute carrier family 2 member 8	0.2309	-0.1972	0.123005	0.491471
UBQLN4	ubiquilin 4	0.3717	-0.0563	0.035463	0.305406
ATP2B1	ATPase plasma membrane Ca2+ transporting 1	1.5987	1.1708	0.435872	0.769156
SPIN1	spindlin 1	0.3548	-0.0729	0.435872	0.769156
ATF1	activating transcription factor 1	0.2387	-0.1889	0.14314	0.518302
TRMT10C	tRNA methyltransferase 10C, mitochondrial RNase P subunit	0.6881	0.2607	0.911797	0.977066
CXXC1	CXXC finger protein 1	0.0465	-0.3809	0.0432571	0.332706
PLEKHM1	pleckstrin homology and RUN domain containing M1	0.5009	0.0736	0.247451	0.635508
STAG1	stromal antigen 1	0.2243	-0.2027	0.217563	0.602824
FSCN1	fascin actin-bundling protein 1	0.6373	0.2105	0.247451	0.635508
ST3GAL5	ST3 beta-galactoside alpha-2,3-sialyltransferase 5	0.2626	-0.164	0.393048	0.742018
CELSR1	cadherin EGF LAG seven-pass G-type receptor 1	0.2733	-0.1518	0.393048	0.742018
GPR18	G protein-coupled receptor 18	0.2615	-0.1632	0.0524259	0.362311
FCHSD2	FCH and double SH3 domains 2	0.8101	0.3866	0.528849	0.821304
PLEKHA1	pleckstrin homology domain containing A1	0.6393	0.2158	0.435872	0.769156
GIT1	GIT ArfGAP 1	0.2646	-0.1586	1	1
DERA	deoxyribose-phosphate aldolase	0.5319	0.109	0.0892096	0.431631
TTL	tubulin tyrosine ligase	0.292	-0.1306	0.0232306	0.260382
ACVR1B	activin A receptor type 1B	0.4385	0.0163	0.0892096	0.431631
SLC36A1	solute carrier family 36 member 1	0.0364	-0.3854	0.0432571	0.332706
DEGS1	delta 4-desaturase, sphingolipid 1	0.339	-0.0827	0.14314	0.518302
CUTC	cutC copper transporter	0.1236	-0.2979	0.123005	0.491471
STX3	syntaxin 3	0.3006	-0.1207	0.105122	0.459982
TNFRSF14	TNF receptor superfamily member 14	0.9716	0.5508	0.352681	0.719064
ZNF304	zinc finger protein 304	0.9022	0.4815	0.352681	0.719064
LAMC3	laminin subunit gamma 3	-0.0266	-0.4473	0.0146896	0.218072
ABCD2	ATP binding cassette subfamily D member 2	0.6059	0.1852	0.435872	0.769156
CDH13	cadherin 13	1.648	1.2276	0.739364	0.917215
CDC42EP1	CDC42 effector protein 1	-0.0533	-0.4735	7.57756e-05	0.0397688
MTR	5-methyltetrahydrofolate-homocysteine methyltransferase	0.5189	0.0988	0.247451	0.635508
CLPTM1	CLPTM1 regulator of GABA type A receptor forward trafficking	0.0398	-0.3796	0.528849	0.821304
MCM3	minichromosome maintenance complex component 3	0.0472	-0.3721	0.105122	0.459982
PPP1R12A	protein phosphatase 1 regulatory subunit 12A	0.1111	-0.3081	0.0892096	0.431631
STIM2	stromal interaction molecule 2	0.1455	-0.2726	0.217563	0.602824
CCL5	C-C motif chemokine ligand 5	1.6445	1.2265	0.578742	0.850945
CORO1C	coronin 1C	0.6713	0.2533	0.314999	0.691882
ATP8B1	ATPase phospholipid transporting 8B1	0.365	-0.0522	0.393048	0.742018
TJP2	tight junction protein 2	0.7347	0.3175	0.435872	0.769156
FKBP1A	FKBP prolyl isomerase 1A	1.2944	0.8774	0.739364	0.917215
GNAO1	G protein subunit alpha o1	0.3565	-0.0603	0.393048	0.742018
TRMT6	tRNA methyltransferase 6	0.0912	-0.3256	0.0232306	0.260382
UTP23	UTP23 small subunit processome component	0.0845	-0.3314	0.578742	0.850945
ST8SIA4	ST8 alpha-N-acetyl-neuraminide alpha-2,8-sialyltransferase 4	0.3575	-0.0581	0.279861	0.662489
CDKN1C	cyclin dependent kinase inhibitor 1C	1.0423	0.6268	0.911797	0.977066
AMPD3	adenosine monophosphate deaminase 3	0.5413	0.1265	0.14314	0.518302
BRD4	bromodomain containing 4	0.669	0.2545	0.393048	0.742018
STRADB	STE20 related adaptor beta	0.0548	-0.3593	0.105122	0.459982
ECSCR	endothelial cell surface expressed chemotaxis and apoptosis regulator	0.3806	-0.0335	0.279861	0.662489
SLC45A3	solute carrier family 45 member 3	0.4449	0.0309	0.435872	0.769156
TELO2	telomere maintenance 2	0.098	-0.3153	0.0630128	0.38193
MMP1	matrix metallopeptidase 1	-0.1289	-0.5421	0.000725281	0.080887
ORC1	origin recognition complex subunit 1	0.0987	-0.3139	0.0288056	0.283355
TSPAN14	tetraspanin 14	0.0666	-0.346	0.0432571	0.332706
GNB5	G protein subunit beta 5	1.0808	0.6683	1	1
TRPV3	transient receptor potential cation channel subfamily V member 3	0.2972	-0.1152	0.314999	0.691882
TWF1	twinfilin actin binding protein 1	0.634	0.2217	0.247451	0.635508
POLE3	DNA polymerase epsilon 3, accessory subunit	0.323	-0.0889	0.435872	0.769156
PRMT7	protein arginine methyltransferase 7	0.147	-0.2649	0.075256	0.405455
NAA50	N-alpha-acetyltransferase 50, NatE catalytic subunit	0.1572	-0.2544	0.0524259	0.362311
STYXL1	serine/threonine/tyrosine interacting like 1	0.2475	-0.164	0.165494	0.547677
HBEGF	heparin binding EGF like growth factor	0.3464	-0.065	0.14314	0.518302
LEP	leptin	4.3798	3.9686	0.684211	0.893127
CDC14B	cell division cycle 14B	0.5237	0.1127	0.165494	0.547677
FOXP1	forkhead box P1	1.2828	0.8724	0.739364	0.917215
HSPH1	heat shock protein family H (Hsp110) member 1	0.1607	-0.2493	0.190316	0.575398
SLC29A2	solute carrier family 29 member 2	0.0708	-0.3392	0.0146896	0.218072
POFUT1	protein O-fucosyltransferase 1	-0.088	-0.4979	0.0432571	0.332706
BAIAP2L2	BAR/IMD domain containing adaptor protein 2 like 2	0.0762	-0.3332	0.165494	0.547677
CARD16	caspase recruitment domain family member 16	0.8761	0.4668	0.165494	0.547677
EEA1	early endosome antigen 1	0.0709	-0.3382	0.0630128	0.38193
CDC42EP2	CDC42 effector protein 2	0.0809	-0.3281	0.165494	0.547677
POLR2E	RNA polymerase II, I and III subunit E	1.0502	0.6417	0.684211	0.893127
TRIM25	tripartite motif containing 25	0.7838	0.3754	0.314999	0.691882
BPI	bactericidal permeability increasing protein	0.4816	0.0732	0.217563	0.602824
WNK1	WNK lysine deficient protein kinase 1	1.0634	0.6554	0.630529	0.872724
ST3GAL2	ST3 beta-galactoside alpha-2,3-sialyltransferase 2	0.1679	-0.2395	0.0892096	0.431631
MICALL1	MICAL like 1	0.1375	-0.2696	0.0892096	0.431631
PIGK	phosphatidylinositol glycan anchor biosynthesis class K	0.0285	-0.3777	0.0232306	0.260382
PGS1	phosphatidylglycerophosphate synthase 1	0.0178	-0.3884	0.0630128	0.38193
CHUK	component of inhibitor of nuclear factor kappa B kinase complex	0.8187	0.4129	0.578742	0.850945
FANCM	FA complementation group M	0.1011	-0.3045	0.14314	0.518302
ADAM15	ADAM metallopeptidase domain 15	0.3755	-0.0297	0.190316	0.575398
PER3	period circadian regulator 3	0.5078	0.1028	0.279861	0.662489
MAPKBP1	mitogen-activated protein kinase binding protein 1	0.3271	-0.0777	0.684211	0.893127
GPSM2	G protein signaling modulator 2	0.5744	0.1697	0.247451	0.635508
SUPT3H	SPT3 homolog, SAGA and STAGA complex component	0.0614	-0.3428	0.0892096	0.431631
ELAVL1	ELAV like RNA binding protein 1	0.3498	-0.0533	0.247451	0.635508
GAA	glucosidase alpha, acid	0.3716	-0.0311	0.165494	0.547677
LRRC6	leucine rich repeat containing 6	0.1294	-0.2726	0.035463	0.305406
IFT80	intraflagellar transport 80	0.2369	-0.1642	0.165494	0.547677
REV1	REV1 DNA directed polymerase	0.1325	-0.2682	0.853428	0.955608
FIS1	fission, mitochondrial 1	0.3842	-0.0164	0.314999	0.691882
PLCD4	phospholipase C delta 4	0.6346	0.2341	0.578742	0.850945
GZMA	granzyme A	0.0471	-0.3525	0.0288056	0.283355
SPAST	spastin	0.6472	0.2479	0.165494	0.547677
CLOCK	clock circadian regulator	0.7065	0.3075	0.279861	0.662489
HSPA9	heat shock protein family A (Hsp70) member 9	0.5112	0.1123	0.165494	0.547677
CNOT3	CCR4-NOT transcription complex subunit 3	0.6649	0.2663	0.970512	0.991857
RIMS3	regulating synaptic membrane exocytosis 3	0.3668	-0.0318	0.123005	0.491471
TPPP3	tubulin polymerization promoting protein family member 3	-0.0955	-0.4941	0.075256	0.405455
EIF2A	eukaryotic translation initiation factor 2A	0.1299	-0.2687	0.0630128	0.38193
ODF2	outer dense fiber of sperm tails 2	0.3398	-0.0582	0.481251	0.79587
TRAPPC8	trafficking protein particle complex 8	0.0009	-0.397	0.352681	0.719064
ARHGAP21	Rho GTPase activating protein 21	-0.0298	-0.4277	0.123005	0.491471
MAD2L1	mitotic arrest deficient 2 like 1	0.526	0.1288	0.352681	0.719064
LEPROT	leptin receptor overlapping transcript	0.8982	0.5012	0.393048	0.742018
TAF3	TATA-box binding protein associated factor 3	0.1734	-0.2233	0.105122	0.459982
KL	klotho	0.1283	-0.268	0.190316	0.575398
EXOC5	exocyst complex component 5	0.0554	-0.3404	0.0432571	0.332706
SFI1	SFI1 centrin binding protein	0.0113	-0.3845	0.0114962	0.19687
ACTR1A	actin related protein 1A	0.3373	-0.0584	0.314999	0.691882
SLC30A10	solute carrier family 30 member 10	0.4094	0.0138	0.279861	0.662489
E4F1	E4F transcription factor 1	-0.0766	-0.4717	0.314999	0.691882
MYRF	myelin regulatory factor	0.5902	0.1951	0.970512	0.991857
SCO2	synthesis of cytochrome C oxidase 2	0.2778	-0.116	0.352681	0.719064
SLFN13	schlafen family member 13	-0.0318	-0.4255	0.00105003	0.0867444
ARHGAP6	Rho GTPase activating protein 6	0.4362	0.0425	0.190316	0.575398
RGPD1	RANBP2 like and GRIP domain containing 1	0.0225	-0.3712	0.0630128	0.38193
SH3BP5L	SH3 binding domain protein 5 like	-0.0487	-0.4424	0.00388621	0.141521
BMP1	bone morphogenetic protein 1	0.1245	-0.269	0.578742	0.850945
OS9	OS9 endoplasmic reticulum lectin	0.5834	0.191	0.217563	0.602824
APOBEC3C	apolipoprotein B mRNA editing enzyme catalytic subunit 3C	1.0638	0.6718	0.911797	0.977066
REM2	RRAD and GEM like GTPase 2	0.3049	-0.0866	0.247451	0.635508
NCF1	neutrophil cytosolic factor 1	0.7255	0.3341	0.578742	0.850945
PPTC7	protein phosphatase targeting COQ7	0.0272	-0.3641	0.035463	0.305406
HGS	hepatocyte growth factor-regulated tyrosine kinase substrate	0.4671	0.0759	0.853428	0.955608
JAK3	Janus kinase 3	2.1888	1.7977	0.795936	0.937347
MPP5	membrane palmitoylated protein 5	0.2856	-0.1055	0.123005	0.491471
RBCK1	RANBP2-type and C3HC4-type zinc finger containing 1	0.3499	-0.0405	0.190316	0.575398
SLC26A1	solute carrier family 26 member 1	0.1014	-0.2888	0.279861	0.662489
MON2	MON2 homolog, regulator of endosome-to-Golgi trafficking	-0.0869	-0.477	0.528849	0.821304
PPP2R5E	protein phosphatase 2 regulatory subunit B'epsilon	-0.2021	-0.5913	2.16502e-05	0.0386326
BRCA2	BRCA2 DNA repair associated	0.8788	0.4898	0.684211	0.893127
CUL3	cullin 3	1.2548	0.866	0.795936	0.937347
SLC23A2	solute carrier family 23 member 2	-0.0182	-0.4069	0.481251	0.79587
JAM3	junctional adhesion molecule 3	0.5088	0.1204	0.314999	0.691882
UBIAD1	UbiA prenyltransferase domain containing 1	0.0797	-0.3087	0.0892096	0.431631
SESTD1	SEC14 and spectrin domain containing 1	-0.0528	-0.4412	0.0524259	0.362311
WNK2	WNK lysine deficient protein kinase 2	0.8209	0.4328	0.314999	0.691882
POLR2B	RNA polymerase II subunit B	0.2483	-0.1397	0.739364	0.917215
ATXN10	ataxin 10	-0.1076	-0.4955	0.190316	0.575398
DSTYK	dual serine/threonine and tyrosine protein kinase	0.0368	-0.3508	0.0146896	0.218072
LRP5L	LDL receptor related protein 5 like	0.1513	-0.2359	0.911797	0.977066
LRRC14	leucine rich repeat containing 14	0.1332	-0.2533	0.190316	0.575398
SLC37A1	solute carrier family 37 member 1	-0.1025	-0.4889	0.0288056	0.283355
RHOB	ras homolog family member B	0.3557	-0.0299	0.279861	0.662489
TMTC2	transmembrane O-mannosyltransferase targeting cadherins 2	-0.0205	-0.406	0.0185434	0.235006
TRMT44	tRNA methyltransferase 44 homolog	-0.0683	-0.4538	0.00150469	0.0972813
AGXT	alanine--glyoxylate and serine--pyruvate aminotransferase	0.3088	-0.0765	0.165494	0.547677
EPB41	erythrocyte membrane protein band 4.1	-0.0252	-0.4099	0.0185434	0.235006
NEBL	nebulette	0.0248	-0.3598	0.0185434	0.235006
STXBP3	syntaxin binding protein 3	0.4664	0.082	0.630529	0.872724
CEP290	centrosomal protein 290	0.1604	-0.2237	0.217563	0.602824
CNNM4	cyclin and CBS domain divalent metal cation transport mediator 4	0.2493	-0.1346	0.0524259	0.362311
MDM1	Mdm1 nuclear protein	0.2029	-0.1809	0.314999	0.691882
TRIB1	tribbles pseudokinase 1	0.4525	0.0688	0.217563	0.602824
COL13A1	collagen type XIII alpha 1 chain	-0.019	-0.4022	0.00287947	0.124109
RAD17	RAD17 checkpoint clamp loader component	0.2608	-0.1224	0.0524259	0.362311
NRXN2	neurexin 2	0.183	-0.2001	0.190316	0.575398
RYK	receptor like tyrosine kinase	1.0094	0.6273	0.684211	0.893127
SCGB3A1	secretoglobin family 3A member 1	0.2506	-0.1307	0.435872	0.769156
VPS26A	VPS26, retromer complex component A	0.1234	-0.2578	1	1
TST	thiosulfate sulfurtransferase	0.1376	-0.2433	0.075256	0.405455
PUS3	pseudouridine synthase 3	-0.0187	-0.3993	0.0185434	0.235006
STARD13	StAR related lipid transfer domain containing 13	0.3742	-0.0064	0.481251	0.79587
IL1RL1	interleukin 1 receptor like 1	0.8433	0.4637	0.578742	0.850945
HDAC8	histone deacetylase 8	0.4069	0.0274	0.217563	0.602824
RAB3A	RAB3A, member RAS oncogene family	0.5549	0.1756	0.630529	0.872724
BBS4	Bardet-Biedl syndrome 4	1.2064	0.8272	0.684211	0.893127
CDK5R1	cyclin dependent kinase 5 regulatory subunit 1	1.243	0.8642	0.739364	0.917215
SEMA4B	semaphorin 4B	0.263	-0.1155	0.352681	0.719064
NT5C3A	5'-nucleotidase, cytosolic IIIA	0.4594	0.0809	0.853428	0.955608
PMM1	phosphomannomutase 1	0.3132	-0.0651	0.0892096	0.431631
ST3GAL6	ST3 beta-galactoside alpha-2,3-sialyltransferase 6	0.0348	-0.3431	0.0232306	0.260382
SYP	synaptophysin	0.4439	0.0665	1	1
ERRFI1	ERBB receptor feedback inhibitor 1	1.4014	1.0247	0.578742	0.850945
DUOXA1	dual oxidase maturation factor 1	0.4361	0.0594	0.279861	0.662489
DBN1	drebrin 1	0.6873	0.311	0.314999	0.691882
FUOM	fucose mutarotase	0.2171	-0.1587	0.853428	0.955608
PELP1	proline, glutamate and leucine rich protein 1	-0.033	-0.4087	0.0288056	0.283355
PLEKHA3	pleckstrin homology domain containing A3	-0.0123	-0.3877	0.435872	0.769156
GDI1	GDP dissociation inhibitor 1	0.1829	-0.1922	0.393048	0.742018
SMCHD1	structural maintenance of chromosomes flexible hinge domain containing 1	1.2155	0.841	0.853428	0.955608
SLC30A7	solute carrier family 30 member 7	-0.0945	-0.4688	0.0630128	0.38193
SPR	sepiapterin reductase	0.5257	0.1518	0.393048	0.742018
CDC5L	cell division cycle 5 like	0.0963	-0.2773	0.14314	0.518302
BCL6	BCL6 transcription repressor	4.0031	3.63	0.217563	0.602824
FTSJ3	FtsJ RNA 2'-O-methyltransferase 3	0.3778	0.005	0.393048	0.742018
EDEM3	ER degradation enhancing alpha-mannosidase like protein 3	0.1026	-0.27	0.314999	0.691882
ACTR8	actin related protein 8	-0.0915	-0.4641	0.0892096	0.431631
SORD	sorbitol dehydrogenase	0.3886	0.0161	0.393048	0.742018
NCBP1	nuclear cap binding protein subunit 1	0.6644	0.2924	0.279861	0.662489
CERS1	ceramide synthase 1	0.1317	-0.2398	0.0288056	0.283355
DDX17	DEAD-box helicase 17	0.195	-0.1764	0.528849	0.821304
SF3B1	splicing factor 3b subunit 1	-0.0428	-0.4142	0.247451	0.635508
UPB1	beta-ureidopropionase 1	-0.0368	-0.4082	0.911797	0.977066
BTBD7	BTB domain containing 7	0.0097	-0.3617	0.0114962	0.19687
CRTAM	cytotoxic and regulatory T cell molecule	0.1369	-0.2338	0.165494	0.547677
GSTO2	glutathione S-transferase omega 2	0.3711	0.0004	0.314999	0.691882
WIZ	WIZ zinc finger	0.0027	-0.368	0.075256	0.405455
CEP43	centrosomal protein 43	-0.023	-0.3936	0.14314	0.518302
ASPN	asporin	0.0538	-0.3167	0.435872	0.769156
TOP2A	DNA topoisomerase II alpha	0.0765	-0.2936	0.217563	0.602824
GALK1	galactokinase 1	0.0176	-0.3523	0.035463	0.305406
ABCA2	ATP binding cassette subfamily A member 2	1.192	0.8224	0.911797	0.977066
CCL28	C-C motif chemokine ligand 28	0.2091	-0.1602	0.165494	0.547677
PPOX	protoporphyrinogen oxidase	0.0332	-0.336	0.0232306	0.260382
RWDD1	RWD domain containing 1	0.2244	-0.1434	0.528849	0.821304
CPSF6	cleavage and polyadenylation specific factor 6	0.3055	-0.0618	0.481251	0.79587
AMBRA1	autophagy and beclin 1 regulator 1	0.4602	0.0931	0.247451	0.635508
SORCS2	sortilin related VPS10 domain containing receptor 2	-0.056	-0.4231	0.0288056	0.283355
TMTC3	transmembrane O-mannosyltransferase targeting cadherins 3	0.1277	-0.2391	0.190316	0.575398
CDADC1	cytidine and dCMP deaminase domain containing 1	1.1337	0.7678	0.352681	0.719064
TTLL1	tubulin tyrosine ligase like 1	0.3084	-0.0573	0.105122	0.459982
EPHB3	EPH receptor B3	0.4587	0.0931	0.314999	0.691882
RHBDD3	rhomboid domain containing 3	0.0999	-0.2657	0.314999	0.691882
RAB25	RAB25, member RAS oncogene family	0.021	-0.3442	0.190316	0.575398
HMGCL	3-hydroxy-3-methylglutaryl-CoA lyase	0.0633	-0.3008	0.14314	0.518302
EIF3A	eukaryotic translation initiation factor 3 subunit A	0.0688	-0.2952	0.528849	0.821304
YOD1	YOD1 deubiquitinase	0.1512	-0.2126	0.14314	0.518302
BCAT1	branched chain amino acid transaminase 1	0.1539	-0.2099	0.14314	0.518302
LILRB4	leukocyte immunoglobulin like receptor B4	0.4167	0.0531	0.352681	0.719064
GAK	cyclin G associated kinase	0.2452	-0.1184	0.0185434	0.235006
MDGA1	MAM domain containing glycosylphosphatidylinositol anchor 1	0.2756	-0.088	0.105122	0.459982
ZC3H3	zinc finger CCCH-type containing 3	-0.0205	-0.384	0.247451	0.635508
GBA2	glucosylceramidase beta 2	0.6937	0.3303	0.279861	0.662489
TFIP11	tuftelin interacting protein 11	0.3579	-0.0054	0.352681	0.719064
ZFYVE16	zinc finger FYVE-type containing 16	0.1277	-0.2354	0.352681	0.719064
LRRK1	leucine rich repeat kinase 1	0.2969	-0.0658	0.279861	0.662489
PTGDR2	prostaglandin D2 receptor 2	0.0719	-0.2907	0.217563	0.602824
F8A3	coagulation factor VIII associated 3	0.0109	-0.3516	0.0524259	0.362311
MED28	mediator complex subunit 28	0.0802	-0.2818	0.247451	0.635508
HOXA7	homeobox A7	0.425	0.0632	0.314999	0.691882
GFUS	GDP-L-fucose synthase	0.0451	-0.3167	0.0524259	0.362311
ZMYND11	zinc finger MYND-type containing 11	0.4166	0.0549	0.217563	0.602824
MAT2A	methionine adenosyltransferase 2A	0.1485	-0.213	0.035463	0.305406
PGD	phosphogluconate dehydrogenase	0.2013	-0.1601	0.0892096	0.431631
RIN1	Ras and Rab interactor 1	-0.0927	-0.4541	0.123005	0.491471
WIPI1	WD repeat domain, phosphoinositide interacting 1	0.1512	-0.2101	0.217563	0.602824
AS3MT	arsenite methyltransferase	-0.0461	-0.4073	0.0089307	0.186167
PPFIA1	PTPRF interacting protein alpha 1	0.6424	0.2816	0.352681	0.719064
MAP4	microtubule associated protein 4	0.2063	-0.1543	0.075256	0.405455
NSD1	nuclear receptor binding SET domain protein 1	0.4552	0.0949	0.217563	0.602824
BLOC1S1	biogenesis of lysosomal organelles complex 1 subunit 1	0.4709	0.1106	0.279861	0.662489
IFT27	intraflagellar transport 27	0.7275	0.3674	0.217563	0.602824
NGFR	nerve growth factor receptor	1.6055	1.2462	0.739364	0.917215
BFAR	bifunctional apoptosis regulator	0.2396	-0.1196	0.393048	0.742018
GTPBP4	GTP binding protein 4	0.2423	-0.1161	0.578742	0.850945
EZR	ezrin	1.5802	1.222	0.190316	0.575398
CEP97	centrosomal protein 97	0.3408	-0.0172	0.528849	0.821304
PTP4A3	protein tyrosine phosphatase 4A3	0.3667	0.0088	0.481251	0.79587
CBLB	Cbl proto-oncogene B	0.5055	0.1478	0.481251	0.79587
NFYB	nuclear transcription factor Y subunit beta	0.0223	-0.3348	0.0288056	0.283355
HOXB2	homeobox B2	0.3931	0.0363	0.684211	0.893127
USP46	ubiquitin specific peptidase 46	0.2603	-0.0961	0.578742	0.850945
TRAT1	T cell receptor associated transmembrane adaptor 1	0.1003	-0.256	0.0432571	0.332706
MGLL	monoglyceride lipase	0.2059	-0.1502	0.352681	0.719064
GSTM5	glutathione S-transferase mu 5	0.0654	-0.2906	0.0114962	0.19687
CPOX	coproporphyrinogen oxidase	0.4393	0.0836	0.190316	0.575398
TMEM14C	transmembrane protein 14C	0.1363	-0.2188	0.0892096	0.431631
COL11A2	collagen type XI alpha 2 chain	-0.043	-0.3971	0.105122	0.459982
HSF2	heat shock transcription factor 2	0.0847	-0.2691	0.352681	0.719064
UROD	uroporphyrinogen decarboxylase	0.0155	-0.338	0.0185434	0.235006
CCDC120	coiled-coil domain containing 120	-0.0168	-0.3701	0.0630128	0.38193
CACNB1	calcium voltage-gated channel auxiliary subunit beta 1	0.0517	-0.3015	0.105122	0.459982
ATXN7L3	ataxin 7 like 3	0.1048	-0.2479	0.217563	0.602824
TRIM36	tripartite motif containing 36	0.3866	0.034	0.279861	0.662489
ADAMTSL2	ADAMTS like 2	0.1222	-0.2304	0.279861	0.662489
MOSPD2	motile sperm domain containing 2	0.8867	0.5342	1	1
PM20D1	peptidase M20 domain containing 1	-0.0021	-0.3543	0.075256	0.405455
THOC1	THO complex 1	0.4646	0.1126	0.739364	0.917215
SFSWAP	splicing factor SWAP	-0.0389	-0.3908	0.0232306	0.260382
MTDH	metadherin	0.0694	-0.2821	0.075256	0.405455
PPFIA3	PTPRF interacting protein alpha 3	0.2081	-0.1433	0.190316	0.575398
SNX2	sorting nexin 2	-0.0646	-0.416	0.0524259	0.362311
HIP1	huntingtin interacting protein 1	0.5849	0.2335	0.435872	0.769156
MANBA	mannosidase beta	0.093	-0.2576	0.314999	0.691882
FSTL3	follistatin like 3	0.3598	0.0098	0.481251	0.79587
SOCS1	suppressor of cytokine signaling 1	0.7983	0.4484	0.853428	0.955608
ATOH8	atonal bHLH transcription factor 8	1.2547	0.9049	0.853428	0.955608
SERPINB2	serpin family B member 2	0.2379	-0.1118	0.14314	0.518302
TCEA1	transcription elongation factor A1	-0.0843	-0.4336	0.14314	0.518302
CUX1	cut like homeobox 1	-0.0588	-0.4078	0.14314	0.518302
IL16	interleukin 16	0.0519	-0.2971	0.0288056	0.283355
DIS3L	DIS3 like exosome 3'-5' exoribonuclease	-0.0643	-0.4132	0.0114962	0.19687
OSBPL2	oxysterol binding protein like 2	0.1385	-0.2102	0.352681	0.719064
MTA1	metastasis associated 1	-0.0453	-0.3937	0.00519604	0.155567
CAMP	cathelicidin antimicrobial peptide	-0.0276	-0.3759	0.00519604	0.155567
AXIN2	axin 2	0.3899	0.0418	0.970512	0.991857
GINS1	GINS complex subunit 1	0.4408	0.0931	0.795936	0.937347
ACVR2A	activin A receptor type 2A	0.6031	0.2563	0.393048	0.742018
GRM4	glutamate metabotropic receptor 4	0.0058	-0.3403	0.105122	0.459982
HLA-DPA1	major histocompatibility complex, class II, DP alpha 1	0.1126	-0.2332	0.247451	0.635508
SLU7	SLU7 homolog, splicing factor	0.0469	-0.2986	0.217563	0.602824
SMAD7	SMAD family member 7	1.4535	1.1093	0.970512	0.991857
STT3B	STT3 oligosaccharyltransferase complex catalytic subunit B	0.1415	-0.2024	0.393048	0.742018
ASGR1	asialoglycoprotein receptor 1	0.0012	-0.3427	0.0432571	0.332706
HEY1	hes related family bHLH transcription factor with YRPW motif 1	4.7608	4.4169	0.911797	0.977066
NEDD1	NEDD1 gamma-tubulin ring complex targeting factor	0.0769	-0.2664	0.217563	0.602824
DLGAP5	DLG associated protein 5	-0.0059	-0.3491	0.393048	0.742018
KLHL15	kelch like family member 15	0.3154	-0.0273	0.0892096	0.431631
IRAK4	interleukin 1 receptor associated kinase 4	0.4332	0.0906	0.435872	0.769156
CNST	consortin, connexin sorting protein	0.12	-0.2225	0.105122	0.459982
UBE2E2	ubiquitin conjugating enzyme E2 E2	0.1412	-0.201	0.123005	0.491471
GAB1	GRB2 associated binding protein 1	0.2993	-0.0428	0.247451	0.635508
SGCA	sarcoglycan alpha	-0.021	-0.3631	0.00684146	0.171942
PIGZ	phosphatidylinositol glycan anchor biosynthesis class Z	0.6657	0.3237	0.165494	0.547677
HS3ST3B1	heparan sulfate-glucosamine 3-sulfotransferase 3B1	0.1174	-0.2243	0.075256	0.405455
KMT2C	lysine methyltransferase 2C	0.0628	-0.2783	0.0630128	0.38193
TSPAN2	tetraspanin 2	-0.0871	-0.4281	0.0524259	0.362311
WDR5	WD repeat domain 5	0.3428	0.002	0.352681	0.719064
PRIMPOL	primase and DNA directed polymerase	-0.0049	-0.3457	0.0524259	0.362311
AMDHD1	amidohydrolase domain containing 1	0.2147	-0.126	0.165494	0.547677
RELB	RELB proto-oncogene, NF-kB subunit	0.5119	0.1716	0.528849	0.821304
ZFAND2A	zinc finger AN1-type containing 2A	0.2139	-0.1264	0.279861	0.662489
DEK	DEK proto-oncogene	-0.0033	-0.3436	0.0892096	0.431631
BTLA	B and T lymphocyte associated	-0.1739	-0.514	0.00208924	0.109007
NCOA3	nuclear receptor coactivator 3	0.4564	0.1172	0.630529	0.872724
SLC1A4	solute carrier family 1 member 4	0.0621	-0.277	0.190316	0.575398
MKKS	McKusick-Kaufman syndrome	2.4927	2.1539	0.684211	0.893127
SYNJ1	synaptojanin 1	0.8696	0.5309	0.481251	0.79587
VPS13D	vacuolar protein sorting 13 homolog D	0.3675	0.029	0.481251	0.79587
ZFAND5	zinc finger AN1-type containing 5	0.2118	-0.1263	0.393048	0.742018
MYO7A	myosin VIIA	0.5703	0.2325	0.435872	0.769156
RENBP	renin binding protein	0.3	-0.0378	0.393048	0.742018
NFKB2	nuclear factor kappa B subunit 2	0.2749	-0.0625	0.578742	0.850945
HBG2	hemoglobin subunit gamma 2	-0.0636	-0.4003	0.0232306	0.260382
ZDHHC1	zinc finger DHHC-type containing 1	0.1625	-0.1741	0.435872	0.769156
SLX1B	SLX1 homolog B, structure-specific endonuclease subunit	0.1335	-0.2031	0.123005	0.491471
GPS2	G protein pathway suppressor 2	1.8511	1.5149	0.853428	0.955608
LMNA	lamin A/C	1.3703	1.0344	0.481251	0.79587
PCGF1	polycomb group ring finger 1	0.2907	-0.0452	0.393048	0.742018
USP10	ubiquitin specific peptidase 10	0.1887	-0.1472	0.0432571	0.332706
MFN1	mitofusin 1	0.2099	-0.1256	0.247451	0.635508
CTSB	cathepsin B	0.3285	-0.0067	0.247451	0.635508
AIG1	androgen induced 1	0.0201	-0.3148	0.105122	0.459982
PLEKHH2	pleckstrin homology, MyTH4 and FERM domain containing H2	-0.1848	-0.5196	0.0185434	0.235006
CENPM	centromere protein M	-0.099	-0.4332	0.0288056	0.283355
SLC35A1	solute carrier family 35 member A1	-0.062	-0.396	0.279861	0.662489
USF1	upstream transcription factor 1	0.1221	-0.2118	0.435872	0.769156
HYOU1	hypoxia up-regulated 1	0.435	0.1016	0.911797	0.977066
ALAD	aminolevulinate dehydratase	0.3746	0.0413	0.314999	0.691882
TRPM4	transient receptor potential cation channel subfamily M member 4	1.3919	1.0588	0.578742	0.850945
PSMB5	proteasome 20S subunit beta 5	1.0315	0.6988	0.578742	0.850945
MTFR1	mitochondrial fission regulator 1	-0.2063	-0.539	0.000487129	0.0790212
MEF2D	myocyte enhancer factor 2D	0.3192	-0.0131	0.190316	0.575398
HORMAD1	HORMA domain containing 1	0.0111	-0.3208	0.035463	0.305406
AMD1	adenosylmethionine decarboxylase 1	0.3526	0.0208	0.630529	0.872724
RHAG	Rh associated glycoprotein	-0.1362	-0.4677	0.0288056	0.283355
PRCP	prolylcarboxypeptidase	0.0801	-0.251	0.123005	0.491471
SLC33A1	solute carrier family 33 member 1	0.2671	-0.0639	0.795936	0.937347
DPYSL2	dihydropyrimidinase like 2	-0.1934	-0.524	0.0185434	0.235006
GCDH	glutaryl-CoA dehydrogenase	0.4597	0.1292	0.435872	0.769156
IFIT3	interferon induced protein with tetratricopeptide repeats 3	-0.1402	-0.4705	0.123005	0.491471
ARID4A	AT-rich interaction domain 4A	0.4158	0.0855	0.528849	0.821304
NUSAP1	nucleolar and spindle associated protein 1	0.1832	-0.147	0.279861	0.662489
MIB1	mindbomb E3 ubiquitin protein ligase 1	0.2437	-0.0862	0.165494	0.547677
MAP4K3	mitogen-activated protein kinase kinase kinase kinase 3	-0.0749	-0.4048	0.0232306	0.260382
CMPK1	cytidine/uridine monophosphate kinase 1	0.4822	0.1527	0.911797	0.977066
UBTF	upstream binding transcription factor	0.2832	-0.0462	0.578742	0.850945
SESN3	sestrin 3	0.2412	-0.0876	0.435872	0.769156
HYAL3	hyaluronidase 3	0.3262	-0.0022	0.684211	0.893127
THEM4	thioesterase superfamily member 4	-0.0692	-0.3968	0.14314	0.518302
APCDD1	APC down-regulated 1	-0.0824	-0.4099	0.279861	0.662489
EIF2AK2	eukaryotic translation initiation factor 2 alpha kinase 2	0.325	-0.0025	0.14314	0.518302
EPHB1	EPH receptor B1	0.4731	0.1458	0.578742	0.850945
MAN2A1	mannosidase alpha class 2A member 1	0.0857	-0.2405	0.165494	0.547677
PLAC8	placenta associated 8	-0.0039	-0.3298	0.075256	0.405455
ATP6V0B	ATPase H+ transporting V0 subunit b	0.0035	-0.3222	0.075256	0.405455
ACOT11	acyl-CoA thioesterase 11	-0.013	-0.3384	0.0432571	0.332706
NRG1	neuregulin 1	2.0704	1.7454	0.853428	0.955608
PTGR1	prostaglandin reductase 1	-0.0932	-0.4178	0.123005	0.491471
HSD17B13	hydroxysteroid 17-beta dehydrogenase 13	-0.1831	-0.5077	0.0185434	0.235006
SLK	STE20 like kinase	-0.0218	-0.3458	0.578742	0.850945
TACC1	transforming acidic coiled-coil containing protein 1	-0.0719	-0.3956	0.247451	0.635508
DOCK7	dedicator of cytokinesis 7	0.6176	0.2945	0.739364	0.917215
SEC14L2	SEC14 like lipid binding 2	0.0996	-0.2233	0.578742	0.850945
CELA1	chymotrypsin like elastase 1	-0.1669	-0.4894	0.00519604	0.155567
GTF3C1	general transcription factor IIIC subunit 1	-0.053	-0.3753	0.0630128	0.38193
POLR1F	RNA polymerase I subunit F	-0.0518	-0.374	0.352681	0.719064
HBD	hemoglobin subunit delta	-0.0171	-0.3389	0.14314	0.518302
ARID3A	AT-rich interaction domain 3A	-0.0485	-0.3696	0.0185434	0.235006
ISL2	ISL LIM homeobox 2	0.119	-0.202	0.123005	0.491471
SS18	SS18 subunit of BAF chromatin remodeling complex	0.1384	-0.1826	0.247451	0.635508
DHTKD1	dehydrogenase E1 and transketolase domain containing 1	0.104	-0.2168	0.352681	0.719064
ALDH4A1	aldehyde dehydrogenase 4 family member A1	0.1918	-0.1288	0.105122	0.459982
IMMP2L	inner mitochondrial membrane peptidase subunit 2	0.2926	-0.0279	0.528849	0.821304
SLC25A11	solute carrier family 25 member 11	-0.0129	-0.3334	0.105122	0.459982
TMEM144	transmembrane protein 144	-0.1688	-0.4889	0.00519604	0.155567
THOC3	THO complex 3	-0.0978	-0.4174	0.0114962	0.19687
ZNF683	zinc finger protein 683	0.2646	-0.0548	0.393048	0.742018
IFT74	intraflagellar transport 74	0.2692	-0.0502	0.123005	0.491471
CEP63	centrosomal protein 63	-0.0123	-0.3316	0.165494	0.547677
LZTS2	leucine zipper tumor suppressor 2	0.768	0.4493	0.739364	0.917215
SLC30A6	solute carrier family 30 member 6	-0.1195	-0.4377	0.035463	0.305406
POMZP3	POM121 and ZP3 fusion	0.1457	-0.172	0.352681	0.719064
MYO16	myosin XVI	0.0705	-0.247	0.075256	0.405455
TNNI2	troponin I2, fast skeletal type	-0.0847	-0.4021	0.035463	0.305406
CLCF1	cardiotrophin like cytokine factor 1	0.8302	0.5133	0.684211	0.893127
PES1	pescadillo ribosomal biogenesis factor 1	0.1396	-0.1771	0.217563	0.602824
IFNAR2	interferon alpha and beta receptor subunit 2	-0.0608	-0.3775	0.0232306	0.260382
CMTR2	cap methyltransferase 2	-0.1212	-0.4379	0.0288056	0.283355
GM2A	GM2 ganglioside activator	0.3122	-0.0041	0.970512	0.991857
BSG	basigin (Ok blood group)	0.2435	-0.0724	0.314999	0.691882
TM9SF4	transmembrane 9 superfamily member 4	0.1154	-0.2005	0.165494	0.547677
ADCY7	adenylate cyclase 7	0.8909	0.5751	0.739364	0.917215
SP3	Sp3 transcription factor	0.9296	0.6138	0.165494	0.547677
UAP1L1	UDP-N-acetylglucosamine pyrophosphorylase 1 like 1	0.0202	-0.2956	0.630529	0.872724
IL17RC	interleukin 17 receptor C	0.0649	-0.2503	0.165494	0.547677
CCNE1	cyclin E1	0.7616	0.4464	0.435872	0.769156
PAGR1	PAXIP1 associated glutamate rich protein 1	0.3246	0.0094	0.970512	0.991857
ZDHHC20	zinc finger DHHC-type palmitoyltransferase 20	0.079	-0.2355	0.075256	0.405455
SYNJ2	synaptojanin 2	0.2617	-0.0528	0.739364	0.917215
RPP14	ribonuclease P/MRP subunit p14	-0.0719	-0.3863	0.578742	0.850945
LRRC4B	leucine rich repeat containing 4B	0.0889	-0.2251	0.165494	0.547677
GFI1B	growth factor independent 1B transcriptional repressor	-0.1936	-0.5072	0.00287947	0.124109
PAOX	polyamine oxidase	0.0379	-0.2756	0.105122	0.459982
IMMT	inner membrane mitochondrial protein	0.1636	-0.1496	0.14314	0.518302
THOC2	THO complex 2	0.2292	-0.0835	0.279861	0.662489
TNFSF9	TNF superfamily member 9	0.0189	-0.2936	0.105122	0.459982
DDX11	DEAD/H-box helicase 11	0.9283	0.616	0.853428	0.955608
SNPH	syntaphilin	-0.088	-0.4003	0.217563	0.602824
CTSK	cathepsin K	0.3615	0.0497	0.393048	0.742018
MMACHC	metabolism of cobalamin associated C	0.0919	-0.2197	0.0630128	0.38193
SKP2	S-phase kinase associated protein 2	0.3623	0.0509	0.247451	0.635508
SLC25A24	solute carrier family 25 member 24	-0.0359	-0.3471	0.435872	0.769156
SLC1A7	solute carrier family 1 member 7	0.2187	-0.0925	0.217563	0.602824
PPP3CA	protein phosphatase 3 catalytic subunit alpha	1.5832	1.2722	0.630529	0.872724
CTLA4	cytotoxic T-lymphocyte associated protein 4	0.3471	0.0363	0.279861	0.662489
PDE4D	phosphodiesterase 4D	1.6317	1.321	0.911797	0.977066
COPG2	COPI coat complex subunit gamma 2	-0.1478	-0.4578	0.00519604	0.155567
PRR5L	proline rich 5 like	0.1974	-0.1126	0.684211	0.893127
SAR1A	secretion associated Ras related GTPase 1A	0.1534	-0.1565	0.190316	0.575398
RASL11B	RAS like family 11 member B	-0.1224	-0.4322	0.528849	0.821304
NBAS	NBAS subunit of NRZ tethering complex	-0.1668	-0.4763	0.00684146	0.171942
CHEK1	checkpoint kinase 1	0.3332	0.0239	0.14314	0.518302
KPNA3	karyopherin subunit alpha 3	0.222	-0.0872	0.853428	0.955608
RAB23	RAB23, member RAS oncogene family	0.1019	-0.2072	0.0892096	0.431631
PRPF8	pre-mRNA processing factor 8	-0.0378	-0.3468	0.190316	0.575398
TTC39B	tetratricopeptide repeat domain 39B	0.2251	-0.0839	0.217563	0.602824
SERPINE2	serpin family E member 2	0.9037	0.5949	0.911797	0.977066
TARS2	threonyl-tRNA synthetase 2, mitochondrial	0.1711	-0.1376	0.190316	0.575398
CDH1	cadherin 1	0.093	-0.2155	0.578742	0.850945
ATRN	attractin	0.0021	-0.3063	0.14314	0.518302
GSTM4	glutathione S-transferase mu 4	0.2579	-0.0502	0.352681	0.719064
KCNJ12	potassium inwardly rectifying channel subfamily J member 12	-0.0098	-0.3172	0.578742	0.850945
N6AMT1	N-6 adenine-specific DNA methyltransferase 1	0.0974	-0.2098	0.123005	0.491471
HSD17B11	hydroxysteroid 17-beta dehydrogenase 11	0.0326	-0.2745	0.795936	0.937347
EFNA5	ephrin A5	0.82	0.5136	0.481251	0.79587
STARD7	StAR related lipid transfer domain containing 7	-0.1104	-0.4168	0.035463	0.305406
WLS	Wnt ligand secretion mediator	0.46	0.1537	0.165494	0.547677
MUC20	mucin 20, cell surface associated	0.0897	-0.2162	0.0892096	0.431631
SIRT2	sirtuin 2	2.0632	1.7574	0.795936	0.937347
ABLIM3	actin binding LIM protein family member 3	0.1293	-0.1763	0.190316	0.575398
SMPD2	sphingomyelin phosphodiesterase 2	0.1539	-0.1517	0.0630128	0.38193
ITIH2	inter-alpha-trypsin inhibitor heavy chain 2	-0.0628	-0.3678	0.279861	0.662489
ACIN1	apoptotic chromatin condensation inducer 1	0.5727	0.2682	0.352681	0.719064
PTPRA	protein tyrosine phosphatase receptor type A	-0.0097	-0.3141	0.0892096	0.431631
MADCAM1	mucosal vascular addressin cell adhesion molecule 1	0.1786	-0.1258	0.314999	0.691882
GSTZ1	glutathione S-transferase zeta 1	0.5988	0.2945	0.684211	0.893127
SLC24A4	solute carrier family 24 member 4	0.0116	-0.2923	0.279861	0.662489
DEPDC5	DEP domain containing 5, GATOR1 subcomplex subunit	0.0431	-0.2607	0.314999	0.691882
SAMD4B	sterile alpha motif domain containing 4B	-0.1442	-0.4479	0.0185434	0.235006
TMCC1	transmembrane and coiled-coil domain family 1	0.0062	-0.2972	0.14314	0.518302
SLC46A2	solute carrier family 46 member 2	0.1482	-0.1551	0.528849	0.821304
DOCK10	dedicator of cytokinesis 10	0.118	-0.1847	0.314999	0.691882
FAM3B	FAM3 metabolism regulating signaling molecule B	-0.2253	-0.5279	0.00684146	0.171942
THNSL2	threonine synthase like 2	0.088	-0.2142	0.528849	0.821304
SCD	stearoyl-CoA desaturase	0.4088	0.1074	0.393048	0.742018
ECSIT	ECSIT signaling integrator	-0.201	-0.5023	0.14314	0.518302
SMS	spermine synthase	0.5082	0.207	0.279861	0.662489
STAT1	signal transducer and activator of transcription 1	1.3357	1.0347	1	1
SLC46A1	solute carrier family 46 member 1	0.2942	-0.0066	0.393048	0.742018
UBE2S	ubiquitin conjugating enzyme E2 S	0.029	-0.2714	0.0630128	0.38193
ARG1	arginase 1	1.3667	1.0667	0.528849	0.821304
ATP6AP1	ATPase H+ transporting accessory protein 1	1.4332	1.1336	0.739364	0.917215
OMG	oligodendrocyte myelin glycoprotein	0.1851	-0.1145	0.352681	0.719064
MBD3	methyl-CpG binding domain protein 3	0.1668	-0.1314	0.190316	0.575398
TCHP	trichoplein keratin filament binding	-0.0756	-0.3736	0.035463	0.305406
SLC22A4	solute carrier family 22 member 4	-0.0037	-0.3011	0.14314	0.518302
XKR8	XK related 8	0.4575	0.1604	0.853428	0.955608
ZC3H10	zinc finger CCCH-type containing 10	0.3423	0.0453	0.739364	0.917215
TSR3	TSR3 ribosome maturation factor	0.1485	-0.1482	0.123005	0.491471
HGD	homogentisate 1,2-dioxygenase	0.0846	-0.2119	0.739364	0.917215
PLAT	plasminogen activator, tissue type	0.1762	-0.1202	0.481251	0.79587
CR1	complement C3b/C4b receptor 1 (Knops blood group)	0.3308	0.0353	0.481251	0.79587
SCN3A	sodium voltage-gated channel alpha subunit 3	0.059	-0.2364	0.105122	0.459982
IPO7	importin 7	0.0783	-0.217	0.190316	0.575398
STBD1	starch binding domain 1	0.2128	-0.0816	0.14314	0.518302
CYP2J2	cytochrome P450 family 2 subfamily J member 2	0.3784	0.0852	0.279861	0.662489
PYGM	glycogen phosphorylase, muscle associated	-0.0621	-0.3548	0.314999	0.691882
GLUD1	glutamate dehydrogenase 1	0.5524	0.2608	0.684211	0.893127
ACTN1	actinin alpha 1	-0.1896	-0.4811	0.0114962	0.19687
THBS4	thrombospondin 4	0.2456	-0.0457	0.481251	0.79587
S100A9	S100 calcium binding protein A9	0.5509	0.2596	0.970512	0.991857
XRN1	5'-3' exoribonuclease 1	0.8883	0.5972	0.528849	0.821304
NXPH4	neurexophilin 4	-0.2029	-0.4938	0.075256	0.405455
PTPN18	protein tyrosine phosphatase non-receptor type 18	-0.0541	-0.3448	0.035463	0.305406
BPTF	bromodomain PHD finger transcription factor	-0.0977	-0.3883	0.0232306	0.260382
TIPRL	TOR signaling pathway regulator	0.0835	-0.2067	0.14314	0.518302
MAGOH	mago homolog, exon junction complex subunit	0.0239	-0.2663	0.165494	0.547677
SH3BP1	SH3 domain binding protein 1	0.4918	0.2017	0.630529	0.872724
BBS7	Bardet-Biedl syndrome 7	0.7204	0.4303	1	1
AGTPBP1	ATP/GTP binding protein 1	0.5085	0.2185	0.911797	0.977066
TGFBR1	transforming growth factor beta receptor 1	1.8991	1.6095	0.684211	0.893127
C1GALT1	core 1 synthase, glycoprotein-N-acetylgalactosamine 3-beta-galactosyltransferase 1	-0.056	-0.3455	0.075256	0.405455
TALDO1	transaldolase 1	0.034	-0.2555	0.14314	0.518302
RB1CC1	RB1 inducible coiled-coil 1	0.4954	0.2059	0.853428	0.955608
TRAPPC6B	trafficking protein particle complex 6B	0.0009	-0.2885	0.0524259	0.362311
SHOC2	SHOC2 leucine rich repeat scaffold protein	-0.0873	-0.3765	0.314999	0.691882
INTS3	integrator complex subunit 3	-0.0591	-0.3478	0.217563	0.602824
TTLL12	tubulin tyrosine ligase like 12	0.004	-0.2832	0.481251	0.79587
TBC1D23	TBC1 domain family member 23	-0.1271	-0.4141	0.352681	0.719064
SLC31A1	solute carrier family 31 member 1	0.3548	0.0685	0.279861	0.662489
IFT172	intraflagellar transport 172	0.6214	0.3351	0.578742	0.850945
SEMA4C	semaphorin 4C	0.2182	-0.0679	0.393048	0.742018
APOBEC3G	apolipoprotein B mRNA editing enzyme catalytic subunit 3G	0.8174	0.5313	0.853428	0.955608
CD34	CD34 molecule	0.6511	0.3651	0.528849	0.821304
CEP135	centrosomal protein 135	0.142	-0.1439	0.795936	0.937347
SPAG5	sperm associated antigen 5	0.5376	0.2521	0.970512	0.991857
ABHD3	abhydrolase domain containing 3, phospholipase	-0.0807	-0.366	0.105122	0.459982
LYG2	lysozyme g2	-0.1647	-0.4499	0.14314	0.518302
GNA12	G protein subunit alpha 12	0.0866	-0.1984	0.217563	0.602824
HAS3	hyaluronan synthase 3	0.0894	-0.1955	0.279861	0.662489
PPP6R1	protein phosphatase 6 regulatory subunit 1	-0.026	-0.3107	0.578742	0.850945
MYSM1	Myb like, SWIRM and MPN domains 1	0.0685	-0.216	0.481251	0.79587
RHOXF1	Rhox homeobox family member 1	-0.1981	-0.4826	0.075256	0.405455
MORC2	MORC family CW-type zinc finger 2	0.3765	0.0922	0.279861	0.662489
RPL7L1	ribosomal protein L7 like 1	-0.1891	-0.473	0.0630128	0.38193
PPM1K	protein phosphatase, Mg2+/Mn2+ dependent 1K	-0.0776	-0.361	0.190316	0.575398
CCNE2	cyclin E2	0.0718	-0.2116	0.0524259	0.362311
CCT2	chaperonin containing TCP1 subunit 2	0.9685	0.686	0.435872	0.769156
NUP37	nucleoporin 37	-0.024	-0.3063	0.0185434	0.235006
RSPH4A	radial spoke head component 4A	0.0997	-0.1825	0.630529	0.872724
NFYC	nuclear transcription factor Y subunit gamma	0.0545	-0.2277	0.105122	0.459982
ST6GALNAC1	ST6 N-acetylgalactosaminide alpha-2,6-sialyltransferase 1	-0.165	-0.4472	0.0146896	0.218072
NAGS	N-acetylglutamate synthase	0.1629	-0.1192	0.970512	0.991857
IL4I1	interleukin 4 induced 1	-0.0438	-0.3258	0.190316	0.575398
ANPEP	alanyl aminopeptidase, membrane	-0.1996	-0.4816	0.00388621	0.141521
STK40	serine/threonine kinase 40	0.1201	-0.1618	0.190316	0.575398
GAS2L1	growth arrest specific 2 like 1	0.1314	-0.1502	0.630529	0.872724
RPS24	ribosomal protein S24	-0.0392	-0.3208	0.217563	0.602824
TRIM21	tripartite motif containing 21	0.3275	0.046	0.217563	0.602824
CLMP	CXADR like membrane protein	-0.2761	-0.5575	0.00684146	0.171942
SLAMF7	SLAM family member 7	0.0225	-0.2588	0.0630128	0.38193
ABCG2	ATP binding cassette subfamily G member 2 (Junior blood group)	0.2445	-0.0366	0.314999	0.691882
VPS33A	VPS33A core subunit of CORVET and HOPS complexes	0.5625	0.2822	0.528849	0.821304
PLA1A	phospholipase A1 member A	-0.0592	-0.3393	0.684211	0.893127
PNPLA4	patatin like phospholipase domain containing 4	0.0884	-0.1913	0.352681	0.719064
FCHO2	FCH and mu domain containing endocytic adaptor 2	-0.1069	-0.3861	0.0114962	0.19687
ZDHHC11	zinc finger DHHC-type containing 11	-0.1715	-0.4506	0.0432571	0.332706
NUMBL	NUMB like endocytic adaptor protein	-0.0168	-0.2955	0.075256	0.405455
SOX8	SRY-box transcription factor 8	2.024	1.746	0.970512	0.991857
ATP7B	ATPase copper transporting beta	0.1813	-0.0964	0.190316	0.575398
CACUL1	CDK2 associated cullin domain 1	-0.2114	-0.4891	0.0185434	0.235006
SMG1	SMG1 nonsense mediated mRNA decay associated PI3K related kinase	0.052	-0.2256	0.075256	0.405455
WWC3	WWC family member 3	0.4042	0.1268	0.190316	0.575398
SUSD4	sushi domain containing 4	0.035	-0.2419	0.0288056	0.283355
BMI1	BMI1 proto-oncogene, polycomb ring finger	0.1456	-0.1313	0.217563	0.602824
STX1A	syntaxin 1A	2.9644	2.6878	0.795936	0.937347
PRRT2	proline rich transmembrane protein 2	0.4379	0.1617	0.314999	0.691882
SLC5A5	solute carrier family 5 member 5	-0.0266	-0.3028	0.314999	0.691882
ENHO	energy homeostasis associated	0.2227	-0.0532	0.352681	0.719064
DNAJC10	DnaJ heat shock protein family (Hsp40) member C10	0.0992	-0.1766	0.279861	0.662489
MMAA	metabolism of cobalamin associated A	0.2771	0.0016	0.684211	0.893127
CEP250	centrosomal protein 250	0.191	-0.0842	0.247451	0.635508
CYP2S1	cytochrome P450 family 2 subfamily S member 1	0.4435	0.1684	0.217563	0.602824
USF2	upstream transcription factor 2, c-fos interacting	-0.0569	-0.3319	0.075256	0.405455
DACH1	dachshund family transcription factor 1	0.6965	0.4218	0.528849	0.821304
LPCAT2	lysophosphatidylcholine acyltransferase 2	-0.1007	-0.3754	0.0432571	0.332706
BRIX1	biogenesis of ribosomes BRX1	-0.1234	-0.3981	0.314999	0.691882
RIOK2	RIO kinase 2	0.3718	0.0971	0.795936	0.937347
CCDC14	coiled-coil domain containing 14	-0.179	-0.4537	0.00519604	0.155567
CENPJ	centromere protein J	1.3383	1.0637	0.247451	0.635508
SLC6A11	solute carrier family 6 member 11	-0.0452	-0.3198	0.105122	0.459982
KRTAP17-1	keratin associated protein 17-1	-0.2612	-0.5356	0.0114962	0.19687
COX19	cytochrome c oxidase assembly factor COX19	-0.2068	-0.4812	0.035463	0.305406
MICU2	mitochondrial calcium uptake 2	0.1856	-0.0887	0.739364	0.917215
MOXD1	monooxygenase DBH like 1	0.1352	-0.139	0.075256	0.405455
PVALB	parvalbumin	-0.0855	-0.3597	0.393048	0.742018
GPR183	G protein-coupled receptor 183	0.0566	-0.2175	0.528849	0.821304
ACVR1C	activin A receptor type 1C	0.1467	-0.1272	0.352681	0.719064
SIPA1L1	signal induced proliferation associated 1 like 1	0.1343	-0.1396	0.190316	0.575398
RRM2	ribonucleotide reductase regulatory subunit M2	0.0794	-0.1943	0.105122	0.459982
MMS22L	MMS22 like, DNA repair protein	-0.1706	-0.4443	0.105122	0.459982
AGPAT3	1-acylglycerol-3-phosphate O-acyltransferase 3	-0.0875	-0.3611	0.247451	0.635508
CES2	carboxylesterase 2	-0.0307	-0.304	0.279861	0.662489
RSF1	remodeling and spacing factor 1	-0.0013	-0.2745	0.165494	0.547677
FARP1	FERM, ARH/RhoGEF and pleckstrin domain protein 1	-0.1475	-0.4205	0.00684146	0.171942
PPP1R3D	protein phosphatase 1 regulatory subunit 3D	0.2265	-0.0465	0.795936	0.937347
SLC35F3	solute carrier family 35 member F3	-0.0263	-0.2989	0.630529	0.872724
PTX3	pentraxin 3	0.2338	-0.0387	0.684211	0.893127
LMNB1	lamin B1	-0.2562	-0.5287	0.435872	0.769156
PLEKHA8	pleckstrin homology domain containing A8	-0.1817	-0.4537	0.14314	0.518302
TMEM30A	transmembrane protein 30A	0.4247	0.1529	0.481251	0.79587
C2	complement C2	0.02	-0.2517	0.217563	0.602824
MREG	melanoregulin	-0.067	-0.3386	0.0630128	0.38193
ORC5	origin recognition complex subunit 5	-0.2055	-0.4769	0.035463	0.305406
BUB1B	BUB1 mitotic checkpoint serine/threonine kinase B	-0.1521	-0.4235	0.279861	0.662489
NUDT1	nudix hydrolase 1	0.0914	-0.1797	0.075256	0.405455
DNAJA1	DnaJ heat shock protein family (Hsp40) member A1	0.4165	0.1456	0.352681	0.719064
AAK1	AP2 associated kinase 1	0.0853	-0.1855	0.435872	0.769156
ZBTB14	zinc finger and BTB domain containing 14	-0.2648	-0.5356	0.190316	0.575398
CDC27	cell division cycle 27	0.2743	0.0037	0.853428	0.955608
MED12	mediator complex subunit 12	0.6063	0.3358	0.795936	0.937347
GINS3	GINS complex subunit 3	-0.2117	-0.4815	0.00150469	0.0972813
OGG1	8-oxoguanine DNA glycosylase	0.5361	0.2665	0.911797	0.977066
NR3C2	nuclear receptor subfamily 3 group C member 2	-0.1315	-0.4009	0.123005	0.491471
APOM	apolipoprotein M	0.1617	-0.1068	0.684211	0.893127
PIP5K1C	phosphatidylinositol-4-phosphate 5-kinase type 1 gamma	0.114	-0.1538	0.190316	0.575398
ROMO1	reactive oxygen species modulator 1	0.4488	0.1813	0.911797	0.977066
GRAMD1A	GRAM domain containing 1A	-0.0935	-0.361	0.795936	0.937347
PPP4R2	protein phosphatase 4 regulatory subunit 2	-0.0545	-0.3217	0.190316	0.575398
RGPD5	RANBP2 like and GRIP domain containing 5	0.0237	-0.2428	0.217563	0.602824
GPD2	glycerol-3-phosphate dehydrogenase 2	-0.0816	-0.3477	0.247451	0.635508
CA12	carbonic anhydrase 12	-0.0804	-0.3465	0.165494	0.547677
FKRP	fukutin related protein	0.0087	-0.257	0.739364	0.917215
COTL1	coactosin like F-actin binding protein 1	-0.0331	-0.2986	0.247451	0.635508
POP1	POP1 homolog, ribonuclease P/MRP subunit	-0.0121	-0.2772	0.528849	0.821304
DDX18	DEAD-box helicase 18	0.3032	0.0381	0.739364	0.917215
SRRM1	serine and arginine repetitive matrix 1	-0.0915	-0.3563	0.247451	0.635508
DDHD2	DDHD domain containing 2	0.5656	0.3016	0.795936	0.937347
PHGDH	phosphoglycerate dehydrogenase	0.2372	-0.0267	0.393048	0.742018
AIP	aryl hydrocarbon receptor interacting protein	0.0334	-0.2302	0.247451	0.635508
EVI5L	ecotropic viral integration site 5 like	0.2213	-0.0421	0.352681	0.719064
CMTM5	CKLF like MARVEL transmembrane domain containing 5	-0.0629	-0.3263	0.165494	0.547677
MYOT	myotilin	-0.1561	-0.4194	0.0630128	0.38193
DNASE2	deoxyribonuclease 2, lysosomal	-0.1723	-0.4353	0.0185434	0.235006
GNG13	G protein subunit gamma 13	-0.0214	-0.2841	0.0630128	0.38193
UBXN8	UBX domain protein 8	0.1182	-0.1443	0.435872	0.769156
ARHGAP1	Rho GTPase activating protein 1	-0.0906	-0.3526	0.314999	0.691882
SLC19A2	solute carrier family 19 member 2	-0.0318	-0.2935	0.123005	0.491471
RRAGD	Ras related GTP binding D	0.2302	-0.0313	0.684211	0.893127
UBE2O	ubiquitin conjugating enzyme E2 O	0.0614	-0.2	0.435872	0.769156
SH3RF1	SH3 domain containing ring finger 1	0.4919	0.2308	0.528849	0.821304
PCBP2	poly(rC) binding protein 2	0.0413	-0.2194	0.578742	0.850945
NIP7	nucleolar pre-rRNA processing protein NIP7	-0.2293	-0.49	0.00684146	0.171942
APAF1	apoptotic peptidase activating factor 1	0.6143	0.3539	0.853428	0.955608
FAM120B	family with sequence similarity 120B	-0.2048	-0.4651	0.105122	0.459982
PGM3	phosphoglucomutase 3	0.223	-0.0369	0.630529	0.872724
EPPK1	epiplakin 1	0.4434	0.1837	0.578742	0.850945
SPOCK2	SPARC (osteonectin), cwcv and kazal like domains proteoglycan 2	-0.0397	-0.2993	0.165494	0.547677
SRSF9	serine and arginine rich splicing factor 9	0.3566	0.0972	0.684211	0.893127
ZEB1	zinc finger E-box binding homeobox 1	0.571	0.3119	0.314999	0.691882
ARRDC1	arrestin domain containing 1	-0.015	-0.274	0.247451	0.635508
ARFGAP1	ADP ribosylation factor GTPase activating protein 1	-0.1191	-0.378	0.123005	0.491471
PLRG1	pleiotropic regulator 1	-0.0093	-0.2678	0.190316	0.575398
MCPH1	microcephalin 1	0.3109	0.0524	0.739364	0.917215
EPN1	epsin 1	-0.0968	-0.3551	0.0432571	0.332706
CXCL5	C-X-C motif chemokine ligand 5	-0.0061	-0.2644	0.314999	0.691882
PROK2	prokineticin 2	0.2545	-0.0036	0.247451	0.635508
PRMT3	protein arginine methyltransferase 3	-0.1977	-0.4557	0.0185434	0.235006
ACER3	alkaline ceramidase 3	0.1219	-0.1356	0.314999	0.691882
UXS1	UDP-glucuronate decarboxylase 1	-0.1068	-0.3641	0.435872	0.769156
GRAMD4	GRAM domain containing 4	-0.0037	-0.2609	0.853428	0.955608
NOP14	NOP14 nucleolar protein	0.082	-0.1748	0.123005	0.491471
THAP9	THAP domain containing 9	-0.2772	-0.5338	0.0432571	0.332706
LYPLA1	lysophospholipase 1	0.1074	-0.1492	0.14314	0.518302
TSHZ1	teashirt zinc finger homeobox 1	-0.049	-0.3052	0.105122	0.459982
GNG2	G protein subunit gamma 2	1.0483	0.7923	0.739364	0.917215
TRPC1	transient receptor potential cation channel subfamily C member 1	0.4169	0.161	0.684211	0.893127
PDK2	pyruvate dehydrogenase kinase 2	0.5996	0.3438	0.528849	0.821304
ZNF358	zinc finger protein 358	0.2542	-0.0014	0.217563	0.602824
NECAB2	N-terminal EF-hand calcium binding protein 2	0.418	0.1624	0.630529	0.872724
ASF1A	anti-silencing function 1A histone chaperone	0.1741	-0.0813	0.105122	0.459982
PRPF40A	pre-mRNA processing factor 40 homolog A	-0.0581	-0.3135	0.123005	0.491471
CHTOP	chromatin target of PRMT1	-0.0256	-0.2804	0.393048	0.742018
SUCNR1	succinate receptor 1	0.3271	0.0724	0.314999	0.691882
BCL3	BCL3 transcription coactivator	1.4562	1.2015	0.970512	0.991857
PCIF1	phosphorylated CTD interacting factor 1	-0.0728	-0.3274	0.190316	0.575398
GAS2	growth arrest specific 2	0.1941	-0.0605	0.853428	0.955608
STYX	serine/threonine/tyrosine interacting protein	0.0239	-0.2306	0.190316	0.575398
KCNIP2	potassium voltage-gated channel interacting protein 2	0.3201	0.0657	0.853428	0.955608
FHDC1	FH2 domain containing 1	-0.1892	-0.4436	0.165494	0.547677
SHKBP1	SH3KBP1 binding protein 1	-0.0802	-0.3345	0.314999	0.691882
TNPO1	transportin 1	0.3627	0.1085	0.435872	0.769156
COL4A3	collagen type IV alpha 3 chain	-0.0997	-0.3537	0.739364	0.917215
CRABP2	cellular retinoic acid binding protein 2	0.6463	0.3924	0.393048	0.742018
RRM1	ribonucleotide reductase catalytic subunit M1	0.2864	0.0326	0.795936	0.937347
FNTA	farnesyltransferase, CAAX box, alpha	0.1125	-0.1407	0.528849	0.821304
TRAF3IP1	TRAF3 interacting protein 1	0.4213	0.1682	0.352681	0.719064
ABHD13	abhydrolase domain containing 13	-0.1432	-0.3963	0.0524259	0.362311
GPR17	G protein-coupled receptor 17	0.0991	-0.1535	0.970512	0.991857
TMEM176B	transmembrane protein 176B	0.069	-0.1835	0.684211	0.893127
PCYOX1	prenylcysteine oxidase 1	0.2898	0.0375	0.481251	0.79587
TBPL1	TATA-box binding protein like 1	0.7045	0.4522	0.481251	0.79587
ARHGAP4	Rho GTPase activating protein 4	0.0894	-0.1628	0.217563	0.602824
CTH	cystathionine gamma-lyase	0.4957	0.2436	0.630529	0.872724
CKAP2	cytoskeleton associated protein 2	0.0991	-0.153	0.795936	0.937347
KYNU	kynureninase	0.9109	0.6591	0.911797	0.977066
SRSF5	serine and arginine rich splicing factor 5	0.1105	-0.1409	0.279861	0.662489
SLC36A4	solute carrier family 36 member 4	0.1232	-0.1281	0.481251	0.79587
MT1M	metallothionein 1M	0.5162	0.265	0.911797	0.977066
ACAP2	ArfGAP with coiled-coil, ankyrin repeat and PH domains 2	-0.2014	-0.4524	0.0892096	0.431631
RALA	RAS like proto-oncogene A	0.2144	-0.0366	0.393048	0.742018
SYNM	synemin	-0.2718	-0.5227	0.075256	0.405455
SMARCA5	SWI/SNF related, matrix associated, actin dependent regulator of chromatin, subfamily a, member 5	0.1139	-0.1366	0.578742	0.850945
FADS1	fatty acid desaturase 1	0.2416	-0.0088	0.684211	0.893127
ENTPD5	ectonucleoside triphosphate diphosphohydrolase 5 (inactive)	-0.1057	-0.3561	0.352681	0.719064
SLC16A10	solute carrier family 16 member 10	-0.1548	-0.405	0.0630128	0.38193
WDR45B	WD repeat domain 45B	0.0548	-0.1951	0.0892096	0.431631
SLC7A1	solute carrier family 7 member 1	-0.0482	-0.2981	0.075256	0.405455
MAT2B	methionine adenosyltransferase 2B	0.0307	-0.2189	0.14314	0.518302
SPPL3	signal peptide peptidase like 3	0.2658	0.0168	0.578742	0.850945
PHACTR2	phosphatase and actin regulator 2	-0.1418	-0.3908	0.0524259	0.362311
NLRP3	NLR family pyrin domain containing 3	1.2809	1.0322	0.853428	0.955608
SDAD1	SDA1 domain containing 1	-0.1457	-0.3943	0.911797	0.977066
SPAG16	sperm associated antigen 16	-0.0268	-0.2749	0.165494	0.547677
KMO	kynurenine 3-monooxygenase	1.4664	1.2183	0.739364	0.917215
TP53INP2	tumor protein p53 inducible nuclear protein 2	-0.0894	-0.3368	0.14314	0.518302
PGK1	phosphoglycerate kinase 1	0.6505	0.4038	0.578742	0.850945
SH3GL1	SH3 domain containing GRB2 like 1, endophilin A2	0.0179	-0.2284	0.279861	0.662489
TMEM107	transmembrane protein 107	-0.1236	-0.3696	0.352681	0.719064
TMEM106A	transmembrane protein 106A	0.1432	-0.1027	0.105122	0.459982
COL9A3	collagen type IX alpha 3 chain	-0.1755	-0.4213	0.075256	0.405455
CLN5	CLN5 intracellular trafficking protein	-0.0636	-0.3092	0.075256	0.405455
TOR1AIP2	torsin 1A interacting protein 2	-0.1493	-0.3949	0.190316	0.575398
UTS2	urotensin 2	-0.2642	-0.5095	0.0288056	0.283355
ATP6V1C1	ATPase H+ transporting V1 subunit C1	0.3627	0.1178	0.739364	0.917215
OLFM4	olfactomedin 4	-0.1646	-0.4089	0.075256	0.405455
SIPA1L3	signal induced proliferation associated 1 like 3	-0.0085	-0.2527	0.190316	0.575398
ELOVL5	ELOVL fatty acid elongase 5	0.9744	0.7303	0.578742	0.850945
CIT	citron rho-interacting serine/threonine kinase	-0.0442	-0.2881	0.578742	0.850945
CACNA1A	calcium voltage-gated channel subunit alpha1 A	-0.0686	-0.3123	0.795936	0.937347
DYNC1LI2	dynein cytoplasmic 1 light intermediate chain 2	0.042	-0.2016	0.853428	0.955608
PIK3IP1	phosphoinositide-3-kinase interacting protein 1	-0.0758	-0.3193	0.911797	0.977066
NAMPT	nicotinamide phosphoribosyltransferase	0.6806	0.4372	0.795936	0.937347
FXR2	FMR1 autosomal homolog 2	0.1	-0.1432	0.911797	0.977066
EIF1AY	eukaryotic translation initiation factor 1A Y-linked	-0.1413	-0.3841	0.217563	0.602824
POLB	DNA polymerase beta	0.1477	-0.095	0.279861	0.662489
ZSWIM4	zinc finger SWIM-type containing 4	-0.2634	-0.506	0.853428	0.955608
GRHPR	glyoxylate and hydroxypyruvate reductase	-0.0987	-0.3413	0.314999	0.691882
KNDC1	kinase non-catalytic C-lobe domain containing 1	0.0212	-0.2213	0.217563	0.602824
CSTF3	cleavage stimulation factor subunit 3	0.2065	-0.0358	0.739364	0.917215
FIGNL1	fidgetin like 1	0.2588	0.0165	0.435872	0.769156
SNTA1	syntrophin alpha 1	0.212	-0.0301	0.165494	0.547677
SREBF2	sterol regulatory element binding transcription factor 2	0.9256	0.6836	1	1
B4GALT5	beta-1,4-galactosyltransferase 5	0.3486	0.1071	0.352681	0.719064
ATP2C2	ATPase secretory pathway Ca2+ transporting 2	0.0268	-0.2146	0.165494	0.547677
ANKRD28	ankyrin repeat domain 28	-0.1711	-0.4123	0.853428	0.955608
TFEB	transcription factor EB	-0.1171	-0.3582	0.578742	0.850945
GLYCTK	glycerate kinase	-0.1885	-0.4294	0.528849	0.821304
MSL3	MSL complex subunit 3	0.3205	0.0799	0.393048	0.742018
CBLL1	Cbl proto-oncogene like 1	-0.1141	-0.3546	0.0114962	0.19687
ANKRD54	ankyrin repeat domain 54	-0.1704	-0.4106	0.247451	0.635508
APOL3	apolipoprotein L3	-0.3384	-0.5786	0.00105003	0.0867444
GALNT14	polypeptide N-acetylgalactosaminyltransferase 14	-0.1487	-0.3884	0.105122	0.459982
CYP39A1	cytochrome P450 family 39 subfamily A member 1	0.1378	-0.1018	0.911797	0.977066
KCNE2	potassium voltage-gated channel subfamily E regulatory subunit 2	0.3538	0.1143	0.247451	0.635508
MTMR6	myotubularin related protein 6	0.0918	-0.1476	0.853428	0.955608
GGT5	gamma-glutamyltransferase 5	0.5423	0.3031	0.630529	0.872724
BICD1	BICD cargo adaptor 1	0.1135	-0.1256	0.352681	0.719064
UBQLN1	ubiquilin 1	1.1954	0.9564	0.795936	0.937347
NEK8	NIMA related kinase 8	-0.1929	-0.4318	0.578742	0.850945
RNF26	ring finger protein 26	0.0381	-0.2005	0.853428	0.955608
COX11	cytochrome c oxidase copper chaperone COX11	-0.1088	-0.3474	0.14314	0.518302
CLCN4	chloride voltage-gated channel 4	-0.1491	-0.3876	0.247451	0.635508
SYCE2	synaptonemal complex central element protein 2	-0.1824	-0.4209	0.105122	0.459982
LRFN3	leucine rich repeat and fibronectin type III domain containing 3	0.0471	-0.1914	0.911797	0.977066
ITGB3BP	integrin subunit beta 3 binding protein	-0.1708	-0.4092	0.123005	0.491471
NPEPPS	aminopeptidase puromycin sensitive	0.1139	-0.1245	0.393048	0.742018
SLC30A5	solute carrier family 30 member 5	0.2876	0.0493	0.970512	0.991857
CDK9	cyclin dependent kinase 9	0.6618	0.4241	0.314999	0.691882
PEX5	peroxisomal biogenesis factor 5	0.16	-0.0777	0.739364	0.917215
GK	glycerol kinase	0.2941	0.0564	0.795936	0.937347
ESCO1	establishment of sister chromatid cohesion N-acetyltransferase 1	-0.0841	-0.3217	0.0432571	0.332706
TONSL	tonsoku like, DNA repair protein	-0.1985	-0.436	0.0524259	0.362311
RNFT1	ring finger protein, transmembrane 1	-0.1341	-0.3713	0.247451	0.635508
FAM126A	family with sequence similarity 126 member A	-0.2527	-0.4898	0.075256	0.405455
DUSP5	dual specificity phosphatase 5	-0.0229	-0.2599	0.105122	0.459982
FAM162A	family with sequence similarity 162 member A	-0.0117	-0.2486	0.190316	0.575398
EFCAB7	EF-hand calcium binding domain 7	-0.071	-0.3079	0.279861	0.662489
STAM2	signal transducing adaptor molecule 2	0.1172	-0.1194	0.435872	0.769156
SRGN	serglycin	0.1188	-0.1178	0.352681	0.719064
CASP10	caspase 10	-0.2799	-0.5165	0.0185434	0.235006
CSNK1G2	casein kinase 1 gamma 2	-0.1204	-0.3567	0.14314	0.518302
NAALADL1	N-acetylated alpha-linked acidic dipeptidase like 1	-0.2719	-0.5079	0.165494	0.547677
NINJ1	ninjurin 1	-0.0204	-0.2563	0.217563	0.602824
RPH3AL	rabphilin 3A like (without C2 domains)	-0.1574	-0.3932	0.0432571	0.332706
ADAMTS5	ADAM metallopeptidase with thrombospondin type 1 motif 5	-0.1704	-0.4061	0.528849	0.821304
ETV5	ETS variant transcription factor 5	0.5376	0.3021	0.247451	0.635508
ERMN	ermin	-0.3022	-0.5376	0.0288056	0.283355
ICAM3	intercellular adhesion molecule 3	-0.2186	-0.4536	0.165494	0.547677
SYTL2	synaptotagmin like 2	0.2307	-0.0043	0.795936	0.937347
NOL6	nucleolar protein 6	-0.1265	-0.3609	0.165494	0.547677
RRNAD1	ribosomal RNA adenine dimethylase domain containing 1	-0.154	-0.3882	0.393048	0.742018
ARHGEF11	Rho guanine nucleotide exchange factor 11	-0.1715	-0.4052	0.123005	0.491471
ZMYND15	zinc finger MYND-type containing 15	-0.2158	-0.4494	0.00519604	0.155567
VHL	von Hippel-Lindau tumor suppressor	-0.1149	-0.3484	0.105122	0.459982
PDE7A	phosphodiesterase 7A	0.1755	-0.0576	0.352681	0.719064
ANAPC15	anaphase promoting complex subunit 15	0.4152	0.1823	0.247451	0.635508
NRG4	neuregulin 4	-0.2192	-0.452	0.0892096	0.431631
ERAP1	endoplasmic reticulum aminopeptidase 1	0.1024	-0.1303	0.435872	0.769156
IL1R2	interleukin 1 receptor type 2	0.452	0.2193	0.393048	0.742018
BST2	bone marrow stromal cell antigen 2	0.8519	0.6194	0.528849	0.821304
ICOSLG	inducible T cell costimulator ligand	-0.0386	-0.271	0.630529	0.872724
DDX52	DExD-box helicase 52	-0.1576	-0.3896	0.481251	0.79587
PIGM	phosphatidylinositol glycan anchor biosynthesis class M	0.2706	0.0388	0.630529	0.872724
ACSM3	acyl-CoA synthetase medium chain family member 3	-0.1099	-0.3415	0.105122	0.459982
HUWE1	HECT, UBA and WWE domain containing E3 ubiquitin protein ligase 1	0.3943	0.163	0.435872	0.769156
ATG10	autophagy related 10	-0.166	-0.3965	0.279861	0.662489
QTRT1	queuine tRNA-ribosyltransferase catalytic subunit 1	-0.2373	-0.4678	0.314999	0.691882
KIFC3	kinesin family member C3	-0.2592	-0.4893	0.00388621	0.141521
TNFAIP2	TNF alpha induced protein 2	-0.2611	-0.4906	0.217563	0.602824
PAICS	phosphoribosylaminoimidazole carboxylase and phosphoribosylaminoimidazolesuccinocarboxamide synthase	-0.0115	-0.2402	0.247451	0.635508
PSMD2	proteasome 26S subunit, non-ATPase 2	0.6022	0.3736	0.684211	0.893127
TXK	TXK tyrosine kinase	0.2117	-0.0168	0.795936	0.937347
PHF8	PHD finger protein 8	0.4898	0.2614	0.739364	0.917215
JKAMP	JNK1/MAPK8 associated membrane protein	-0.1623	-0.3906	0.0288056	0.283355
MSL2	MSL complex subunit 2	-0.1399	-0.3679	0.0892096	0.431631
OSBPL1A	oxysterol binding protein like 1A	0.0311	-0.1968	0.528849	0.821304
VSTM5	V-set and transmembrane domain containing 5	-0.1499	-0.3777	0.123005	0.491471
JUND	JunD proto-oncogene, AP-1 transcription factor subunit	0.1002	-0.1274	1	1
ATP1B2	ATPase Na+/K+ transporting subunit beta 2	0.5735	0.346	0.795936	0.937347
PARD6B	par-6 family cell polarity regulator beta	-0.1826	-0.4094	0.165494	0.547677
HLA-DRB5	major histocompatibility complex, class II, DR beta 5	-0.03	-0.2561	1	1
GRIP2	glutamate receptor interacting protein 2	0.4783	0.2524	0.578742	0.850945
BMPR1A	bone morphogenetic protein receptor type 1A	2.6687	2.4429	0.853428	0.955608
KATNAL2	katanin catalytic subunit A1 like 2	-0.2288	-0.4545	0.911797	0.977066
RPS20	ribosomal protein S20	-0.1551	-0.3807	0.0288056	0.283355
RAB9B	RAB9B, member RAS oncogene family	-0.2148	-0.4403	0.247451	0.635508
PTPRN2	protein tyrosine phosphatase receptor type N2	0.2373	0.0123	0.393048	0.742018
HP1BP3	heterochromatin protein 1 binding protein 3	-0.0148	-0.2396	0.795936	0.937347
CTSA	cathepsin A	-0.1342	-0.359	0.684211	0.893127
PRDM4	PR/SET domain 4	-0.2536	-0.4781	0.0892096	0.431631
PAX4	paired box 4	-0.3229	-0.5474	0.075256	0.405455
CAPZA2	capping actin protein of muscle Z-line subunit alpha 2	0.1276	-0.0965	0.684211	0.893127
TFE3	transcription factor binding to IGHM enhancer 3	-0.2043	-0.4283	0.0524259	0.362311
SKA1	spindle and kinetochore associated complex subunit 1	-0.301	-0.5249	0.0288056	0.283355
ANKRD2	ankyrin repeat domain 2	0.2999	0.0762	0.739364	0.917215
LAPTM4B	lysosomal protein transmembrane 4 beta	0.0103	-0.2132	0.435872	0.769156
PTGS1	prostaglandin-endoperoxide synthase 1	0.079	-0.1445	0.352681	0.719064
SLC10A7	solute carrier family 10 member 7	0.2131	-0.0103	0.435872	0.769156
SPTBN2	spectrin beta, non-erythrocytic 2	0.4055	0.1823	0.528849	0.821304
PPIA	peptidylprolyl isomerase A	0.5836	0.3604	0.739364	0.917215
CNPY4	canopy FGF signaling regulator 4	-0.2846	-0.5073	0.0630128	0.38193
ERAP2	endoplasmic reticulum aminopeptidase 2	0.0843	-0.1382	0.393048	0.742018
PWP1	PWP1 homolog, endonuclein	0.2185	-0.0033	0.630529	0.872724
TMEM50B	transmembrane protein 50B	-0.1038	-0.3256	0.0432571	0.332706
COX7C	cytochrome c oxidase subunit 7C	-0.1127	-0.3343	0.578742	0.850945
RAD50	RAD50 double strand break repair protein	0.5228	0.3013	0.435872	0.769156
ZBTB7C	zinc finger and BTB domain containing 7C	-0.1759	-0.3972	0.123005	0.491471
ORC4	origin recognition complex subunit 4	-0.167	-0.3881	0.435872	0.769156
RAB11FIP5	RAB11 family interacting protein 5	0.2513	0.0304	0.684211	0.893127
CALML5	calmodulin like 5	-0.3836	-0.6043	0.000487129	0.0790212
MEPCE	methylphosphate capping enzyme	0.3481	0.1275	0.247451	0.635508
CARD17	caspase recruitment domain family member 17	-0.212	-0.4326	0.0892096	0.431631
MYCL	MYCL proto-oncogene, bHLH transcription factor	0.1948	-0.0258	0.911797	0.977066
SLC9A5	solute carrier family 9 member A5	-0.1072	-0.3272	0.279861	0.662489
PGGT1B	protein geranylgeranyltransferase type I subunit beta	-0.2063	-0.4262	0.352681	0.719064
PDLIM5	PDZ and LIM domain 5	0.2459	0.0261	0.435872	0.769156
EPG5	ectopic P-granules autophagy protein 5 homolog	-0.143	-0.3627	0.123005	0.491471
CDH22	cadherin 22	-0.2588	-0.4785	0.0524259	0.362311
RPL7	ribosomal protein L7	0.1851	-0.0345	0.970512	0.991857
CCT4	chaperonin containing TCP1 subunit 4	0.7767	0.5572	0.393048	0.742018
ZNF296	zinc finger protein 296	-0.3422	-0.5616	0.00684146	0.171942
MITF	melanocyte inducing transcription factor	0.2874	0.068	0.393048	0.742018
USP34	ubiquitin specific peptidase 34	-0.2051	-0.4245	0.481251	0.79587
MR1	major histocompatibility complex, class I-related	-0.0393	-0.2586	0.123005	0.491471
TMBIM4	transmembrane BAX inhibitor motif containing 4	-0.3444	-0.5637	0.00519604	0.155567
ALG2	ALG2 alpha-1,3/1,6-mannosyltransferase	0.1762	-0.0431	0.314999	0.691882
MYH10	myosin heavy chain 10	1.1684	0.9493	0.970512	0.991857
VPS53	VPS53 subunit of GARP complex	-0.1762	-0.3953	0.217563	0.602824
CLUAP1	clusterin associated protein 1	-0.1729	-0.3915	0.0146896	0.218072
RYBP	RING1 and YY1 binding protein	0.3384	0.1199	0.528849	0.821304
ARHGAP12	Rho GTPase activating protein 12	0.01	-0.2082	0.314999	0.691882
KLF9	Kruppel like factor 9	0.0987	-0.1194	0.435872	0.769156
CDC42BPA	CDC42 binding protein kinase alpha	-0.2985	-0.5165	0.247451	0.635508
COPRS	coordinator of PRMT5 and differentiation stimulator	-0.1719	-0.3897	0.075256	0.405455
RGPD2	RANBP2 like and GRIP domain containing 2	-0.1173	-0.3351	0.435872	0.769156
MAP1LC3A	microtubule associated protein 1 light chain 3 alpha	0.4414	0.2237	0.970512	0.991857
ATP11A	ATPase phospholipid transporting 11A	-0.1135	-0.331	0.279861	0.662489
RNF40	ring finger protein 40	0.1724	-0.045	0.314999	0.691882
SH2B2	SH2B adaptor protein 2	-0.2711	-0.4883	0.0630128	0.38193
PIGQ	phosphatidylinositol glycan anchor biosynthesis class Q	0.0056	-0.2116	0.0892096	0.431631
INTS7	integrator complex subunit 7	-0.1163	-0.3334	0.684211	0.893127
QPRT	quinolinate phosphoribosyltransferase	-0.0603	-0.2772	0.435872	0.769156
FAM89B	family with sequence similarity 89 member B	0.057	-0.1594	0.795936	0.937347
ZNF580	zinc finger protein 580	0.3308	0.1147	0.352681	0.719064
EIF2S2	eukaryotic translation initiation factor 2 subunit beta	-0.0658	-0.2816	0.795936	0.937347
AHR	aryl hydrocarbon receptor	-0.0135	-0.2291	0.247451	0.635508
SLC16A7	solute carrier family 16 member 7	-0.251	-0.4665	0.795936	0.937347
LRRTM2	leucine rich repeat transmembrane neuronal 2	0.2743	0.0591	0.314999	0.691882
PPIL3	peptidylprolyl isomerase like 3	-0.2812	-0.4964	0.075256	0.405455
SF3A2	splicing factor 3a subunit 2	-0.099	-0.3141	0.279861	0.662489
CCDC13	coiled-coil domain containing 13	-0.2626	-0.4774	0.0630128	0.38193
DSCC1	DNA replication and sister chromatid cohesion 1	-0.0724	-0.2872	0.578742	0.850945
SAR1B	secretion associated Ras related GTPase 1B	0.2791	0.0645	0.739364	0.917215
CCL4	C-C motif chemokine ligand 4	0.6624	0.448	0.684211	0.893127
FTCD	formimidoyltransferase cyclodeaminase	0.306	0.0917	0.578742	0.850945
LRCH1	leucine rich repeats and calponin homology domain containing 1	0.081	-0.1332	0.481251	0.79587
CYP2B6	cytochrome P450 family 2 subfamily B member 6	-0.0916	-0.3056	0.853428	0.955608
NLE1	notchless homolog 1	1.0849	0.871	0.528849	0.821304
APBA2	amyloid beta precursor protein binding family A member 2	-0.0864	-0.2996	0.247451	0.635508
MBIP	MAP3K12 binding inhibitory protein 1	0.0555	-0.1575	0.630529	0.872724
AGO2	argonaute RISC catalytic component 2	0.5032	0.2907	0.578742	0.850945
SNX25	sorting nexin 25	-0.1584	-0.3707	0.165494	0.547677
SLC22A17	solute carrier family 22 member 17	-0.0719	-0.2836	0.853428	0.955608
EPB41L2	erythrocyte membrane protein band 4.1 like 2	-0.0509	-0.2623	0.853428	0.955608
TRAPPC12	trafficking protein particle complex 12	0.6164	0.4052	0.739364	0.917215
HRH4	histamine receptor H4	-0.1424	-0.3533	0.190316	0.575398
MT3	metallothionein 3	1.9455	1.735	0.795936	0.937347
MAPKAPK5	MAPK activated protein kinase 5	0.3062	0.096	0.795936	0.937347
TBL1XR1	TBL1X receptor 1	0.2663	0.0561	0.528849	0.821304
HINT3	histidine triad nucleotide binding protein 3	-0.3223	-0.5323	0.0089307	0.186167
GP6	glycoprotein VI platelet	-0.255	-0.4649	0.481251	0.79587
BTK	Bruton tyrosine kinase	0.7444	0.5346	0.795936	0.937347
ELOVL7	ELOVL fatty acid elongase 7	0.9101	0.7006	0.630529	0.872724
EXOG	exo/endonuclease G	0.1839	-0.0255	0.578742	0.850945
CRYGS	crystallin gamma S	-0.2812	-0.4906	0.0288056	0.283355
LRG1	leucine rich alpha-2-glycoprotein 1	-0.052	-0.2613	0.165494	0.547677
CCNT2	cyclin T2	0.2857	0.0767	0.578742	0.850945
CEP120	centrosomal protein 120	0.4105	0.2018	0.578742	0.850945
ARFGEF2	ADP ribosylation factor guanine nucleotide exchange factor 2	-0.0736	-0.2819	0.795936	0.937347
GNS	glucosamine (N-acetyl)-6-sulfatase	-0.1623	-0.3703	0.393048	0.742018
LPCAT3	lysophosphatidylcholine acyltransferase 3	-0.034	-0.242	0.853428	0.955608
SARDH	sarcosine dehydrogenase	0.0788	-0.129	0.630529	0.872724
SERPINI2	serpin family I member 2	-0.3546	-0.5622	0.0432571	0.332706
BAG2	BAG cochaperone 2	0.1855	-0.0221	0.853428	0.955608
INTS6	integrator complex subunit 6	-0.0087	-0.2162	0.247451	0.635508
RRM2B	ribonucleotide reductase regulatory TP53 inducible subunit M2B	0.2442	0.0367	0.393048	0.742018
PPM1L	protein phosphatase, Mg2+/Mn2+ dependent 1L	-0.3296	-0.5369	0.14314	0.518302
EXOC1	exocyst complex component 1	-0.2054	-0.4127	0.165494	0.547677
ME1	malic enzyme 1	-0.2766	-0.4837	0.0232306	0.260382
EPHX2	epoxide hydrolase 2	0.4155	0.2085	0.578742	0.850945
BMF	Bcl2 modifying factor	0.214	0.0072	0.578742	0.850945
CYB5R4	cytochrome b5 reductase 4	-0.0362	-0.2429	0.630529	0.872724
PPP1R17	protein phosphatase 1 regulatory subunit 17	-0.0984	-0.3047	0.352681	0.719064
NAA35	N-alpha-acetyltransferase 35, NatC auxiliary subunit	-0.1752	-0.3814	0.217563	0.602824
DYNC2I1	dynein 2 intermediate chain 1	0.0275	-0.1786	0.123005	0.491471
EEF2K	eukaryotic elongation factor 2 kinase	0.4122	0.2062	0.970512	0.991857
ENPP3	ectonucleotide pyrophosphatase/phosphodiesterase 3	-0.2354	-0.4412	0.435872	0.769156
ADCY4	adenylate cyclase 4	0.3278	0.1222	0.435872	0.769156
HMGN3	high mobility group nucleosomal binding domain 3	-0.189	-0.3945	0.075256	0.405455
ATM	ATM serine/threonine kinase	3.939	3.7337	0.853428	0.955608
AKTIP	AKT interacting protein	-0.1518	-0.3567	0.0892096	0.431631
ZER1	zyg-11 related cell cycle regulator	-0.1702	-0.375	0.14314	0.518302
TAF4	TATA-box binding protein associated factor 4	-0.0905	-0.295	0.217563	0.602824
CYB5R1	cytochrome b5 reductase 1	-0.2607	-0.465	0.0089307	0.186167
DHRSX	dehydrogenase/reductase X-linked	-0.3515	-0.5558	0.0288056	0.283355
ITLN1	intelectin 1	-0.2196	-0.4236	0.190316	0.575398
HSPB11	heat shock protein family B (small) member 11	0.1488	-0.0549	0.970512	0.991857
ERP44	endoplasmic reticulum protein 44	-0.3292	-0.5328	0.0432571	0.332706
CYP2R1	cytochrome P450 family 2 subfamily R member 1	-0.005	-0.2086	0.352681	0.719064
JDP2	Jun dimerization protein 2	0.1077	-0.0959	0.853428	0.955608
PFKFB3	6-phosphofructo-2-kinase/fructose-2,6-biphosphatase 3	0.2806	0.0772	0.393048	0.742018
EMC3	ER membrane protein complex subunit 3	-0.3775	-0.5808	0.165494	0.547677
SLC35B3	solute carrier family 35 member B3	-0.0207	-0.2238	0.352681	0.719064
SLC13A4	solute carrier family 13 member 4	0.3305	0.1276	0.684211	0.893127
PPARA	peroxisome proliferator activated receptor alpha	2.5453	2.3425	0.528849	0.821304
CLTB	clathrin light chain B	-0.2218	-0.4245	0.393048	0.742018
PLCG1	phospholipase C gamma 1	0.6726	0.4702	0.911797	0.977066
MCEE	methylmalonyl-CoA epimerase	-0.0183	-0.2206	0.352681	0.719064
IKZF5	IKAROS family zinc finger 5	-0.3442	-0.5464	0.0630128	0.38193
AP2A1	adaptor related protein complex 2 subunit alpha 1	0.3687	0.1668	0.630529	0.872724
MGRN1	mahogunin ring finger 1	0.1367	-0.065	0.853428	0.955608
LRRFIP1	LRR binding FLII interacting protein 1	-0.2131	-0.4148	0.105122	0.459982
ARF3	ADP ribosylation factor 3	-0.2069	-0.4082	0.217563	0.602824
DYNC1I2	dynein cytoplasmic 1 intermediate chain 2	-0.2607	-0.4619	0.217563	0.602824
ARHGEF1	Rho guanine nucleotide exchange factor 1	-0.3283	-0.5294	0.0232306	0.260382
SRSF2	serine and arginine rich splicing factor 2	0.0225	-0.1785	0.190316	0.575398
UCP3	uncoupling protein 3	0.1665	-0.0342	0.970512	0.991857
NARS2	asparaginyl-tRNA synthetase 2, mitochondrial	-0.2707	-0.4714	0.165494	0.547677
LPXN	leupaxin	-0.002	-0.2027	0.970512	0.991857
RRAS	RAS related	0.021	-0.1795	0.795936	0.937347
MTHFD1L	methylenetetrahydrofolate dehydrogenase (NADP+ dependent) 1 like	1.4086	1.2083	0.970512	0.991857
TET1	tet methylcytosine dioxygenase 1	0.4052	0.2049	0.970512	0.991857
IGSF9B	immunoglobulin superfamily member 9B	-0.1018	-0.3021	0.314999	0.691882
FBXW4	F-box and WD repeat domain containing 4	-0.2709	-0.4711	0.314999	0.691882
ABHD12	abhydrolase domain containing 12, lysophospholipase	0.6843	0.4842	0.578742	0.850945
WDR1	WD repeat domain 1	1.1815	0.9814	0.630529	0.872724
LXN	latexin	-0.185	-0.385	0.247451	0.635508
ACOT13	acyl-CoA thioesterase 13	-0.0345	-0.2345	0.481251	0.79587
DECR2	2,4-dienoyl-CoA reductase 2	0.0255	-0.1743	0.352681	0.719064
SERINC2	serine incorporator 2	-0.1801	-0.3799	0.578742	0.850945
GSTM1	glutathione S-transferase mu 1	0.2333	0.0338	0.795936	0.937347
CDNF	cerebral dopamine neurotrophic factor	-0.1758	-0.3753	0.217563	0.602824
SMPDL3A	sphingomyelin phosphodiesterase acid like 3A	-0.1781	-0.3776	0.190316	0.575398
AMT	aminomethyltransferase	0.0737	-0.1257	0.684211	0.893127
CENPE	centromere protein E	0.1387	-0.0606	0.314999	0.691882
GCSAML	germinal center associated signaling and motility like	-0.2613	-0.4604	0.0232306	0.260382
GIMAP7	GTPase, IMAP family member 7	-0.0165	-0.2153	0.105122	0.459982
TBC1D3C	TBC1 domain family member 3C	-0.3359	-0.5346	0.0524259	0.362311
RAB11FIP2	RAB11 family interacting protein 2	0.4227	0.2245	0.970512	0.991857
PPM1G	protein phosphatase, Mg2+/Mn2+ dependent 1G	-0.1743	-0.3725	0.165494	0.547677
SGTB	small glutamine rich tetratricopeptide repeat containing beta	0.0347	-0.1634	0.314999	0.691882
AMOTL1	angiomotin like 1	-0.2536	-0.4515	0.0524259	0.362311
HLA-DOB	major histocompatibility complex, class II, DO beta	-0.296	-0.4939	0.795936	0.937347
FAM91A1	family with sequence similarity 91 member A1	-0.2592	-0.457	0.0630128	0.38193
CHURC1	churchill domain containing 1	-0.4139	-0.6115	0.000725281	0.080887
SLC2A3	solute carrier family 2 member 3	-0.1925	-0.3899	0.393048	0.742018
HOXD4	homeobox D4	-0.2931	-0.4905	0.0185434	0.235006
IFT57	intraflagellar transport 57	0.4729	0.2757	0.911797	0.977066
AFF4	AF4/FMR2 family member 4	-0.3014	-0.4981	0.105122	0.459982
AK9	adenylate kinase 9	0.2528	0.0563	0.578742	0.850945
HSF5	heat shock transcription factor 5	-0.3269	-0.5233	0.0146896	0.218072
RNASEL	ribonuclease L	0.0847	-0.1116	0.630529	0.872724
RTTN	rotatin	-0.0939	-0.2898	0.217563	0.602824
KLRD1	killer cell lectin like receptor D1	-0.4058	-0.6016	0.00105003	0.0867444
CDC42EP3	CDC42 effector protein 3	0.2087	0.0129	0.739364	0.917215
CYP51A1	cytochrome P450 family 51 subfamily A member 1	-0.0094	-0.2052	0.795936	0.937347
DDX60	DExD/H-box helicase 60	-0.0385	-0.2343	0.314999	0.691882
APBB1IP	amyloid beta precursor protein binding family B member 1 interacting protein	-0.3215	-0.5173	0.105122	0.459982
SLC18A1	solute carrier family 18 member A1	-0.1327	-0.3283	0.0892096	0.431631
TSGA10	testis specific 10	-0.3842	-0.5797	0.00287947	0.124109
BARD1	BRCA1 associated RING domain 1	0.5237	0.3284	0.684211	0.893127
MEGF9	multiple EGF like domains 9	-0.1804	-0.3757	0.314999	0.691882
EFR3A	EFR3 homolog A	-0.2013	-0.3964	0.853428	0.955608
HOOK3	hook microtubule tethering protein 3	0.3352	0.1402	0.853428	0.955608
ARF6	ADP ribosylation factor 6	0.9285	0.7336	0.853428	0.955608
ASCL2	achaete-scute family bHLH transcription factor 2	-0.1132	-0.308	0.393048	0.742018
PAPSS1	3'-phosphoadenosine 5'-phosphosulfate synthase 1	0.0406	-0.1542	0.528849	0.821304
MED21	mediator complex subunit 21	-0.3308	-0.5255	0.0524259	0.362311
SYNRG	synergin gamma	-0.4116	-0.6063	0.0114962	0.19687
CXCL10	C-X-C motif chemokine ligand 10	1.2699	1.0753	0.795936	0.937347
CD209	CD209 molecule	0.5048	0.3103	1	1
PRR7	proline rich 7, synaptic	0.1344	-0.0598	0.578742	0.850945
WDR13	WD repeat domain 13	-0.2243	-0.4182	0.123005	0.491471
VILL	villin like	-0.1352	-0.3288	0.435872	0.769156
DOT1L	DOT1 like histone lysine methyltransferase	-0.1032	-0.2967	0.393048	0.742018
METTL3	methyltransferase like 3	0.9602	0.7668	0.795936	0.937347
THAP1	THAP domain containing 1	-0.3252	-0.5186	0.14314	0.518302
IQCK	IQ motif containing K	-0.4049	-0.5977	0.00684146	0.171942
ANKRD53	ankyrin repeat domain 53	-0.0366	-0.2294	0.435872	0.769156
ZWILCH	zwilch kinetochore protein	-0.2783	-0.4708	0.247451	0.635508
PIN1	peptidylprolyl cis/trans isomerase, NIMA-interacting 1	2.2308	2.0383	0.684211	0.893127
GLTP	glycolipid transfer protein	-0.1596	-0.3517	0.123005	0.491471
PDE9A	phosphodiesterase 9A	0.4178	0.2257	0.528849	0.821304
SNX17	sorting nexin 17	0.1911	-0.001	0.684211	0.893127
MMAB	metabolism of cobalamin associated B	-0.0567	-0.2485	0.352681	0.719064
HBS1L	HBS1 like translational GTPase	-0.1657	-0.3573	0.075256	0.405455
RHOF	ras homolog family member F, filopodia associated	-0.1162	-0.3078	0.393048	0.742018
CDKN2A	cyclin dependent kinase inhibitor 2A	0.8946	0.7032	0.279861	0.662489
SLC39A14	solute carrier family 39 member 14	-0.2208	-0.4119	0.217563	0.602824
DYSF	dysferlin	1.2998	1.1089	0.795936	0.937347
SLC35C1	solute carrier family 35 member C1	-0.1451	-0.3356	0.075256	0.405455
KAT2B	lysine acetyltransferase 2B	0.5603	0.3699	0.630529	0.872724
MDN1	midasin AAA ATPase 1	-0.1896	-0.3799	0.352681	0.719064
CDK12	cyclin dependent kinase 12	0.2452	0.0549	0.481251	0.79587
WTAP	WT1 associated protein	0.129	-0.0612	0.739364	0.917215
FXYD6	FXYD domain containing ion transport regulator 6	0.2762	0.0861	0.853428	0.955608
MAML3	mastermind like transcriptional coactivator 3	-0.3516	-0.5417	0.123005	0.491471
TMEM132A	transmembrane protein 132A	-0.3972	-0.5872	0.0146896	0.218072
SLC25A18	solute carrier family 25 member 18	0.5585	0.3685	0.435872	0.769156
MAP3K5	mitogen-activated protein kinase kinase kinase 5	0.8541	0.6641	1	1
ZRANB1	zinc finger RANBP2-type containing 1	-0.2522	-0.442	0.247451	0.635508
SENP7	SUMO specific peptidase 7	-0.3861	-0.5757	0.00105003	0.0867444
PGAP3	post-GPI attachment to proteins phospholipase 3	-0.236	-0.4254	0.528849	0.821304
CT45A5	cancer/testis antigen family 45 member A5	-0.1359	-0.3252	0.393048	0.742018
TGFBRAP1	transforming growth factor beta receptor associated protein 1	-0.1062	-0.2955	0.217563	0.602824
ZDHHC3	zinc finger DHHC-type palmitoyltransferase 3	0.1275	-0.0617	0.739364	0.917215
USP37	ubiquitin specific peptidase 37	-0.1245	-0.3137	0.352681	0.719064
SLC38A7	solute carrier family 38 member 7	0.1283	-0.0608	0.684211	0.893127
PNPLA6	patatin like phospholipase domain containing 6	-0.1002	-0.2892	0.684211	0.893127
ACAA2	acetyl-CoA acyltransferase 2	-0.0424	-0.2309	0.352681	0.719064
CAPRIN2	caprin family member 2	0.3334	0.1449	0.528849	0.821304
ZNF281	zinc finger protein 281	-0.2545	-0.4428	0.035463	0.305406
PEX2	peroxisomal biogenesis factor 2	0.0836	-0.1047	0.435872	0.769156
ADD3	adducin 3	0.1821	-0.0061	0.352681	0.719064
MAPK6	mitogen-activated protein kinase 6	-0.1787	-0.3669	0.393048	0.742018
GALNT7	polypeptide N-acetylgalactosaminyltransferase 7	-0.2577	-0.4458	0.190316	0.575398
TMEM127	transmembrane protein 127	-0.0746	-0.2626	0.435872	0.769156
CARF	calcium responsive transcription factor	-0.1386	-0.3266	0.352681	0.719064
FANCD2	FA complementation group D2	0.1932	0.0053	0.630529	0.872724
CSNK1E	casein kinase 1 epsilon	0.2885	0.1009	0.393048	0.742018
UROS	uroporphyrinogen III synthase	0.293	0.1054	0.853428	0.955608
CRBN	cereblon	-0.0692	-0.2566	0.795936	0.937347
EDC3	enhancer of mRNA decapping 3	-0.0591	-0.2465	0.528849	0.821304
STEAP3	STEAP3 metalloreductase	0.1891	0.0018	0.630529	0.872724
SLC12A7	solute carrier family 12 member 7	0.4802	0.293	0.684211	0.893127
ERLEC1	endoplasmic reticulum lectin 1	1.0956	0.9085	0.970512	0.991857
SRXN1	sulfiredoxin 1	-0.2799	-0.4667	0.247451	0.635508
RPL22L1	ribosomal protein L22 like 1	-0.2637	-0.4503	0.247451	0.635508
XRRA1	X-ray radiation resistance associated 1	-0.3561	-0.5426	0.0630128	0.38193
CYP11A1	cytochrome P450 family 11 subfamily A member 1	0.171	-0.0153	0.435872	0.769156
DYM	dymeclin	-0.3794	-0.5656	0.0114962	0.19687
CENPN	centromere protein N	0.0696	-0.1166	0.795936	0.937347
ID1	inhibitor of DNA binding 1, HLH protein	0.725	0.539	0.739364	0.917215
MIS18BP1	MIS18 binding protein 1	0.0262	-0.1597	0.795936	0.937347
LIN7C	lin-7 homolog C, crumbs cell polarity complex component	-0.1388	-0.3246	1	1
ANKS1B	ankyrin repeat and sterile alpha motif domain containing 1B	-0.1594	-0.345	0.739364	0.917215
TUBGCP4	tubulin gamma complex associated protein 4	0.079	-0.1064	0.795936	0.937347
CHCHD4	coiled-coil-helix-coiled-coil-helix domain containing 4	0.0932	-0.0921	0.435872	0.769156
RGS9	regulator of G protein signaling 9	0.2468	0.0615	0.481251	0.79587
DNAH1	dynein axonemal heavy chain 1	0.0788	-0.1064	0.739364	0.917215
SPAG9	sperm associated antigen 9	0.0412	-0.144	0.247451	0.635508
IPO9	importin 9	-0.3226	-0.5077	0.0524259	0.362311
GON4L	gon-4 like	-0.229	-0.414	0.578742	0.850945
ERI2	ERI1 exoribonuclease family member 2	-0.2556	-0.4405	0.352681	0.719064
SFXN3	sideroflexin 3	-0.1858	-0.3706	0.217563	0.602824
KIFAP3	kinesin associated protein 3	0.5172	0.3329	0.190316	0.575398
STAT2	signal transducer and activator of transcription 2	-0.197	-0.3813	0.247451	0.635508
SETD4	SET domain containing 4	-0.3129	-0.4969	0.481251	0.79587
XKR6	XK related 6	0.0735	-0.1103	0.684211	0.893127
ITIH5	inter-alpha-trypsin inhibitor heavy chain 5	-0.2347	-0.4185	0.217563	0.602824
CHST7	carbohydrate sulfotransferase 7	0.1693	-0.0139	0.578742	0.850945
LZTR1	leucine zipper like transcription regulator 1	-0.128	-0.3112	0.393048	0.742018
NRIP1	nuclear receptor interacting protein 1	0.0421	-0.1408	0.684211	0.893127
ACP6	acid phosphatase 6, lysophosphatidic	-0.2659	-0.4486	0.14314	0.518302
ASGR2	asialoglycoprotein receptor 2	-0.2013	-0.3837	0.190316	0.575398
GBE1	1,4-alpha-glucan branching enzyme 1	-0.2501	-0.4323	0.352681	0.719064
MTF2	metal response element binding transcription factor 2	0.6373	0.4553	0.217563	0.602824
RECQL	RecQ like helicase	-0.2709	-0.4527	0.684211	0.893127
PLOD2	procollagen-lysine,2-oxoglutarate 5-dioxygenase 2	0.4001	0.2184	0.853428	0.955608
MCTP1	multiple C2 and transmembrane domain containing 1	0.0481	-0.1336	0.911797	0.977066
CERS4	ceramide synthase 4	-0.0863	-0.2679	0.352681	0.719064
MSH5	mutS homolog 5	-0.1358	-0.3174	0.279861	0.662489
BOD1L1	biorientation of chromosomes in cell division 1 like 1	-0.0014	-0.1826	0.853428	0.955608
HAUS6	HAUS augmin like complex subunit 6	-0.1535	-0.3347	0.190316	0.575398
SEMA6A	semaphorin 6A	0.4203	0.2392	1	1
RPP40	ribonuclease P/MRP subunit p40	-0.0551	-0.2362	0.279861	0.662489
VNN3	vanin 3	-0.4039	-0.585	0.035463	0.305406
GKAP1	G kinase anchoring protein 1	-0.1399	-0.3209	0.314999	0.691882
PPP6R2	protein phosphatase 6 regulatory subunit 2	-0.2345	-0.4155	0.217563	0.602824
PACSIN1	protein kinase C and casein kinase substrate in neurons 1	0.2548	0.0739	0.314999	0.691882
NBL1	NBL1, DAN family BMP antagonist	0.295	0.1143	0.630529	0.872724
PIGR	polymeric immunoglobulin receptor	-0.0869	-0.2673	0.105122	0.459982
SNRPE	small nuclear ribonucleoprotein polypeptide E	0.0464	-0.1339	0.739364	0.917215
ACAD10	acyl-CoA dehydrogenase family member 10	-0.2639	-0.4442	0.279861	0.662489
MCM6	minichromosome maintenance complex component 6	-0.0935	-0.2733	0.217563	0.602824
KCNK5	potassium two pore domain channel subfamily K member 5	-0.2171	-0.3965	0.630529	0.872724
DPEP3	dipeptidase 3	-0.2783	-0.4573	0.0630128	0.38193
CDKN1A	cyclin dependent kinase inhibitor 1A	2.6911	2.5122	0.190316	0.575398
FOXO1	forkhead box O1	2.4807	2.3018	0.970512	0.991857
TIMM17B	translocase of inner mitochondrial membrane 17B	0.086	-0.0928	0.393048	0.742018
RPGRIP1	RPGR interacting protein 1	-0.0721	-0.2506	0.578742	0.850945
UBE2E1	ubiquitin conjugating enzyme E2 E1	-0.0497	-0.2282	0.630529	0.872724
SGSH	N-sulfoglucosamine sulfohydrolase	-0.131	-0.3094	0.435872	0.769156
UCK1	uridine-cytidine kinase 1	0.7951	0.617	0.435872	0.769156
[truncated: 6,923 more rows]

## Sheet: b. KEGG
Gene Symbol	Gene Name	Importance Score of Blood	Importance Score of Brain	p-value	Adjusted p-value (BH)
A1BG	alpha-1-B glycoprotein	-0.2386	-0.1532	0.578742	0.812259
ADA	adenosine deaminase	0.3857	0.8378	0.247451	0.558784
CDH2	cadherin 2	0.3388	0.4039	0.911797	0.96869
AKT3	AKT serine/threonine kinase 3	3.4704	9.413	0.0892096	0.341014
MED6	mediator complex subunit 6	0.1167	-0.4866	0.0232306	0.171861
NAALAD2	N-acetylated alpha-linked acidic dipeptidase 2	-0.1937	-0.2971	0.630529	0.838887
NAALADL1	N-acetylated alpha-linked acidic dipeptidase like 1	-0.1875	-0.3327	0.853428	0.944349
ABI1	abl interactor 1	-0.2097	0.0766	0.247451	0.558784
KCNE3	potassium voltage-gated channel subfamily E regulatory subunit 3	0.0905	-0.4174	0.0185434	0.155201
ZBTB33	zinc finger and BTB domain containing 33	-0.3708	-0.3152	0.393048	0.686661
CDH3	cadherin 3	0.0728	-0.0678	0.970512	0.989138
TANK	TRAF family member associated NFKB activator	0.4433	0.4095	0.795936	0.923692
SRA1	steroid receptor RNA activator 1	-0.3531	-0.3432	0.853428	0.944349
TMEM170B	transmembrane protein 170B	-0.2867	-0.1389	0.481251	0.754078
HDAC6	histone deacetylase 6	-0.3782	-0.393	0.393048	0.686661
PDCD6	programmed cell death 6	-0.0397	0.0616	0.630529	0.838887
BCL2L11	BCL2 like 11	-0.1418	-0.2357	0.528849	0.783135
FRAT1	FRAT regulator of WNT signaling pathway 1	-0.3376	0.2089	0.105122	0.368672
PIGK	phosphatidylinositol glycan anchor biosynthesis class K	0.7114	-0.0643	0.528849	0.783135
CHAF1A	chromatin assembly factor 1 subunit A	-0.107	-0.3256	0.853428	0.944349
PARP2	poly(ADP-ribose) polymerase 2	0.9323	1.0224	0.481251	0.754078
TOM1L1	target of myb1 like 1 membrane trafficking protein	-0.2386	-0.221	0.435872	0.72136
MAMLD1	mastermind like domain containing 1	-0.1686	-0.3949	0.279861	0.590847
RANBP9	RAN binding protein 9	-0.5018	-0.4035	0.14314	0.427695
DNAJB6	DnaJ heat shock protein family (Hsp40) member B6	0.043	-0.2206	0.684211	0.869591
SMC4	structural maintenance of chromosomes 4	-0.5045	-0.4866	0.352681	0.654728
UBA2	ubiquitin like modifier activating enzyme 2	-0.1066	-0.1555	0.684211	0.869591
SAE1	SUMO1 activating enzyme subunit 1	-0.0675	-0.0596	0.739364	0.894819
FARSB	phenylalanyl-tRNA synthetase subunit beta	2.3917	0.454	0.578742	0.812259
ABCC5	ATP binding cassette subfamily C member 5	0.1219	-0.3002	0.165494	0.456991
ABCB6	ATP binding cassette subfamily B member 6 (Langereis blood group)	0.1727	0.1929	0.970512	0.989138
DNM1L	dynamin 1 like	0.2132	0.6988	0.630529	0.838887
ABCF2	ATP binding cassette subfamily F member 2	-0.3106	-0.167	0.0630128	0.287865
SCAMP3	secretory carrier membrane protein 3	-0.4024	-0.2606	0.0892096	0.341014
RWDD2B	RWD domain containing 2B	-0.0226	-0.364	0.528849	0.783135
DPP3	dipeptidyl peptidase 3	-0.3418	-0.2566	0.352681	0.654728
SNUPN	snurportin 1	-0.4892	-0.4379	0.105122	0.368672
HUWE1	HECT, UBA and WWE domain containing E3 ubiquitin protein ligase 1	-0.0032	-0.2313	0.435872	0.72136
TSPAN32	tetraspanin 32	-0.4276	-0.0128	0.00684146	0.0933325
MRPL43	mitochondrial ribosomal protein L43	1.2755	-0.4338	2.16502e-05	0.00715418
PDCD7	programmed cell death 7	-0.4597	-0.304	0.105122	0.368672
KCNK7	potassium two pore domain channel subfamily K member 7	-0.4844	-0.3516	0.14314	0.427695
CDH11	cadherin 11	-0.0309	-0.3804	0.352681	0.654728
UST	uronyl 2-sulfotransferase	0.8245	0.543	0.853428	0.944349
ARPC5	actin related protein 2/3 complex subunit 5	1.0321	0.7605	0.970512	0.989138
ACTR2	actin related protein 2	0.0133	-0.3585	0.165494	0.456991
TSPAN5	tetraspanin 5	-0.1859	-0.2726	0.630529	0.838887
TSPAN3	tetraspanin 3	-0.3848	-0.3588	0.481251	0.754078
TSPAN2	tetraspanin 2	-0.1683	-0.4759	0.14314	0.427695
NUBP2	nucleotide binding protein 2	-0.4228	-0.1572	0.0185434	0.155201
TSFM	Ts translation elongation factor, mitochondrial	-0.3596	-0.0617	0.0432571	0.238972
PPIF	peptidylprolyl isomerase F	-0.1824	-0.4186	0.528849	0.783135
CTDSP2	CTD small phosphatase 2	-0.4528	-0.1128	0.0185434	0.155201
TRIM10	tripartite motif containing 10	-0.1705	-0.4714	0.0114962	0.122107
RAD50	RAD50 double strand break repair protein	0.058	1.3071	0.165494	0.456991
HIPK3	homeodomain interacting protein kinase 3	-0.338	-0.2767	0.528849	0.783135
FEM1B	fem-1 homolog B	-0.2796	-0.3968	0.578742	0.812259
CDH13	cadherin 13	-0.0425	-0.2705	0.853428	0.944349
ACTR1B	actin related protein 1B	-0.133	0.1031	0.0892096	0.341014
ACTR1A	actin related protein 1A	-0.2949	-0.3644	0.393048	0.686661
ARL4C	ADP ribosylation factor like GTPase 4C	-0.2814	-0.23	0.630529	0.838887
ARL4A	ADP ribosylation factor like GTPase 4A	-0.4307	-0.3568	0.528849	0.783135
RASGRP1	RAS guanyl releasing protein 1	-0.0417	0.6133	0.165494	0.456991
DNAL4	dynein axonemal light chain 4	0.5246	-0.1381	0.123005	0.398784
LRPPRC	leucine rich pentatricopeptide repeat containing	-0.3338	-0.1477	0.14314	0.427695
FRY	FRY microtubule binding protein	-0.2027	-0.3855	0.435872	0.72136
PDIA6	protein disulfide isomerase family A member 6	-0.4332	-0.3489	0.435872	0.72136
OPTN	optineurin	-0.5138	-0.343	0.035463	0.213784
NAMPT	nicotinamide phosphoribosyltransferase	-0.2358	1.0006	0.0114962	0.122107
RBM12	RNA binding motif protein 12	-0.345	-0.2456	0.393048	0.686661
YAF2	YY1 associated factor 2	-0.0428	-0.3536	0.0892096	0.341014
TOB1	transducer of ERBB2, 1	-0.4725	-0.1761	0.035463	0.213784
FAM13A	family with sequence similarity 13 member A	0.0465	-0.4289	0.035463	0.213784
G3BP1	G3BP stress granule assembly factor 1	-0.3953	-0.4485	0.970512	0.989138
MBNL2	muscleblind like splicing regulator 2	-0.4653	-0.362	0.0892096	0.341014
ABI2	abl interactor 2	0.3349	0.2919	0.684211	0.869591
PLXNC1	plexin C1	-0.3111	0.0585	0.123005	0.398784
TRIM28	tripartite motif containing 28	-0.4101	-0.2575	0.0630128	0.287865
RASA4	RAS p21 protein activator 4	-0.2315	-0.1816	0.279861	0.590847
AASS	aminoadipate-semialdehyde synthase	0.2145	0.2152	0.970512	0.989138
PDZK1IP1	PDZK1 interacting protein 1	-0.2547	-0.2442	0.970512	0.989138
ATP6AP2	ATPase H+ transporting accessory protein 2	-0.4003	-0.3573	0.217563	0.524337
CD177	CD177 molecule	1.2246	-0.2621	7.57756e-05	0.0104011
LPAR6	lysophosphatidic acid receptor 6	-0.0158	0.2101	0.481251	0.754078
LPCAT3	lysophosphatidylcholine acyltransferase 3	1.2869	0.3515	0.0114962	0.122107
SLC25A13	solute carrier family 25 member 13	-0.0275	-0.3635	0.0232306	0.171861
SLC25A15	solute carrier family 25 member 15	-0.5332	-0.0798	0.00105003	0.0395291
ZNF197	zinc finger protein 197	-0.0938	-0.2817	0.684211	0.869591
CDK2	cyclin dependent kinase 2	1.1932	3.1484	0.481251	0.754078
DHRS9	dehydrogenase/reductase 9	0.4883	0.19	0.190316	0.492173
SORBS3	sorbin and SH3 domain containing 3	-0.5145	-0.3392	0.0524259	0.263518
RBM7	RNA binding motif protein 7	-0.3612	-0.363	0.970512	0.989138
CDK3	cyclin dependent kinase 3	-0.2556	-0.1999	0.481251	0.754078
RBM6	RNA binding motif protein 6	-0.3774	-0.2255	0.352681	0.654728
LHFPL2	LHFPL tetraspan subfamily member 2	0.4606	-0.0998	0.075256	0.312877
TNK2	tyrosine kinase non receptor 2	-0.3547	-0.3067	0.0892096	0.341014
ALYREF	Aly/REF export factor	-0.0499	-0.3252	0.853428	0.944349
TXNDC9	thioredoxin domain containing 9	-0.2964	-0.2216	0.393048	0.686661
RNF41	ring finger protein 41	-0.2127	-0.09	0.279861	0.590847
TSHZ1	teashirt zinc finger homeobox 1	-0.3695	-0.3842	0.630529	0.838887
PRMT3	protein arginine methyltransferase 3	-0.3699	-0.4005	0.970512	0.989138
PSME3	proteasome activator subunit 3	0.447	0.5452	0.165494	0.456991
MPHOSPH9	M-phase phosphoprotein 9	0.0796	-0.4057	0.00684146	0.0933325
ADAM10	ADAM metallopeptidase domain 10	0.2209	-0.045	0.911797	0.96869
CDK5	cyclin dependent kinase 5	-0.3608	0.7945	0.000324753	0.0211492
MPHOSPH6	M-phase phosphoprotein 6	-0.1714	-0.0195	0.190316	0.492173
CALCRL	calcitonin receptor like receptor	0.9086	0.6359	0.853428	0.944349
NUTF2	nuclear transport factor 2	-0.1815	-0.3582	0.528849	0.783135
MPZL2	myelin protein zero like 2	0.0017	-0.0957	0.630529	0.838887
CDK6	cyclin dependent kinase 6	0.9041	0.6586	0.393048	0.686661
TOPORS	TOP1 binding arginine/serine rich protein, E3 ubiquitin ligase	-0.406	-0.1453	0.0114962	0.122107
DDX39A	DExD-box helicase 39A	-0.29	-0.3493	0.853428	0.944349
PSMD14	proteasome 26S subunit, non-ATPase 14	0.7524	0.0428	0.481251	0.754078
OLIG2	oligodendrocyte transcription factor 2	-0.1188	-0.4708	0.314999	0.622877
PRG4	proteoglycan 4	-0.1951	-0.3457	0.739364	0.894819
CTDSPL	CTD small phosphatase like	-0.3746	-0.2062	0.190316	0.492173
KLRG1	killer cell lectin like receptor G1	-0.1107	-0.4112	0.911797	0.96869
TRIB1	tribbles pseudokinase 1	-0.4878	-0.4395	0.190316	0.492173
GPA33	glycoprotein A33	-0.2393	-0.4665	0.0892096	0.341014
ZNF443	zinc finger protein 443	-0.4241	-0.1445	0.165494	0.456991
PLIN3	perilipin 3	-0.3423	-0.3262	0.528849	0.783135
MFSD10	major facilitator superfamily domain containing 10	-0.4758	-0.4691	0.352681	0.654728
STX6	syntaxin 6	0.1019	0.8903	0.105122	0.368672
RCAN2	regulator of calcineurin 2	-0.3101	-0.0663	0.0630128	0.287865
LRRC17	leucine rich repeat containing 17	0.2572	-0.1675	0.0524259	0.263518
HNRNPR	heterogeneous nuclear ribonucleoprotein R	-0.0168	-0.3588	0.14314	0.427695
DCAF7	DDB1 and CUL4 associated factor 7	-0.4835	-0.3713	0.190316	0.492173
CDK8	cyclin dependent kinase 8	-0.3247	-0.146	0.217563	0.524337
CALCOCO2	calcium binding and coiled-coil domain 2	-0.0386	-0.3133	0.279861	0.590847
KCNMB2	potassium calcium-activated channel subfamily M regulatory beta subunit 2	0.1108	-0.0177	0.911797	0.96869
GPHN	gephyrin	-0.2074	-0.2918	0.684211	0.869591
RABEPK	Rab9 effector protein with kelch motifs	0.3528	-0.1703	0.0089307	0.107675
TIMM17B	translocase of inner mitochondrial membrane 17B	-0.283	-0.4612	0.14314	0.427695
POP7	POP7 homolog, ribonuclease P/MRP subunit	-0.4284	-0.127	0.075256	0.312877
CDK9	cyclin dependent kinase 9	-0.3655	-0.3456	0.279861	0.590847
SRRM1	serine and arginine repetitive matrix 1	-0.2909	-0.3036	0.911797	0.96869
SPRY1	sprouty RTK signaling antagonist 1	0.0216	-0.3294	0.393048	0.686661
SPRY2	sprouty RTK signaling antagonist 2	0.054	-0.2967	0.684211	0.869591
STAM2	signal transducing adaptor molecule 2	0.2513	-0.1138	0.0232306	0.171861
CNKSR1	connector enhancer of kinase suppressor of Ras 1	-0.2651	-0.3458	0.970512	0.989138
ABCC4	ATP binding cassette subfamily C member 4	0.0967	1.0622	0.0524259	0.263518
CDKN1A	cyclin dependent kinase inhibitor 1A	1.0146	1.1914	0.853428	0.944349
DENND4A	DENN domain containing 4A	-0.256	-0.4161	0.190316	0.492173
IGSF6	immunoglobulin superfamily member 6	-0.0369	-0.4242	0.0524259	0.263518
SF3B4	splicing factor 3b subunit 4	-0.2616	-0.1606	0.528849	0.783135
CDK2AP2	cyclin dependent kinase 2 associated protein 2	-0.4741	-0.0932	0.000324753	0.0211492
RAMP1	receptor activity modifying protein 1	0.3819	0.5689	0.795936	0.923692
ZMPSTE24	zinc metallopeptidase STE24	-0.4379	-0.2688	0.165494	0.456991
CDKN1B	cyclin dependent kinase inhibitor 1B	1.0787	0.0801	0.0630128	0.287865
AKAP8	A-kinase anchoring protein 8	-0.3545	-0.4274	0.739364	0.894819
FSTL3	follistatin like 3	-0.4281	-0.3459	0.247451	0.558784
STUB1	STIP1 homology and U-box containing protein 1	-0.553	0.1886	4.33004e-05	0.00839839
STAG1	stromal antigen 1	-0.2275	0.0693	0.123005	0.398784
NET1	neuroepithelial cell transforming 1	-0.1468	-0.3184	0.630529	0.838887
PRSS16	serine protease 16	0.0643	-0.111	0.630529	0.838887
CDKN1C	cyclin dependent kinase inhibitor 1C	0.2127	0.0454	0.630529	0.838887
SIGMAR1	sigma non-opioid intracellular receptor 1	-0.242	-0.3879	0.853428	0.944349
BET1	Bet1 golgi vesicular membrane trafficking protein	0.2044	0.0148	0.190316	0.492173
SMNDC1	survival motor neuron domain containing 1	-0.5619	-0.1365	0.00208924	0.0522135
BCAS2	BCAS2 pre-mRNA processing factor	-0.0645	0.1289	0.435872	0.72136
RGS19	regulator of G protein signaling 19	-0.4767	-0.3693	0.247451	0.558784
LILRB2	leukocyte immunoglobulin like receptor B2	-0.0101	-0.2232	0.435872	0.72136
EIF1B	eukaryotic translation initiation factor 1B	-0.1831	-0.3282	0.0630128	0.287865
CDKN2A	cyclin dependent kinase inhibitor 2A	1.4666	1.5224	0.795936	0.923692
SPEG	striated muscle enriched protein kinase	-0.2414	-0.3929	0.853428	0.944349
SF3A1	splicing factor 3a subunit 1	-0.0813	-0.029	0.684211	0.869591
DNAJA2	DnaJ heat shock protein family (Hsp40) member A2	-0.2121	-0.1788	0.739364	0.894819
BCKDK	branched chain keto acid dehydrogenase kinase	-0.3332	-0.1392	0.0089307	0.107675
MAEA	macrophage erythroblast attacher, E3 ubiquitin ligase	-0.2314	-0.2332	0.739364	0.894819
PAK4	p21 (RAC1) activated kinase 4	-0.0987	1.3823	0.000725281	0.0323548
SNAPC5	small nuclear RNA activating complex polypeptide 5	-0.3933	-0.167	0.105122	0.368672
APBB3	amyloid beta precursor protein binding family B member 3	-0.1379	-0.2755	0.853428	0.944349
CDKN2C	cyclin dependent kinase inhibitor 2C	-0.0533	0.647	0.123005	0.398784
TCIRG1	T cell immune regulator 1, ATPase H+ transporting V0 subunit a3	1.5002	2.5371	0.393048	0.686661
RTN3	reticulon 3	-0.2773	-0.332	0.739364	0.894819
LANCL1	LanC like 1	-0.3837	-0.389	0.165494	0.456991
TNIP1	TNFAIP3 interacting protein 1	-0.382	-0.3169	0.279861	0.590847
LAMC3	laminin subunit gamma 3	0.3958	0.2043	0.684211	0.869591
CDKN2D	cyclin dependent kinase inhibitor 2D	-0.2851	0.7953	0.00287947	0.0600249
IKZF1	IKAROS family zinc finger 1	-0.2356	-0.1931	0.970512	0.989138
RRAGB	Ras related GTP binding B	-0.0016	0.108	0.739364	0.894819
CDKN3	cyclin dependent kinase inhibitor 3	-0.398	-0.1025	0.0524259	0.263518
IRAG1	inositol 1,4,5-triphosphate receptor associated 1	0.253	0.6151	0.279861	0.590847
NAB2	NGFI-A binding protein 2	1.1298	-0.3111	4.33004e-05	0.00839839
CCL26	C-C motif chemokine ligand 26	0.5978	-0.1209	0.279861	0.590847
TRIM22	tripartite motif containing 22	-0.4333	-0.0814	0.00208924	0.0522135
ABCA7	ATP binding cassette subfamily A member 7	0.6508	-0.0207	0.0288056	0.191365
ABCA10	ATP binding cassette subfamily A member 10	0.8116	-0.0427	0.0288056	0.191365
ABCA9	ATP binding cassette subfamily A member 9	-0.3598	-0.1667	0.0892096	0.341014
WARS2	tryptophanyl tRNA synthetase 2, mitochondrial	1.457	0.5626	0.795936	0.923692
NPM3	nucleophosmin/nucleoplasmin 3	-0.3708	0.205	0.00388621	0.0701877
NPM2	nucleophosmin/nucleoplasmin 2	-0.0753	-0.2132	0.528849	0.783135
HMG20B	high mobility group 20B	-0.1164	-0.3284	0.352681	0.654728
KLF2	Kruppel like factor 2	-0.4001	-0.4047	0.853428	0.944349
CITED2	Cbp/p300 interacting transactivator with Glu/Asp rich carboxy-terminal domain 2	-0.4606	-0.4066	0.630529	0.838887
SEMA3A	semaphorin 3A	0.6211	0.1196	0.352681	0.654728
IRF9	interferon regulatory factor 9	0.1719	-0.1914	0.528849	0.783135
BPNT1	3'(2'), 5'-bisphosphate nucleotidase 1	-0.403	-0.4533	0.970512	0.989138
TUBB4A	tubulin beta 4A class IVa	0.4966	1.2495	0.123005	0.398784
TUBB4B	tubulin beta 4B class IVb	0.2745	1.3829	0.0185434	0.155201
BTN3A3	butyrophilin subfamily 3 member A3	-0.3076	-0.3048	0.352681	0.654728
SYCP2	synaptonemal complex protein 2	-0.2614	-0.2487	0.911797	0.96869
CDR2	cerebellar degeneration related protein 2	-0.4651	-0.2371	0.035463	0.213784
CEPT1	choline/ethanolamine phosphotransferase 1	-0.3489	-0.2732	0.630529	0.838887
ANAPC10	anaphase promoting complex subunit 10	0.5641	0.6931	0.578742	0.812259
DLC1	DLC1 Rho GTPase activating protein	0.5184	-0.0796	0.035463	0.213784
ATP8A1	ATPase phospholipid transporting 8A1	-0.3142	-0.2985	0.481251	0.754078
NDRG1	N-myc downstream regulated 1	0.432	-0.2493	0.00519604	0.0816181
MYL9	myosin light chain 9	1.2125	0.989	0.795936	0.923692
ADARB1	adenosine deaminase RNA specific B1	-0.0239	-0.3105	0.352681	0.654728
CDS1	CDP-diacylglycerol synthase 1	1.1718	0.9828	0.970512	0.989138
PEMT	phosphatidylethanolamine N-methyltransferase	0.5262	0.0441	0.578742	0.812259
ST3GAL6	ST3 beta-galactoside alpha-2,3-sialyltransferase 6	0.3988	0.1076	0.795936	0.923692
NDC80	NDC80 kinetochore complex component	-0.422	-0.4797	0.435872	0.72136
CPQ	carboxypeptidase Q	-0.3197	-0.1697	0.393048	0.686661
BASP1	brain abundant membrane attached signal protein 1	-0.4054	-0.3008	0.314999	0.622877
IFITM3	interferon induced transmembrane protein 3	0.6946	-0.2715	0.00684146	0.0933325
RAPGEF3	Rap guanine nucleotide exchange factor 3	-0.1018	0.539	0.435872	0.72136
NSA2	NSA2 ribosome biogenesis factor	-0.3505	0.1114	0.0432571	0.238972
SPON2	spondin 2	-0.0287	-0.3752	0.217563	0.524337
SPON1	spondin 1	-0.3399	-0.3411	0.435872	0.72136
PRMT5	protein arginine methyltransferase 5	-0.2319	-0.1952	0.393048	0.686661
TESK2	testis associated actin remodelling kinase 2	-0.2019	-0.4568	0.528849	0.783135
CD2BP2	CD2 cytoplasmic tail binding protein 2	-0.5259	-0.2311	0.00388621	0.0701877
PGRMC2	progesterone receptor membrane component 2	-0.1643	-0.4394	0.279861	0.590847
ARIH2	ariadne RBR E3 ubiquitin protein ligase 2	-0.5485	-0.2493	0.00287947	0.0600249
RBM14	RNA binding motif protein 14	-0.3561	-0.257	0.352681	0.654728
LYPLA1	lysophospholipase 1	0.7678	0.211	0.190316	0.492173
CDC42EP2	CDC42 effector protein 2	-0.3422	-0.4855	0.481251	0.754078
C1D	C1D nuclear receptor corepressor	0.0882	0.4141	0.217563	0.524337
OLFM1	olfactomedin 1	-0.2976	0.1993	0.0114962	0.122107
TIMM17A	translocase of inner mitochondrial membrane 17A	-0.1966	-0.3287	0.795936	0.923692
N4BP2L2	NEDD4 binding protein 2 like 2	-0.3889	-0.3197	0.279861	0.590847
ZER1	zyg-11 related cell cycle regulator	-0.1694	-0.3978	0.0146896	0.138396
FAM3C	FAM3 metabolism regulating signaling molecule C	0.1549	-0.1784	0.279861	0.590847
ACAA2	acetyl-CoA acyltransferase 2	0.916	0.5112	0.314999	0.622877
VAV3	vav guanine nucleotide exchange factor 3	0.6906	0.9624	1	1
TOMM40	translocase of outer mitochondrial membrane 40	0.2514	0.018	0.578742	0.812259
TAB1	TGF-beta activated kinase 1 (MAP3K7) binding protein 1	1.1334	0.7173	0.578742	0.812259
ECI2	enoyl-CoA delta isomerase 2	0.3724	0.5661	0.911797	0.96869
GPNMB	glycoprotein nmb	0.2816	-0.348	0.0892096	0.341014
BAIAP2	BAR/IMD domain containing adaptor protein 2	-0.0064	0.2753	0.435872	0.72136
MAD2L2	mitotic arrest deficient 2 like 2	0.8812	0.6683	0.630529	0.838887
MERTK	MER proto-oncogene, tyrosine kinase	0.3929	-0.1185	0.0288056	0.191365
CLEC10A	C-type lectin domain containing 10A	-0.0543	-0.2754	0.165494	0.456991
SLC30A9	solute carrier family 30 member 9	-0.1987	-0.2342	0.217563	0.524337
PIBF1	progesterone immunomodulatory binding factor 1	-0.3699	-0.3806	1	1
PPIH	peptidylprolyl isomerase H	-0.1613	-0.0519	0.314999	0.622877
COG5	component of oligomeric golgi complex 5	-0.3529	-0.3861	0.853428	0.944349
PFDN6	prefoldin subunit 6	-0.2996	-0.1372	0.0630128	0.287865
ZBTB18	zinc finger and BTB domain containing 18	-0.5745	-0.202	0.000129901	0.013635
HMGN4	high mobility group nucleosomal binding domain 4	-0.4177	-0.0216	0.00388621	0.0701877
TADA3	transcriptional adaptor 3	-0.4984	-0.368	0.190316	0.492173
TRIM38	tripartite motif containing 38	-0.1509	-0.2322	0.853428	0.944349
UBE2E3	ubiquitin conjugating enzyme E2 E3	-0.3348	0.4217	0.0089307	0.107675
SLC25A17	solute carrier family 25 member 17	-0.3396	0.5866	0.00519604	0.0816181
SLC9A6	solute carrier family 9 member A6	-0.2006	0.5843	0.0630128	0.287865
NXF1	nuclear RNA export factor 1	-0.1532	-0.3777	0.352681	0.654728
SEC23B	SEC23 homolog B, COPII coat complex component	-0.2935	-0.3569	0.630529	0.838887
SEC23A	Sec23 homolog A, COPII coat complex component	-0.203	-0.3502	0.853428	0.944349
VTI1B	vesicle transport through interaction with t-SNAREs 1B	0.0977	0.176	0.190316	0.492173
CRTAP	cartilage associated protein	-0.2914	-0.3687	0.528849	0.783135
SYNCRIP	synaptotagmin binding cytoplasmic RNA interacting protein	-0.3841	-0.269	0.14314	0.427695
VAT1	vesicle amine transport 1	-0.1921	-0.1523	0.970512	0.989138
ENOX2	ecto-NOX disulfide-thiol exchanger 2	-0.2054	-0.1134	0.279861	0.590847
NCOA2	nuclear receptor coactivator 2	-0.2823	-0.3323	0.630529	0.838887
ADARB2	adenosine deaminase RNA specific B2 (inactive)	-0.28	-0.381	1	1
SEMA6B	semaphorin 6B	-0.3018	0.0045	0.123005	0.398784
SEMA4F	ssemaphorin 4F	0.299	0.067	0.393048	0.686661
SEMA4D	semaphorin 4D	-0.0627	-0.223	0.578742	0.812259
SEMA4B	semaphorin 4B	-0.2659	-0.3297	0.684211	0.869591
SEMA3C	semaphorin 3C	-0.318	-0.216	0.481251	0.754078
MYBBP1A	MYB binding protein 1a	-0.1969	-0.3862	0.684211	0.869591
FBLN5	fibulin 5	-0.0699	-0.1574	1	1
CIB2	calcium and integrin binding family member 2	-0.5285	-0.0301	0.00208924	0.0522135
CIB1	calcium and integrin binding 1	-0.2951	-0.1963	0.075256	0.312877
CEBPD	CCAAT enhancer binding protein delta	-0.4785	-0.0485	0.0232306	0.171861
DDX17	DEAD-box helicase 17	-0.1771	-0.2853	0.14314	0.427695
DEAF1	DEAF1 transcription factor	-0.2208	-0.4384	0.165494	0.456991
HYOU1	hypoxia up-regulated 1	-0.1265	-0.3058	0.352681	0.654728
IPO8	importin 8	-0.076	-0.4029	0.853428	0.944349
IPO7	importin 7	-0.118	-0.3873	0.279861	0.590847
NOP56	NOP56 ribonucleoprotein	-0.2553	-0.3071	0.911797	0.96869
NEBL	nebulette	0.2733	-0.0443	0.911797	0.96869
ATG7	autophagy related 7	1.2693	1.8786	0.279861	0.590847
BATF	basic leucine zipper ATF-like transcription factor	-0.2152	-0.4086	0.14314	0.427695
GLRX3	glutaredoxin 3	-0.396	-0.3251	0.314999	0.622877
CEBPG	CCAAT enhancer binding protein gamma	-0.2538	-0.4208	0.14314	0.427695
DCTN2	dynactin subunit 2	0.8245	1.5232	0.247451	0.558784
PROCR	protein C receptor	-0.3493	-0.2093	0.247451	0.558784
TM9SF1	transmembrane 9 superfamily member 1	-0.2765	-0.0627	0.105122	0.368672
PRDX4	peroxiredoxin 4	-0.4824	-0.2823	0.0524259	0.263518
HTATIP2	HIV-1 Tat interactive protein 2	-0.4601	-0.4319	0.684211	0.869591
AGPAT1	1-acylglycerol-3-phosphate O-acyltransferase 1	1.639	0.2377	0.0146896	0.138396
RPP38	ribonuclease P/MRP subunit p38	-0.6174	-0.3885	0.000487129	0.024978
SPTLC1	serine palmitoyltransferase long chain base subunit 1	-0.1729	0.562	0.105122	0.368672
SLC35A1	solute carrier family 35 member A1	0.0057	-0.4074	0.14314	0.427695
SLC19A2	solute carrier family 19 member 2	-0.3892	-0.4393	0.528849	0.783135
IFI44	interferon induced protein 44	-0.4907	-0.4265	0.684211	0.869591
OLFM4	olfactomedin 4	0.003	-0.4381	0.481251	0.754078
ARFGEF2	ADP ribosylation factor guanine nucleotide exchange factor 2	-0.4303	-0.4717	0.578742	0.812259
ARFGEF1	ADP ribosylation factor guanine nucleotide exchange factor 1	-0.5311	-0.3503	0.035463	0.213784
RABAC1	Rab acceptor 1	-0.1926	-0.4291	0.247451	0.558784
SLU7	SLU7 homolog, splicing factor	-0.2343	-0.1572	0.630529	0.838887
DPYSL4	dihydropyrimidinase like 4	-0.3287	-0.3155	0.911797	0.96869
MRPL28	mitochondrial ribosomal protein L28	-0.4665	-0.3184	0.247451	0.558784
CCT4	chaperonin containing TCP1 subunit 4	-0.1599	-0.4738	0.190316	0.492173
CCT2	chaperonin containing TCP1 subunit 2	-0.0117	-0.2343	0.911797	0.96869
NPC2	NPC intracellular cholesterol transporter 2	0.3554	0.5168	0.795936	0.923692
SORBS1	sorbin and SH3 domain containing 1	-0.115	0.1066	0.352681	0.654728
DRAP1	DR1 associated protein 1	-0.4975	-0.3847	0.247451	0.558784
CENPB	centromere protein B	-0.1432	-0.2896	0.739364	0.894819
SMC2	structural maintenance of chromosomes 2	-0.268	-0.3675	0.578742	0.812259
PRPF8	pre-mRNA processing factor 8	0.1666	-0.1332	0.970512	0.989138
AHSA1	activator of HSP90 ATPase activity 1	-0.357	-0.4203	0.435872	0.72136
CENPC	centromere protein C	-0.3924	-0.3313	0.684211	0.869591
CDC42EP3	CDC42 effector protein 3	-0.4416	-0.0423	0.00208924	0.0522135
SH2B2	SH2B adaptor protein 2	0.2073	-0.0103	0.481251	0.754078
PAIP1	poly(A) binding protein interacting protein 1	-0.295	-0.1844	0.279861	0.590847
PAICS	phosphoribosylaminoimidazole carboxylase and phosphoribosylaminoimidazolesuccinocarboxamide synthase	-0.1964	-0.1551	0.578742	0.812259
MXD4	MAX dimerization protein 4	-0.5475	-0.302	0.0630128	0.287865
ST6GALNAC2	ST6 N-acetylgalactosaminide alpha-2,6-sialyltransferase 2	-0.3535	-0.2627	0.0185434	0.155201
PDLIM5	PDZ and LIM domain 5	-0.1449	-0.2909	0.481251	0.754078
TRIM3	tripartite motif containing 3	-0.3931	-0.451	0.578742	0.812259
HEXIM1	HEXIM P-TEFb complex subunit 1	-0.4496	-0.298	0.035463	0.213784
SPAG5	sperm associated antigen 5	-0.4	-0.3723	0.393048	0.686661
RBCK1	RANBP2-type and C3HC4-type zinc finger containing 1	-0.0533	-0.4072	0.190316	0.492173
TGOLN2	trans-golgi network protein 2	-0.2573	-0.2611	0.279861	0.590847
CENPE	centromere protein E	-0.2345	-0.1823	0.739364	0.894819
ARID3B	AT-rich interaction domain 3B	-0.1407	-0.3378	0.684211	0.869591
POLR3F	RNA polymerase III subunit F	1.4854	3.957	0.105122	0.368672
POLR3G	RNA polymerase III subunit G	1.8916	1.249	0.393048	0.686661
IVNS1ABP	influenza virus NS1A binding protein	-0.0996	-0.3163	0.684211	0.869591
TRIM16	tripartite motif containing 16	0.4177	-0.3113	0.0185434	0.155201
TAF6L	TATA-box binding protein associated factor 6 like	0.0971	0.2247	0.853428	0.944349
CENPF	centromere protein F	-0.3593	-0.2999	0.435872	0.72136
PDPN	podoplanin	-0.4559	-0.2325	0.0630128	0.287865
GAS2L1	growth arrest specific 2 like 1	-0.0265	-0.4102	0.0288056	0.191365
RAD51AP1	RAD51 associated protein 1	-0.4965	-0.3313	0.105122	0.368672
RGS14	regulator of G protein signaling 14	-0.0731	-0.2918	0.217563	0.524337
LEFTY1	left-right determination factor 1	-0.1216	-0.1826	0.911797	0.96869
EXOC5	exocyst complex component 5	-0.1607	-0.363	0.217563	0.524337
IGF2BP2	insulin like growth factor 2 mRNA binding protein 2	-0.4908	-0.1623	0.0146896	0.138396
CAMKK2	calcium/calmodulin dependent protein kinase kinase 2	0.2157	0.6656	0.481251	0.754078
MTX2	metaxin 2	-0.369	-0.1994	0.190316	0.492173
SPINT2	serine peptidase inhibitor, Kunitz type 2	-0.41	0.3429	0.000487129	0.024978
KHDRBS3	KH RNA binding domain containing, signal transduction associated 3	-0.2208	-0.0479	0.279861	0.590847
KHDRBS1	KH RNA binding domain containing, signal transduction associated 1	0.0099	-0.1141	0.970512	0.989138
CELF1	CUGBP Elav-like family member 1	-0.2712	-0.0931	0.123005	0.398784
CELF2	CUGBP Elav-like family member 2	-0.2519	-0.3848	0.911797	0.96869
CES1	carboxylesterase 1	0.0173	1.1264	0.0432571	0.238972
KLF1	Kruppel like factor 1	-0.2968	-0.4065	0.911797	0.96869
CD226	CD226 molecule	-0.3279	-0.4042	0.970512	0.989138
FARS2	phenylalanyl-tRNA synthetase 2, mitochondrial	0.45	0.0241	0.435872	0.72136
CGRRF1	cell growth regulator with ring finger domain 1	-0.3265	-0.3389	0.970512	0.989138
DCTN6	dynactin subunit 6	0.1684	0.6371	0.528849	0.783135
GNA13	G protein subunit alpha 13	1.2855	2.0663	0.578742	0.812259
TNFSF13B	TNF superfamily member 13b	-0.159	0.8106	0.0114962	0.122107
AVIL	advillin	-0.2005	-0.0931	0.352681	0.654728
GNB5	G protein subunit beta 5	0.4892	0.288	1	1
EBP	EBP cholestenol delta-isomerase	0.5603	1.7943	0.0432571	0.238972
CCT6B	chaperonin containing TCP1 subunit 6B	-0.2665	-0.3161	0.739364	0.894819
CNPY3	canopy FGF signaling regulator 3	0.0315	-0.2764	0.14314	0.427695
CORIN	corin, serine peptidase	-0.1768	-0.4828	0.0432571	0.238972
CETN3	centrin 3	-0.4989	-0.4226	0.435872	0.72136
CETP	cholesteryl ester transfer protein	-0.5076	-0.1882	0.0114962	0.122107
CERS1	ceramide synthase 1	-0.2901	-0.3948	0.435872	0.72136
AP4B1	adaptor related protein complex 4 subunit beta 1	-0.163	-0.2554	0.684211	0.869591
CFL1	cofilin 1	-0.1765	0.5474	0.0232306	0.171861
UGT2B11	UDP glucuronosyltransferase family 2 member B11	2.7831	1.7336	0.314999	0.622877
POLQ	DNA polymerase theta	0.0193	-0.2969	0.528849	0.783135
SLC12A7	solute carrier family 12 member 7	-0.3326	-0.1871	0.105122	0.368672
NFAT5	nuclear factor of activated T cells 5	1.9316	0.8412	1	1
PTGES3	prostaglandin E synthase 3	-0.2454	-0.3501	0.352681	0.654728
CFL2	cofilin 2	0.2753	0.0981	0.630529	0.838887
TMEM144	transmembrane protein 144	1.0965	-0.4473	1.08251e-05	0.00459912
TCFL5	transcription factor like 5	-0.3782	-0.1908	0.14314	0.427695
STAG2	stromal antigen 2	-0.186	-0.0602	0.247451	0.558784
RFPL3	ret finger protein like 3	0.3543	-0.4517	0.00287947	0.0600249
RFPL2	ret finger protein like 2	0.2455	-0.245	0.0288056	0.191365
RAI2	retinoic acid induced 2	-0.6182	-0.4668	0.0288056	0.191365
PTTG2	pituitary tumor-transforming 2	0.245	0.3358	0.970512	0.989138
PHTF1	putative homeodomain transcription factor 1	-0.4179	-0.1876	0.0288056	0.191365
MAP3K2	mitogen-activated protein kinase kinase kinase 2	-0.2067	0.418	0.0232306	0.171861
KIF1C	kinesin family member 1C	-0.4575	-0.2983	0.0185434	0.155201
CTSC	cathepsin C	-0.1458	0.0635	0.630529	0.838887
TRAF3IP2	TRAF3 interacting protein 2	0.1137	-0.1639	0.190316	0.492173
NUP50	nucleoporin 50	0.1512	-0.4627	0.0146896	0.138396
KDM5B	lysine demethylase 5B	-0.065	-0.2663	0.393048	0.686661
TOB2	transducer of ERBB2, 2	-0.2703	-0.314	0.481251	0.754078
HBS1L	HBS1 like translational GTPase	-0.1406	-0.4366	0.0432571	0.238972
AHCYL1	adenosylhomocysteinase like 1	0.9226	0.9134	0.970512	0.989138
PLK2	polo like kinase 2	0.0441	-0.2973	0.630529	0.838887
ZMYND11	zinc finger MYND-type containing 11	-0.3212	-0.4049	0.795936	0.923692
SRSF10	serine and arginine rich splicing factor 10	-0.0777	-0.1488	1	1
ZBTB6	zinc finger and BTB domain containing 6	-0.1853	-0.4286	0.075256	0.312877
POP4	POP4 homolog, ribonuclease P/MRP subunit	-0.2659	-0.1447	0.352681	0.654728
ARPP19	cAMP regulated phosphoprotein 19	-0.2645	0.0532	0.0288056	0.191365
ZNF234	zinc finger protein 234	-0.3651	-0.0763	0.14314	0.427695
ZNF266	zinc finger protein 266	0.5665	-0.3498	0.00208924	0.0522135
NEK6	NIMA related kinase 6	-0.0173	-0.2077	0.795936	0.923692
WDR4	WD repeat domain 4	-0.2178	-0.2826	0.528849	0.783135
NCKAP1	NCK associated protein 1	-0.0356	0.1648	0.528849	0.783135
IQGAP2	IQ motif containing GTPase activating protein 2	0.0217	-0.0546	0.853428	0.944349
VAMP5	vesicle associated membrane protein 5	0.3347	0.8159	0.528849	0.783135
ZNF273	zinc finger protein 273	-0.0054	-0.4313	0.00519604	0.0816181
ZNF460	zinc finger protein 460	-0.47	-0.2874	0.247451	0.558784
ZNF268	zinc finger protein 268	-0.172	-0.3982	0.795936	0.923692
MTHFD2	methylenetetrahydrofolate dehydrogenase (NADP+ dependent) 2, methenyltetrahydrofolate cyclohydrolase	0.3613	4.06	0.000725281	0.0323548
RPP40	ribonuclease P/MRP subunit p40	-0.0074	-0.2407	0.352681	0.654728
CYSLTR1	cysteinyl leukotriene receptor 1	0.0057	-0.0246	0.314999	0.622877
SEC24A	SEC24 homolog A, COPII coat complex component	-0.0631	-0.4462	0.0524259	0.263518
CCR9	C-C motif chemokine receptor 9	0.1812	0.6328	0.105122	0.368672
GJB6	gap junction protein beta 6	-0.2507	-0.1796	0.279861	0.590847
SDCCAG8	SHH signaling and ciliogenesis regulator SDCCAG8	-0.1941	-0.3191	0.481251	0.754078
HSPH1	heat shock protein family H (Hsp110) member 1	-0.1193	-0.4195	0.075256	0.312877
STARD10	StAR related lipid transfer domain containing 10	-0.2844	-0.348	1	1
WASF3	WASP family member 3	0.5713	0.2629	0.528849	0.783135
NOXA1	NADPH oxidase activator 1	-0.243	-0.4115	0.684211	0.869591
UTP14A	UTP14A small subunit processome component	-0.267	-0.2255	0.911797	0.96869
FRS3	fibroblast growth factor receptor substrate 3	0.1742	-0.2962	0.190316	0.492173
FAXDC2	fatty acid hydroxylase domain containing 2	-0.2741	-0.2866	0.14314	0.427695
ALDH1L1	aldehyde dehydrogenase 1 family member L1	-0.0675	1.4429	0.075256	0.312877
FTCD	formimidoyltransferase cyclodeaminase	0.9653	1.1866	0.247451	0.558784
PPP1R17	protein phosphatase 1 regulatory subunit 17	0.3768	0.3809	0.630529	0.838887
CLPX	caseinolytic mitochondrial matrix peptidase chaperone subunit X	-0.4016	-0.4512	0.795936	0.923692
PPP1R13L	protein phosphatase 1 regulatory subunit 13 like	0.0899	-0.3637	0.217563	0.524337
CCL27	C-C motif chemokine ligand 27	0.4304	0.9258	0.739364	0.894819
HPSE	heparanase	0.1655	0.5815	0.0630128	0.287865
PGRMC1	progesterone receptor membrane component 1	-0.3496	-0.2533	0.481251	0.754078
CYP46A1	cytochrome P450 family 46 subfamily A member 1	-0.4218	-0.3026	0.0892096	0.341014
SLC26A1	solute carrier family 26 member 1	-0.335	-0.3449	0.853428	0.944349
ADAM28	ADAM metallopeptidase domain 28	-0.3201	-0.3428	0.393048	0.686661
ARID5A	AT-rich interaction domain 5A	-0.1474	-0.2454	0.911797	0.96869
TSPAN9	tetraspanin 9	-0.3633	-0.4135	0.630529	0.838887
HCST	hematopoietic cell signal transducer	0.5447	-0.4105	0.0114962	0.122107
CD300C	CD300c molecule	-0.3664	-0.3634	0.578742	0.812259
ME3	malic enzyme 3	-0.2904	0.3713	0.0114962	0.122107
NMU	neuromedin U	0.022	-0.3048	0.481251	0.754078
FGL2	fibrinogen like 2	-0.4675	-0.3524	0.165494	0.456991
C1QL1	complement C1q like 1	-0.3047	-0.4178	0.911797	0.96869
MRPS30	mitochondrial ribosomal protein S30	-0.3573	-0.1815	0.0892096	0.341014
PPARGC1A	PPARG coactivator 1 alpha	1.1128	0.0608	0.0146896	0.138396
MMP24	matrix metallopeptidase 24	-0.1226	-0.2651	0.795936	0.923692
LYVE1	lymphatic vessel endothelial hyaluronan receptor 1	-0.288	-0.1747	0.165494	0.456991
RUNDC3A	RUN domain containing 3A	-0.2522	-0.1292	0.14314	0.427695
DHRS4	dehydrogenase/reductase 4	0.1252	0.7033	0.075256	0.312877
MTMR11	myotubularin related protein 11	-0.2712	0.0563	0.14314	0.427695
MAN1A2	mannosidase alpha class 1A member 2	0.2559	0.5914	0.435872	0.72136
TRAFD1	TRAF-type zinc finger domain containing 1	-0.3936	-0.2125	0.075256	0.312877
TXNL4A	thioredoxin like 4A	-0.0513	0.3513	0.165494	0.456991
PNPLA6	patatin like phospholipase domain containing 6	-0.3002	-0.3864	0.853428	0.944349
SUGT1	SGT1 homolog, MIS12 kinetochore complex assembly cochaperone	-0.2642	0.251	0.035463	0.213784
MAP6D1	MAP6 domain containing 1	1.0587	-0.4111	1.08251e-05	0.00459912
GADD45G	growth arrest and DNA damage inducible gamma	0.3366	0.4955	0.352681	0.654728
PAPOLA	poly(A) polymerase alpha	0.1498	-0.006	1	1
TCERG1	transcription elongation regulator 1	-0.1617	-0.0326	0.970512	0.989138
MAGED2	MAGE family member D2	-0.3818	-0.205	0.14314	0.427695
EHMT2	euchromatic histone lysine methyltransferase 2	0.8162	-0.0444	0.481251	0.754078
COPS8	COP9 signalosome subunit 8	-0.0819	-0.2942	0.217563	0.524337
RNPS1	RNA binding protein with serine rich domain 1	-0.2649	-0.3524	0.435872	0.72136
FASTK	Fas activated serine/threonine kinase	-0.2016	-0.5049	0.0524259	0.263518
SUB1	SUB1 regulator of transcription	-0.5287	-0.1819	0.000487129	0.024978
SMPDL3A	sphingomyelin phosphodiesterase acid like 3A	-0.1447	-0.2714	0.795936	0.923692
DBF4	DBF4 zinc finger	-0.1149	-0.1853	1	1
SPIN1	spindlin 1	-0.3704	-0.3197	0.314999	0.622877
SRSF8	serine and arginine rich splicing factor 8	-0.2305	-0.1003	0.352681	0.654728
PRDX3	peroxiredoxin 3	0.0342	-0.1906	0.435872	0.72136
EHD1	EH domain containing 1	-0.0354	0.3204	0.105122	0.368672
AFG3L2	AFG3 like matrix AAA peptidase subunit 2	-0.2615	-0.1106	0.075256	0.312877
POP1	POP1 homolog, ribonuclease P/MRP subunit	-0.1189	-0.4128	0.14314	0.427695
MSL3	MSL complex subunit 3	-0.3571	-0.2437	0.14314	0.427695
AP3M2	adaptor related protein complex 3 subunit mu 2	0.4696	0.1094	0.528849	0.783135
STARD3	StAR related lipid transfer domain containing 3	-0.555	-0.1634	0.00150469	0.0461334
HNRNPA0	heterogeneous nuclear ribonucleoprotein A0	-0.3438	-0.392	0.435872	0.72136
BTG3	BTG anti-proliferation factor 3	-0.3047	-0.3132	0.247451	0.558784
CBX1	chromobox 1	-0.1166	-0.3501	0.14314	0.427695
TOMM34	translocase of outer mitochondrial membrane 34	-0.4231	-0.2948	0.075256	0.312877
PDIA5	protein disulfide isomerase family A member 5	-0.2638	-0.4877	0.14314	0.427695
SERINC3	serine incorporator 3	-0.3203	-0.3326	0.970512	0.989138
OS9	OS9 endoplasmic reticulum lectin	-0.1732	-0.3957	0.123005	0.398784
PNRC1	proline rich nuclear receptor coactivator 1	-0.415	-0.048	0.00287947	0.0600249
TMED2	transmembrane p24 trafficking protein 2	-0.4403	-0.2437	0.035463	0.213784
ERP29	endoplasmic reticulum protein 29	-0.4449	-0.311	0.0524259	0.263518
MLLT11	MLLT11 transcription factor 7 cofactor	-0.4341	-0.3285	0.352681	0.654728
STIP1	stress induced phosphoprotein 1	1.7085	0.9954	0.630529	0.838887
IFI44L	interferon induced protein 44 like	-0.4423	-0.4122	0.630529	0.838887
ACOT2	acyl-CoA thioesterase 2	0.6367	0.4745	0.970512	0.989138
RAB40B	RAB40B, member RAS oncogene family	-0.1483	-0.053	0.578742	0.812259
EBNA1BP2	EBNA1 binding protein 2	-0.381	-0.2826	0.314999	0.622877
CKAP4	cytoskeleton associated protein 4	-0.0133	-0.3327	0.0288056	0.191365
YWHAQ	tyrosine 3-monooxygenase/tryptophan 5-monooxygenase activation protein theta	1.1325	2.004	0.853428	0.944349
TMED10	transmembrane p24 trafficking protein 10	-0.3254	-0.0602	0.0524259	0.263518
ASCC3	activating signal cointegrator 1 complex subunit 3	-0.5383	-0.3215	0.0114962	0.122107
ADIRF	adipogenesis regulatory factor	-0.2674	-0.2939	0.630529	0.838887
UQCR11	ubiquinol-cytochrome c reductase, complex III subunit XI	1.1862	2.4995	0.0524259	0.263518
RAB32	RAB32, member RAS oncogene family	-0.5379	-0.132	0.000487129	0.024978
MAPRE2	microtubule associated protein RP/EB family member 2	0.2678	-0.2121	0.0232306	0.171861
COPS5	COP9 signalosome subunit 5	-0.259	-0.3895	0.684211	0.869591
IMMT	inner membrane mitochondrial protein	-0.4056	-0.3895	0.739364	0.894819
LILRB5	leukocyte immunoglobulin like receptor B5	-0.3464	0.0193	0.035463	0.213784
SDS	serine dehydratase	2.8443	0.5647	0.105122	0.368672
SLC27A4	solute carrier family 27 member 4	-0.2646	0.62	0.00208924	0.0522135
SLC27A3	solute carrier family 27 member 3	-0.3989	-0.328	0.14314	0.427695
SLC27A2	solute carrier family 27 member 2	0.1461	1.1445	0.0630128	0.287865
LILRB4	leukocyte immunoglobulin like receptor B4	-0.3724	-0.2285	0.0232306	0.171861
CCDC85B	coiled-coil domain containing 85B	-0.2344	-0.2564	0.630529	0.838887
GLIPR1	GLI pathogenesis related 1	-0.0407	-0.2063	0.165494	0.456991
KDELR2	KDEL endoplasmic reticulum protein retention receptor 2	0.3375	0.0368	0.279861	0.590847
KDELR3	KDEL endoplasmic reticulum protein retention receptor 3	-0.0468	-0.0763	0.970512	0.989138
SNRNP27	small nuclear ribonucleoprotein U4/U6.U5 subunit 27	-0.2284	-0.0937	0.247451	0.558784
LIAS	lipoic acid synthetase	-0.0444	-0.3055	0.14314	0.427695
RCBTB2	RCC1 and BTB domain containing protein 2	-0.3615	-0.4465	0.528849	0.783135
IFT27	intraflagellar transport 27	0.074	-0.3246	0.0432571	0.238972
RAB35	RAB35, member RAS oncogene family	-0.5379	-0.2474	0.0114962	0.122107
LILRA1	leukocyte immunoglobulin like receptor A1	-0.3308	-0.4809	0.970512	0.989138
LILRB3	leukocyte immunoglobulin like receptor B3	0.2741	0.4498	0.739364	0.894819
LILRA2	leukocyte immunoglobulin like receptor A2	-0.1846	-0.1989	0.481251	0.754078
RAB31	RAB31, member RAS oncogene family	-0.0799	0.072	0.435872	0.72136
ADAP1	ArfGAP with dual PH domains 1	-0.2324	-0.4336	0.0630128	0.287865
DSTN	destrin, actin depolymerizing factor	-0.2142	-0.1989	0.853428	0.944349
RIPK3	receptor interacting serine/threonine kinase 3	0.3439	0.2179	0.528849	0.783135
RCC1	regulator of chromosome condensation 1	-0.3912	-0.2269	0.314999	0.622877
SLC35D2	solute carrier family 35 member D2	-0.4359	-0.3277	0.393048	0.686661
ADRM1	adhesion regulating molecule 1	-0.3324	-0.3065	0.528849	0.783135
CHD1	chromodomain helicase DNA binding protein 1	-0.4913	-0.2809	0.00519604	0.0816181
NUDT21	nudix hydrolase 21	-0.2506	-0.4472	0.247451	0.558784
CPSF6	cleavage and polyadenylation specific factor 6	-0.4948	-0.163	0.00388621	0.0701877
OGFR	opioid growth factor receptor	-0.2795	-0.3461	0.911797	0.96869
DDX52	DExD-box helicase 52	-0.3665	-0.426	0.528849	0.783135
ABHD2	abhydrolase domain containing 2, acylglycerol lipase	-0.1087	-0.4521	0.247451	0.558784
WWP1	WW domain containing E3 ubiquitin protein ligase 1	0.371	0.1289	0.630529	0.838887
CHD2	chromodomain helicase DNA binding protein 2	-0.5885	-0.443	0.00388621	0.0701877
WWP2	WW domain containing E3 ubiquitin protein ligase 2	-0.2012	-0.103	0.911797	0.96869
DUS4L	dihydrouridine synthase 4 like	-0.0764	-0.1998	0.795936	0.923692
CNTRL	centriolin	-0.4227	-0.4106	0.684211	0.869591
UBE2C	ubiquitin conjugating enzyme E2 C	-0.3363	-0.3197	0.795936	0.923692
SNRNP35	small nuclear ribonucleoprotein U11/U12 subunit 35	-0.4659	-0.3543	0.279861	0.590847
CYB561D2	cytochrome b561 family member D2	-0.2937	-0.4081	0.528849	0.783135
CHD3	chromodomain helicase DNA binding protein 3	-0.4031	-0.3031	0.165494	0.456991
DUSP14	dual specificity phosphatase 14	0.0281	-0.1272	0.435872	0.72136
TOPBP1	DNA topoisomerase II binding protein 1	-0.4993	-0.2567	0.0089307	0.107675
TPPP	tubulin polymerization promoting protein	-0.4656	-0.299	0.190316	0.492173
TRIOBP	TRIO and F-actin binding protein	-0.1941	0.0962	0.123005	0.398784
RER1	retention in endoplasmic reticulum sorting receptor 1	-0.2906	0.0068	0.105122	0.368672
CHD4	chromodomain helicase DNA binding protein 4	-0.2136	-0.0167	0.165494	0.456991
DNAJB4	DnaJ heat shock protein family (Hsp40) member B4	-0.1692	-0.4168	0.739364	0.894819
ESM1	endothelial cell specific molecule 1	-0.3802	-0.5078	0.435872	0.72136
DIDO1	death inducer-obliterator 1	-0.1816	-0.4142	0.578742	0.812259
WDR5	WD repeat domain 5	-0.3941	-0.3451	0.314999	0.622877
ADAMTS13	ADAM metallopeptidase with thrombospondin type 1 motif 13	-0.207	-0.2289	0.352681	0.654728
CACFD1	calcium channel flower domain containing 1	0.0866	-0.2653	0.075256	0.312877
ADAMTS8	ADAM metallopeptidase with thrombospondin type 1 motif 8	-0.2594	-0.2026	0.247451	0.558784
ADAMTS5	ADAM metallopeptidase with thrombospondin type 1 motif 5	-0.0583	-0.3081	0.0892096	0.341014
PRSS23	serine protease 23	-0.3466	-0.1844	0.217563	0.524337
ATE1	arginyltransferase 1	-0.4809	-0.4396	0.528849	0.783135
RPP14	ribonuclease P/MRP subunit p14	0.1874	-0.2562	0.0288056	0.191365
KRR1	KRR1 small subunit processome component homolog	0.232	-0.3005	0.0524259	0.263518
KATNA1	katanin catalytic subunit A1	-0.4487	-0.1226	0.0089307	0.107675
PRDM4	PR/SET domain 4	-0.1473	-0.1527	0.970512	0.989138
CHEK1	checkpoint kinase 1	0.2699	-0.2735	0.00287947	0.0600249
CIT	citron rho-interacting serine/threonine kinase	-0.0901	-0.3809	0.035463	0.213784
CEP43	centrosomal protein 43	-0.2341	-0.1901	0.528849	0.783135
BTN3A2	butyrophilin subfamily 3 member A2	-0.212	-0.1636	0.123005	0.398784
BTN3A1	butyrophilin subfamily 3 member A1	-0.3583	-0.1602	0.14314	0.427695
FOXN3	forkhead box N3	-0.4497	0.068	0.00684146	0.0933325
BTN2A1	butyrophilin subfamily 2 member A1	-0.2468	-0.1706	0.314999	0.622877
RCAN3	RCAN family member 3	-0.3587	-0.2852	0.0892096	0.341014
KIF3A	kinesin family member 3A	0.0246	-0.2353	0.578742	0.812259
POLR3A	RNA polymerase III subunit A	0.7604	1.6898	0.853428	0.944349
CLASRP	CLK4 associating serine/arginine rich protein	-0.2896	-0.4479	0.911797	0.96869
ZWINT	ZW10 interacting kinetochore protein	-0.5437	-0.3453	0.00388621	0.0701877
CAPN10	calpain 10	-0.1845	-0.4237	0.481251	0.754078
KPTN	kaptin, actin binding protein	-0.3688	-0.3477	0.578742	0.812259
CDC42EP1	CDC42 effector protein 1	-0.2374	-0.3796	0.739364	0.894819
SLC7A9	solute carrier family 7 member 9	-0.1655	-0.2426	0.578742	0.812259
PWP1	PWP1 homolog, endonuclein	-0.2999	-0.3208	0.970512	0.989138
PKIG	cAMP-dependent protein kinase inhibitor gamma	-0.2194	-0.0047	0.0892096	0.341014
GLMN	glomulin, FKBP associated protein	-0.5965	-0.2395	0.0089307	0.107675
HHLA3	HERV-H LTR-associating 3	-0.2256	-0.3827	0.684211	0.869591
CORO1A	coronin 1A	-0.1727	-0.4191	0.247451	0.558784
AP4S1	adaptor related protein complex 4 subunit sigma 1	-0.2199	0.2428	0.247451	0.558784
PTP4A3	protein tyrosine phosphatase 4A3	0.0157	0.0407	0.970512	0.989138
LSM6	LSM6 homolog, U6 small nuclear RNA and mRNA degradation associated	0.3191	0.0593	0.970512	0.989138
CHI3L1	chitinase 3 like 1	-0.1641	-0.1602	0.528849	0.783135
NUDT6	nudix hydrolase 6	-0.2946	-0.3436	0.393048	0.686661
NUDT4	nudix hydrolase 4	-0.1946	-0.2879	0.970512	0.989138
NUDT3	nudix hydrolase 3	0.0608	-0.3726	0.0185434	0.155201
FSTL1	follistatin like 1	-0.3216	-0.2124	0.314999	0.622877
PSIP1	PC4 and SFRS1 interacting protein 1	-0.2452	0.0271	0.0232306	0.171861
WDHD1	WD repeat and HMG-box DNA binding protein 1	-0.2578	-0.2853	0.435872	0.72136
CHI3L2	chitinase 3 like 2	-0.1011	-0.3021	0.578742	0.812259
FAM107A	family with sequence similarity 107 member A	-0.317	0.1396	0.0524259	0.263518
STRAP	serine/threonine kinase receptor associated protein	-0.2753	-0.2271	0.352681	0.654728
ADAMTS6	ADAM metallopeptidase with thrombospondin type 1 motif 6	-0.2949	-0.2717	0.630529	0.838887
BAZ2A	bromodomain adjacent to zinc finger domain 2A	-0.3799	-0.2273	0.314999	0.622877
BAZ1A	bromodomain adjacent to zinc finger domain 1A	-0.4073	-0.1994	0.0432571	0.238972
LZTS1	leucine zipper tumor suppressor 1	-0.386	-0.1595	0.0630128	0.287865
ZNF277	zinc finger protein 277	-0.186	-0.202	0.630529	0.838887
WDR6	WD repeat domain 6	-0.347	-0.2199	0.14314	0.427695
SLC2A6	solute carrier family 2 member 6	0.1738	-0.4329	0.0630128	0.287865
MAP4K5	mitogen-activated protein kinase kinase kinase kinase 5	-0.3114	-0.3814	0.578742	0.812259
MAP4K1	mitogen-activated protein kinase kinase kinase kinase 1	-0.1789	0.004	0.630529	0.838887
RASSF1	Ras association domain family member 1	0.3088	0.5192	0.630529	0.838887
NISCH	nischarin	-0.4417	-0.3969	0.105122	0.368672
CHKA	choline kinase alpha	0.1591	0.2925	0.481251	0.754078
CEP250	centrosomal protein 250	-0.4435	-0.3753	0.217563	0.524337
WBP4	WW domain binding protein 4	0.1184	-0.3402	0.314999	0.622877
ABCB8	ATP binding cassette subfamily B member 8	0.2175	0.1073	0.684211	0.869591
SEC23IP	SEC23 interacting protein	-0.2129	-0.2531	0.684211	0.869591
CHKB	choline kinase beta	0.5838	0.9779	0.684211	0.869591
CHEK2	checkpoint kinase 2	0.1469	0.0463	0.911797	0.96869
POLI	DNA polymerase iota	-0.2669	-0.4029	0.578742	0.812259
CHM	CHM Rab escort protein	-0.3512	-0.3462	0.630529	0.838887
IRAK3	interleukin 1 receptor associated kinase 3	0.1171	0.8647	0.247451	0.558784
AKAP13	A-kinase anchoring protein 13	-0.3298	-0.2885	0.435872	0.72136
AKAP11	A-kinase anchoring protein 11	-0.4438	-0.2587	0.0524259	0.263518
AKAP10	A-kinase anchoring protein 10	-0.2022	-0.4186	0.528849	0.783135
CHML	CHM like Rab escort protein	-0.4234	0.0236	0.0288056	0.191365
DUSP10	dual specificity phosphatase 10	0.1712	-0.2437	0.247451	0.558784
MRPL3	mitochondrial ribosomal protein L3	-0.422	-0.346	0.0892096	0.341014
RPL35	ribosomal protein L35	0.0391	0.2631	0.578742	0.812259
GALNT6	polypeptide N-acetylgalactosaminyltransferase 6	0.2433	0.1722	0.217563	0.524337
CHN1	chimerin 1	-0.2443	-0.1129	0.352681	0.654728
SEC63	SEC63 homolog, protein translocation regulator	0.4757	0.8247	0.528849	0.783135
HPS5	HPS5 biogenesis of lysosomal organelles complex 2 subunit 2	-0.483	-0.3406	0.075256	0.312877
PDCD10	programmed cell death 10	-0.4791	-0.179	0.0185434	0.155201
RNF24	ring finger protein 24	-0.3529	-0.3588	0.630529	0.838887
CA5B	carbonic anhydrase 5B	0.6203	0.5337	0.578742	0.812259
EGLN3	egl-9 family hypoxia inducible factor 3	0.5241	0.4016	1	1
CHN2	chimerin 2	-0.1652	-0.252	0.314999	0.622877
PADI2	peptidyl arginine deiminase 2	-0.0963	-0.4166	0.279861	0.590847
ZHX1	zinc fingers and homeoboxes 1	0.1853	-0.4074	0.123005	0.398784
NXPH4	neurexophilin 4	0.1696	-0.3613	0.0089307	0.107675
PRRT2	proline rich transmembrane protein 2	0.0081	-0.3062	0.352681	0.654728
ERI2	ERI1 exoribonuclease family member 2	-0.3329	-0.3353	0.853428	0.944349
DTD2	D-aminoacyl-tRNA deacylase 2	-0.49	-0.2453	0.0288056	0.191365
PTGDR2	prostaglandin D2 receptor 2	-0.3086	-0.416	1	1
PACSIN2	protein kinase C and casein kinase substrate in neurons 2	-0.2375	-0.2766	0.684211	0.869591
SNX18	sorting nexin 18	0.2225	-0.3808	0.123005	0.398784
DCTN3	dynactin subunit 3	-0.4212	-0.3453	0.075256	0.312877
FILIP1L	filamin A interacting protein 1 like	-0.4327	-0.3184	0.247451	0.558784
XPOT	exportin for tRNA	-0.1404	-0.2085	0.970512	0.989138
CHP1	calcineurin like EF-hand protein 1	2.1834	1.7227	0.314999	0.622877
RWDD2A	RWD domain containing 2A	-0.3996	0.1328	0.00208924	0.0522135
CMTM7	CKLF like MARVEL transmembrane domain containing 7	-0.3569	-0.304	0.481251	0.754078
DDX19B	DEAD-box helicase 19B	-0.1024	-0.0995	0.853428	0.944349
PRR4	proline rich 4	0.1026	-0.3315	0.0432571	0.238972
KLHL2	kelch like family member 2	-0.4064	-0.4182	0.911797	0.96869
SYNRG	synergin gamma	-0.4365	-0.3338	0.075256	0.312877
KLF12	Kruppel like factor 12	-0.5077	-0.4241	0.217563	0.524337
KLF8	Kruppel like factor 8	-0.4636	-0.432	0.684211	0.869591
MGAT4B	alpha-1,3-mannosyl-glycoprotein 4-beta-N-acetylglucosaminyltransferase B	0.2493	0.1149	0.911797	0.96869
PNKP	polynucleotide kinase 3'-phosphatase	-0.4678	-0.1476	0.0232306	0.171861
L3HYPDH	trans-L-3-hydroxyproline dehydratase	-0.3996	-0.3864	0.739364	0.894819
B4GALT7	beta-1,4-galactosyltransferase 7	1.4104	0.9308	0.739364	0.894819
VPS26B	VPS26, retromer complex component B	-0.373	-0.3872	0.911797	0.96869
KTI12	KTI12 chromatin associated homolog	-0.2214	-0.3545	0.853428	0.944349
ADCY7	adenylate cyclase 7	3.1298	1.677	0.911797	0.96869
LYST	lysosomal trafficking regulator	-0.2799	-0.0621	0.0892096	0.341014
RPUSD1	RNA pseudouridine synthase domain containing 1	-0.4805	-0.4014	0.105122	0.368672
SLCO2B1	solute carrier organic anion transporter family member 2B1	-0.109	-0.2136	0.630529	0.838887
VPS45	vacuolar protein sorting 45 homolog	0.4187	0.0945	0.853428	0.944349
CDCA5	cell division cycle associated 5	-0.2918	-0.2906	0.684211	0.869591
AHNAK2	AHNAK nucleoprotein 2	-0.3185	-0.2326	0.314999	0.622877
COPE	COPI coat complex subunit epsilon	-0.1438	-0.2492	0.684211	0.869591
SCAMP4	secretory carrier membrane protein 4	-0.304	-0.4628	0.393048	0.686661
CHST14	carbohydrate sulfotransferase 14	0.6109	2.1894	0.352681	0.654728
ECD	ecdysoneless cell cycle regulator	-0.4293	-0.3476	0.217563	0.524337
MGAT4A	alpha-1,3-mannosyl-glycoprotein 4-beta-N-acetylglucosaminyltransferase A	0.1564	0.3376	0.970512	0.989138
GOLM2	golgi membrane protein 2	-0.4193	-0.1552	0.0232306	0.171861
GPN1	GPN-loop GTPase 1	-0.2994	-0.2453	0.481251	0.754078
TMC6	transmembrane channel like 6	-0.4086	-0.1737	0.0185434	0.155201
KIF12	kinesin family member 12	-0.2244	-0.0993	0.352681	0.654728
SLC46A1	solute carrier family 46 member 1	-0.5442	-0.2234	0.000324753	0.0211492
DDX42	DEAD-box helicase 42	0.1235	-0.1513	0.247451	0.558784
LARP4	La ribonucleoprotein 4	-0.0184	-0.2015	0.578742	0.812259
VSIG4	V-set and immunoglobulin domain containing 4	-0.0356	-0.1578	0.528849	0.783135
GLCCI1	glucocorticoid induced 1	-0.3054	-0.3397	0.853428	0.944349
TMEM106A	transmembrane protein 106A	-0.2563	-0.3082	0.684211	0.869591
PHB2	prohibitin 2	-0.298	-0.4235	0.795936	0.923692
ACOT7	acyl-CoA thioesterase 7	0.8131	1.747	0.14314	0.427695
TUSC2	tumor suppressor 2, mitochondrial calcium regulator	-0.2682	-0.1366	0.190316	0.492173
CBX3	chromobox 3	-0.3005	-0.3005	0.578742	0.812259
EXOSC8	exosome component 8	-0.2688	0.2104	0.247451	0.558784
SFT2D1	SFT2 domain containing 1	-0.3828	-0.4903	0.279861	0.590847
SCRG1	stimulator of chondrogenesis 1	-0.4341	-0.4009	0.393048	0.686661
RNF13	ring finger protein 13	-0.1828	-0.4857	0.684211	0.869591
MGLL	monoglyceride lipase	0.4764	-0.2432	0.0089307	0.107675
TWF2	twinfilin actin binding protein 2	-0.2006	-0.2988	0.739364	0.894819
SMIM12	small integral membrane protein 12	-0.2111	-0.3113	0.630529	0.838887
GABARAPL2	GABA type A receptor associated protein like 2	0.1081	0.7764	0.314999	0.622877
TMEM54	transmembrane protein 54	-0.331	-0.4149	0.795936	0.923692
CMTM1	CKLF like MARVEL transmembrane domain containing 1	-0.3485	-0.3546	0.853428	0.944349
CYP2U1	cytochrome P450 family 2 subfamily U member 1	0.1404	-0.0333	0.314999	0.622877
TPPP3	tubulin polymerization promoting protein family member 3	1.0162	-0.3302	1.08251e-05	0.00459912
MFSD3	major facilitator superfamily domain containing 3	-0.2497	-0.2096	0.684211	0.869591
SDSL	serine dehydratase like	-0.4682	-0.3186	0.0524259	0.263518
PIK3IP1	phosphoinositide-3-kinase interacting protein 1	-0.4328	-0.4573	0.630529	0.838887
HENMT1	HEN methyltransferase 1	-0.1195	-0.3586	0.352681	0.654728
SLC35A4	solute carrier family 35 member A4	-0.3371	-0.3104	0.853428	0.944349
ZNF257	zinc finger protein 257	-0.5897	-0.4789	0.035463	0.213784
DTX2	deltex E3 ubiquitin ligase 2	-0.0748	0.5777	0.105122	0.368672
CHRNA7	cholinergic receptor nicotinic alpha 7 subunit	0.4797	-0.0367	0.795936	0.923692
TRIM9	tripartite motif containing 9	-0.3303	-0.1424	0.165494	0.456991
LACTB	lactamase beta	0.3146	-0.2549	0.0232306	0.171861
NLRP3	NLR family pyrin domain containing 3	0.0756	0.1841	0.739364	0.894819
TIRAP	TIR domain containing adaptor protein	-0.2576	-0.0619	0.314999	0.622877
ERMAP	erythroblast membrane associated protein (Scianna blood group)	-0.4044	-0.3202	0.481251	0.754078
LRRC37B	leucine rich repeat containing 37B	-0.5642	-0.2674	0.0114962	0.122107
CHUK	component of inhibitor of nuclear factor kappa B kinase complex	4.5192	1.9672	0.0185434	0.155201
CARD16	caspase recruitment domain family member 16	-0.3766	-0.3757	0.684211	0.869591
BTBD9	BTB domain containing 9	-0.1533	-0.4322	0.075256	0.312877
LMTK3	lemur tyrosine kinase 3	-0.0983	-0.4309	0.00208924	0.0522135
MBD6	methyl-CpG binding domain protein 6	0.1558	-0.1357	0.217563	0.524337
GPRIN1	G protein regulated inducer of neurite outgrowth 1	-0.4995	-0.4121	0.0892096	0.341014
STK11IP	serine/threonine kinase 11 interacting protein	-0.3786	-0.382	0.393048	0.686661
TUBGCP5	tubulin gamma complex associated protein 5	-0.2644	0.0197	0.123005	0.398784
KLHL32	kelch like family member 32	0.1686	-0.3146	0.0288056	0.191365
FMNL2	formin like 2	0.2505	-0.0532	0.435872	0.72136
ESCO1	establishment of sister chromatid cohesion N-acetyltransferase 1	-0.4847	-0.3911	0.279861	0.590847
TMEM200A	transmembrane protein 200A	-0.121	-0.1067	0.435872	0.72136
MYSM1	Myb like, SWIRM and MPN domains 1	-0.4087	-0.0546	0.0114962	0.122107
RNF157	ring finger protein 157	-0.5034	-0.3321	0.0185434	0.155201
PNMA5	PNMA family member 5	-0.3389	-0.2695	0.630529	0.838887
PWWP2A	PWWP domain containing 2A	-0.413	-0.165	0.0892096	0.341014
FHAD1	forkhead associated phosphopeptide binding domain 1	-0.0437	-0.3598	0.393048	0.686661
OSBPL1A	oxysterol binding protein like 1A	0.0738	-0.1955	0.578742	0.812259
OSBPL6	oxysterol binding protein like 6	-0.1873	-0.3618	0.578742	0.812259
OSBPL8	oxysterol binding protein like 8	-0.4983	-0.4685	0.684211	0.869591
OSBPL9	oxysterol binding protein like 9	-0.0872	-0.3726	0.0232306	0.171861
OSBPL10	oxysterol binding protein like 10	-0.2951	-0.0523	0.0432571	0.238972
OSBPL11	oxysterol binding protein like 11	-0.3273	0.0094	0.0524259	0.263518
C1QTNF3	C1q and TNF related 3	-0.5125	0.0501	0.00105003	0.0395291
C1QTNF5	C1q and TNF related 5	-0.3684	0.2404	0.00684146	0.0933325
C1QTNF6	C1q and TNF related 6	-0.1418	-0.3647	0.14314	0.427695
FBXO32	F-box protein 32	-0.0133	-0.3316	0.279861	0.590847
TMEM123	transmembrane protein 123	-0.3239	-0.2973	0.911797	0.96869
SMIM19	small integral membrane protein 19	-0.45	-0.2158	0.0288056	0.191365
GPRASP2	G protein-coupled receptor associated sorting protein 2	-0.3887	-0.0021	0.0892096	0.341014
WDR31	WD repeat domain 31	-0.1703	-0.3883	0.352681	0.654728
VASN	vasorin	-0.1432	-0.1777	0.739364	0.894819
ZNF618	zinc finger protein 618	-0.3701	-0.3659	0.481251	0.754078
ADCY9	adenylate cyclase 9	2.4885	1.6032	0.314999	0.622877
NT5C3B	5'-nucleotidase, cytosolic IIIB	0.094	-0.2776	0.247451	0.558784
CCDC124	coiled-coil domain containing 124	-0.2607	-0.2386	0.739364	0.894819
HAUS1	HAUS augmin like complex subunit 1	-0.1819	-0.3983	0.528849	0.783135
CKB	creatine kinase B	0.6201	-0.122	0.578742	0.812259
ATG4A	autophagy related 4A cysteine peptidase	0.3364	0.9327	0.105122	0.368672
KCTD12	potassium channel tetramerization domain containing 12	-0.0782	-0.3529	0.075256	0.312877
OMA1	OMA1 zinc metallopeptidase	-0.4943	-0.4277	0.14314	0.427695
DDIT4L	DNA damage inducible transcript 4 like	-0.1788	-0.3619	0.739364	0.894819
SLC25A26	solute carrier family 25 member 26	-0.286	-0.1665	0.217563	0.524337
PCMTD1	protein-L-isoaspartate (D-aspartate) O-methyltransferase domain containing 1	-0.3906	-0.2576	0.314999	0.622877
CIRBP	cold inducible RNA binding protein	-0.2171	-0.2365	0.795936	0.923692
GPR146	G protein-coupled receptor 146	-0.4276	-0.2028	0.0288056	0.191365
FCRL1	Fc receptor like 1	0.058	-0.2442	0.190316	0.492173
GBP4	guanylate binding protein 4	-0.5219	-0.4855	0.578742	0.812259
GBP5	guanylate binding protein 5	-0.3716	-0.4753	0.911797	0.96869
LRRC56	leucine rich repeat containing 56	0.0384	-0.4117	0.00684146	0.0933325
FCHO2	FCH and mu domain containing endocytic adaptor 2	-0.3537	-0.3693	0.630529	0.838887
ARHGEF25	Rho guanine nucleotide exchange factor 25	-0.1981	-0.2374	0.630529	0.838887
ZNF501	zinc finger protein 501	0.1242	-0.3483	0.853428	0.944349
SLC5A11	solute carrier family 5 member 11	-0.3177	-0.3509	0.684211	0.869591
TNFRSF13C	TNF receptor superfamily member 13C	-0.1408	0.3769	0.14314	0.427695
ARHGAP33	Rho GTPase activating protein 33	0.118	-0.2635	0.435872	0.72136
EVI5L	ecotropic viral integration site 5 like	-0.3521	-0.3512	0.911797	0.96869
DIS3L	DIS3 like exosome 3'-5' exoribonuclease	-0.1728	-0.4204	0.247451	0.558784
IQCD	IQ motif containing D	-0.3231	-0.4374	0.105122	0.368672
WDFY2	WD repeat and FYVE domain containing 2	0.0307	-0.2006	1	1
CTHRC1	collagen triple helix repeat containing 1	-0.3623	-0.4209	0.314999	0.622877
TSR3	TSR3 ribosome maturation factor	-0.1981	-0.4302	0.630529	0.838887
CCDC151	coiled-coil domain containing 151	-0.541	-0.0269	0.00150469	0.0461334
ZNF653	zinc finger protein 653	-0.1672	-0.499	0.0630128	0.287865
RMI2	RecQ mediated genome instability 2	-0.4118	0.1065	0.00105003	0.0395291
LRRC58	leucine rich repeat containing 58	-0.4762	-0.4987	0.481251	0.754078
LYSMD3	LysM domain containing 3	-0.4191	-0.3831	0.481251	0.754078
BATF2	basic leucine zipper ATF-like transcription factor 2	-0.5278	-0.3551	0.0185434	0.155201
ERCC8	ERCC excision repair 8, CSA ubiquitin ligase complex subunit	0.2119	-0.0442	0.393048	0.686661
FOXP4	forkhead box P4	-0.207	-0.3668	0.630529	0.838887
KLHDC3	kelch domain containing 3	-0.4371	-0.2955	0.105122	0.368672
WDR92	WD repeat domain 92	-0.2126	-0.3938	0.795936	0.923692
NUS1	NUS1 dehydrodolichyl diphosphate synthase subunit	-0.1495	-0.2386	0.911797	0.96869
FAM210B	family with sequence similarity 210 member B	-0.1362	-0.1851	0.435872	0.72136
PHACTR3	phosphatase and actin regulator 3	-0.2973	-0.2356	0.190316	0.492173
CMTM5	CKLF like MARVEL transmembrane domain containing 5	-0.2739	-0.3917	0.911797	0.96869
FAM122A	family with sequence similarity 122A	-0.2951	-0.2367	0.630529	0.838887
COX20	cytochrome c oxidase assembly factor COX20	-0.4126	-0.2476	0.105122	0.368672
ABHD15	abhydrolase domain containing 15	-0.2029	-0.1181	0.393048	0.686661
GINM1	glycoprotein integral membrane 1	-0.4401	-0.1624	0.0185434	0.155201
ACSM1	acyl-CoA synthetase medium chain family member 1	0.3348	-0.0327	0.165494	0.456991
CKS1B	CDC28 protein kinase regulatory subunit 1B	-0.1661	-0.1175	0.352681	0.654728
RBP7	retinol binding protein 7	-0.499	-0.4659	0.739364	0.894819
LYPD1	LY6/PLAUR domain containing 1	-0.4816	-0.4086	0.247451	0.558784
CKS2	CDC28 protein kinase regulatory subunit 2	-0.0889	-0.3724	0.14314	0.427695
RAB39B	RAB39B, member RAS oncogene family	-0.3035	-0.0682	0.075256	0.312877
GRIN3A	glutamate ionotropic receptor NMDA type subunit 3A	-0.4766	0.1485	0.00519604	0.0816181
OLIG1	oligodendrocyte transcription factor 1	-0.269	-0.4613	0.314999	0.622877
CLNK	cytokine dependent hematopoietic cell linker	-0.411	-0.2283	0.0288056	0.191365
TSEN15	tRNA splicing endonuclease subunit 15	-0.036	-0.4671	0.352681	0.654728
MRGPRE	MAS related GPR family member E	-0.0618	-0.4032	0.105122	0.368672
MRPL54	mitochondrial ribosomal protein L54	-0.2234	-0.2981	0.853428	0.944349
RPL39L	ribosomal protein L39 like	-0.1686	-0.3594	0.247451	0.558784
SNAP47	synaptosome associated protein 47	0.1964	1.0091	0.123005	0.398784
LEAP2	liver enriched antimicrobial peptide 2	-0.283	-0.2257	0.684211	0.869591
SLC18B1	solute carrier family 18 member B1	-0.4739	-0.1248	0.0630128	0.287865
LRG1	leucine rich alpha-2-glycoprotein 1	-0.3684	-0.2194	0.393048	0.686661
ARAP2	ArfGAP with RhoGAP domain, ankyrin repeat and PH domain 2	-0.097	-0.2008	0.435872	0.72136
ARAP1	ArfGAP with RhoGAP domain, ankyrin repeat and PH domain 1	0.2739	0.2389	0.352681	0.654728
AGAP2	ArfGAP with GTPase domain, ankyrin repeat and PH domain 2	-0.0552	0.2531	0.0288056	0.191365
AGAP1	ArfGAP with GTPase domain, ankyrin repeat and PH domain 1	0.5616	-0.3422	0.00519604	0.0816181
AGAP3	ArfGAP with GTPase domain, ankyrin repeat and PH domain 3	-0.0776	-0.3409	0.352681	0.654728
TADA1	transcriptional adaptor 1	-0.13	-0.0308	0.684211	0.869591
THEM4	thioesterase superfamily member 4	-0.4758	-0.4771	0.970512	0.989138
CATSPER2	cation channel sperm associated 2	0.2183	-0.4041	0.00519604	0.0816181
SH2D1B	SH2 domain containing 1B	0.135	0.2934	0.481251	0.754078
RAB3IP	RAB3A interacting protein	-0.08	-0.2704	0.0630128	0.287865
SSX2IP	SSX family member 2 interacting protein	0.5664	0.4768	1	1
FTSJ3	FtsJ RNA 2'-O-methyltransferase 3	-0.2894	-0.241	0.190316	0.492173
SLC16A10	solute carrier family 16 member 10	0.1026	-0.3127	0.279861	0.590847
TAGAP	T cell activation RhoGTPase activating protein	-0.442	-0.4143	0.435872	0.72136
AP2M1	adaptor related protein complex 2 subunit mu 1	-0.0369	0.306	0.190316	0.492173
AP1S1	adaptor related protein complex 1 subunit sigma 1	0.2826	-0.1789	0.123005	0.398784
AP2S1	adaptor related protein complex 2 subunit sigma 1	0.6339	0.4492	0.578742	0.812259
AP3S1	adaptor related protein complex 3 subunit sigma 1	-0.1867	0.2672	0.352681	0.654728
TRIM6	tripartite motif containing 6	0.1972	-0.4106	0.0892096	0.341014
CLCN1	chloride voltage-gated channel 1	-0.2198	-0.4433	0.630529	0.838887
CLCN2	chloride voltage-gated channel 2	-0.0598	-0.1726	0.684211	0.869591
CLCN3	chloride voltage-gated channel 3	-0.5828	-0.3323	0.00388621	0.0701877
CLCN4	chloride voltage-gated channel 4	-0.0515	-0.2654	0.684211	0.869591
CLCN5	chloride voltage-gated channel 5	-0.2715	-0.3197	0.684211	0.869591
ANTXR2	ANTXR cell adhesion molecule 2	-0.3812	0.3584	0.00105003	0.0395291
ZNF511	zinc finger protein 511	-0.2349	-0.4069	0.247451	0.558784
CHCHD1	coiled-coil-helix-coiled-coil-helix domain containing 1	-0.2315	-0.4278	0.970512	0.989138
CLCN7	chloride voltage-gated channel 7	-0.411	-0.3231	0.352681	0.654728
PSTK	phosphoseryl-tRNA kinase	1.1378	1.162	0.970512	0.989138
PIK3AP1	phosphoinositide-3-kinase adaptor protein 1	0.1622	0.7604	0.314999	0.622877
MORN4	MORN repeat containing 4	-0.1954	-0.1732	0.528849	0.783135
FRA10AC1	FRA10A associated CGG repeat 1	-0.1877	-0.3889	0.0432571	0.238972
ANKRD22	ankyrin repeat domain 22	0.2927	-0.0481	0.105122	0.368672
SFXN2	sideroflexin 2	-0.433	-0.3718	0.578742	0.812259
ADD2	adducin 2	-0.3401	-0.012	0.0146896	0.138396
AGAP4	ArfGAP with GTPase domain, ankyrin repeat and PH domain 4	-0.4504	-0.435	0.911797	0.96869
CLU	clusterin	-0.4356	0.2677	0.000324753	0.0211492
CLIC2	chloride intracellular channel 2	-0.4807	-0.1892	0.0146896	0.138396
GSTO2	glutathione S-transferase omega 2	1.1443	0.3172	0.165494	0.456991
SFR1	SWI5 dependent homologous recombination repair protein 1	-0.0553	-0.2475	0.970512	0.989138
CLK1	CDC like kinase 1	-0.2143	-0.0868	0.190316	0.492173
ANAPC16	anaphase promoting complex subunit 16	-0.3743	-0.3291	0.630529	0.838887
CLK3	CDC like kinase 3	0.1691	-0.2156	0.165494	0.456991
ADD3	adducin 3	-0.3359	-0.0259	0.0432571	0.238972
TPP1	tripeptidyl peptidase 1	-0.1903	0.0853	0.14314	0.427695
CLN3	CLN3 lysosomal/endosomal transmembrane protein, battenin	-0.3372	-0.4164	0.314999	0.622877
IER5	immediate early response 5	0.988	-0.3304	1.08251e-05	0.00459912
TMEM45B	transmembrane protein 45B	-0.1818	-0.3289	0.314999	0.622877
CYP2R1	cytochrome P450 family 2 subfamily R member 1	-0.2169	-0.46	0.853428	0.944349
CLN5	CLN5 intracellular trafficking protein	-0.1239	-0.3734	0.123005	0.398784
ARL14EP	ADP ribosylation factor like GTPase 14 effector protein	-0.1654	-0.3823	0.393048	0.686661
LRRK2	leucine rich repeat kinase 2	-0.0835	0.2838	0.075256	0.312877
CLPTM1	CLPTM1 regulator of GABA type A receptor forward trafficking	-0.2774	-0.4609	0.0288056	0.191365
TMEM52B	transmembrane protein 52B	-0.4916	-0.3882	0.105122	0.368672
CLTA	clathrin light chain A	-0.0742	1.0631	0.0432571	0.238972
CLTB	clathrin light chain B	1.1237	0.1139	0.035463	0.213784
RHEBL1	RHEB like 1	-0.4447	-0.1248	0.00684146	0.0933325
LIPC	lipase C, hepatic type	0.9123	-0.2754	0.00105003	0.0395291
CLTC	clathrin heavy chain	-0.0237	0.2888	0.352681	0.654728
GTSF1	gametocyte specific factor 1	-0.3552	-0.4862	0.247451	0.558784
NEDD1	NEDD1 gamma-tubulin ring complex targeting factor	0.1615	-0.341	0.0892096	0.341014
IKBIP	IKBKB interacting protein	-0.575	-0.1162	7.57756e-05	0.0104011
FGD4	FYVE, RhoGEF and PH domain containing 4	-0.3313	-0.329	1	1
IPO9	importin 9	0.8725	-0.4006	1.08251e-05	0.00459912
SPPL3	signal peptide peptidase like 3	-0.1662	-0.3017	1	1
CSNK1A1L	casein kinase 1 alpha 1 like	0.0238	0.3868	0.279861	0.590847
SLAIN1	SLAIN motif family member 1	-0.3965	-0.3902	0.970512	0.989138
TDRD9	tudor domain containing 9	0.0015	-0.3588	0.165494	0.456991
ANKRD9	ankyrin repeat domain 9	-0.3367	-0.1724	0.247451	0.558784
TRAPPC6B	trafficking protein particle complex 6B	0.1808	-0.3386	0.14314	0.427695
PLD4	phospholipase D family member 4	-0.2235	-0.2791	0.684211	0.869591
MRPL52	mitochondrial ribosomal protein L52	-0.439	-0.3889	0.247451	0.558784
LRR1	leucine rich repeat protein 1	-0.4024	-0.0257	0.075256	0.312877
KLHDC1	kelch domain containing 1	-0.2065	-0.4098	0.684211	0.869591
SOCS4	suppressor of cytokine signaling 4	0.1846	1.9068	0.0089307	0.107675
NAA30	N-alpha-acetyltransferase 30, NatC catalytic subunit	-0.0128	-0.2126	0.970512	0.989138
JDP2	Jun dimerization protein 2	-0.2092	-0.3581	0.314999	0.622877
ACOT4	acyl-CoA thioesterase 4	1.3922	1.893	0.165494	0.456991
PLIN2	perilipin 2	-0.4617	-0.1213	0.0232306	0.171861
CCR1	C-C motif chemokine receptor 1	0.0221	0.5943	0.0630128	0.287865
TTC8	tetratricopeptide repeat domain 8	-0.2642	-0.0485	0.105122	0.368672
TC2N	tandem C2 domains, nuclear	-0.3135	-0.339	0.853428	0.944349
SLC24A4	solute carrier family 24 member 4	-0.288	-0.4168	0.970512	0.989138
SLC25A29	solute carrier family 25 member 29	-0.1556	-0.1316	0.684211	0.869591
DEGS2	delta 4-desaturase, sphingolipid 2	-0.0963	0.3511	0.352681	0.654728
LEO1	LEO1 homolog, Paf1/RNA polymerase II complex component	-0.0433	-0.2443	0.684211	0.869591
LRRC28	leucine rich repeat containing 28	-0.4981	-0.4285	0.352681	0.654728
CCR5	C-C motif chemokine receptor 5	0.414	0.4824	0.970512	0.989138
CCR6	C-C motif chemokine receptor 6	0.2847	0.0329	0.435872	0.72136
NIPA1	NIPA magnesium transporter 1	-0.3954	-0.3335	0.481251	0.754078
DNAAF1	dynein axonemal assembly factor 1	-0.3836	-0.4226	0.911797	0.96869
SPATA2L	spermatogenesis associated 2 like	-0.2381	-0.2171	0.352681	0.654728
SPATA33	spermatogenesis associated 33	-0.2852	-0.3409	0.528849	0.783135
CCDC78	coiled-coil domain containing 78	-0.3497	-0.4058	0.911797	0.96869
IQCK	IQ motif containing K	0.8823	-0.2587	0.00388621	0.0701877
ZG16B	zymogen granule protein 16B	-0.0471	-0.2962	0.314999	0.622877
EPS8L2	EPS8 like 2	0.8717	-0.2992	0.000129901	0.013635
ZC3H18	zinc finger CCCH-type containing 18	-0.1838	-0.2555	0.970512	0.989138
ABCC2	ATP binding cassette subfamily C member 2	-0.0727	-0.0774	0.739364	0.894819
UBALD1	UBA like domain containing 1	-0.3156	-0.4462	0.481251	0.754078
TMEM219	transmembrane protein 219	-0.3529	-0.3749	0.739364	0.894819
TMEM170A	transmembrane protein 170A	-0.2751	-0.3349	0.578742	0.812259
METTL23	methyltransferase like 23	-0.1677	-0.4726	0.247451	0.558784
HSF5	heat shock transcription factor 5	-0.267	-0.4335	0.739364	0.894819
MSI2	musashi RNA binding protein 2	-0.4469	-0.3116	0.190316	0.492173
SLC38A10	solute carrier family 38 member 10	0.141	-0.4947	0.00519604	0.0816181
KRBA2	KRAB-A domain containing 2	-0.3034	-0.4652	0.075256	0.312877
SPATA32	spermatogenesis associated 32	-0.3462	-0.4617	0.684211	0.869591
CCDC43	coiled-coil domain containing 43	-0.2309	-0.339	0.528849	0.783135
TMEM132E	transmembrane protein 132E	-0.1704	-0.3653	0.853428	0.944349
ANKRD13B	ankyrin repeat domain 13B	-0.3588	-0.2803	0.247451	0.558784
SLC43A2	solute carrier family 43 member 2	-0.07	-0.2542	0.190316	0.492173
CYB5D2	cytochrome b5 domain containing 2	-0.1656	-0.3468	0.853428	0.944349
WDR81	WD repeat domain 81	-0.5484	-0.2754	0.0146896	0.138396
ZSWIM7	zinc finger SWIM-type containing 7	0.1923	-0.3677	0.00388621	0.0701877
MIEF2	mitochondrial elongation factor 2	-0.1912	-0.0232	0.314999	0.622877
FAM210A	family with sequence similarity 210 member A	-0.3714	0.0551	0.00684146	0.0933325
INO80C	INO80 complex subunit C	-0.0018	0.0444	0.853428	0.944349
TTC39C	tetratricopeptide repeat domain 39C	-0.1994	-0.3579	0.853428	0.944349
CLDND2	claudin domain containing 2	-0.3016	-0.4847	0.528849	0.783135
ZNF816	zinc finger protein 816	-0.2973	-0.2132	0.035463	0.213784
RAVER1	ribonucleoprotein, PTB binding 1	-0.4609	-0.1568	0.00519604	0.0816181
COX6B2	cytochrome c oxidase subunit 6B2	0.9547	0.297	0.247451	0.558784
TRAPPC5	trafficking protein particle complex 5	-0.3071	-0.2704	0.393048	0.686661
ZNF813	zinc finger protein 813	0.4394	-0.3332	0.0288056	0.191365
ZNF441	zinc finger protein 441	-0.082	-0.2489	0.14314	0.427695
ZNF440	zinc finger protein 440	-0.1037	-0.3855	0.190316	0.492173
JOSD2	Josephin domain containing 2	-0.5156	-0.4233	0.123005	0.398784
CPT1C	carnitine palmitoyltransferase 1C	-0.4995	0.3742	4.33004e-05	0.00839839
NTN5	netrin 5	-0.1275	-0.2774	0.853428	0.944349
ZNF787	zinc finger protein 787	-0.0382	-0.3601	0.0146896	0.138396
ZNF573	zinc finger protein 573	-0.1847	-0.4145	0.630529	0.838887
EID2B	EP300 interacting inhibitor of differentiation 2B	-0.289	-0.283	0.393048	0.686661
TNFAIP8L1	TNF alpha induced protein 8 like 1	-0.2961	-0.2645	0.795936	0.923692
ZNF57	zinc finger protein 57	-0.273	-0.3608	0.911797	0.96869
ZNF428	zinc finger protein 428	-0.2542	-0.4041	0.435872	0.72136
PLK3	polo like kinase 3	-0.4478	-0.441	0.528849	0.783135
FMN1	formin 1	0.8707	-0.4725	0.00105003	0.0395291
NDUFA11	NADH:ubiquinone oxidoreductase subunit A11	-0.0675	0.1785	0.190316	0.492173
LRRC25	leucine rich repeat containing 25	0.2078	-0.3629	0.0524259	0.263518
ZNF792	zinc finger protein 792	-0.3216	-0.3365	0.630529	0.838887
NR2C2AP	nuclear receptor 2C2 associated protein	-0.4611	-0.1127	0.0146896	0.138396
HSPB6	heat shock protein family B (small) member 6	-0.113	-0.4327	0.0892096	0.341014
CNN1	calponin 1	-0.3766	-0.1864	0.0432571	0.238972
CYP4F22	cytochrome P450 family 4 subfamily F member 22	-0.163	-0.4447	0.0892096	0.341014
RINL	Ras and Rab interactor like	-0.2807	-0.3926	0.190316	0.492173
CNN2	calponin 2	0.3283	-0.2817	0.0288056	0.191365
CNP	2',3'-cyclic nucleotide 3' phosphodiesterase	-0.5353	-0.4014	0.035463	0.213784
CCSAP	centriole, cilia and spindle associated protein	-0.3063	0.0846	0.0288056	0.191365
B3GALT6	beta-1,3-galactosyltransferase 6	0.6435	3.1092	0.0146896	0.138396
CNR1	cannabinoid receptor 1	0.2334	0.4724	0.739364	0.894819
MAB21L3	mab-21 like 3	-0.1933	-0.4405	0.279861	0.590847
ATXN7L2	ataxin 7 like 2	-0.1217	-0.3161	0.684211	0.869591
LYPLAL1	lysophospholipase like 1	-0.0945	-0.4115	0.035463	0.213784
TYW3	tRNA-yW synthesizing protein 3 homolog	-0.3055	-0.3337	0.352681	0.654728
TPRG1L	tumor protein p63 regulated 1 like	0.0359	-0.2678	0.165494	0.456991
ZNF684	zinc finger protein 684	-0.2751	-0.2813	0.578742	0.812259
MYOM2	myomesin 2	0.8651	-0.3937	0.000487129	0.024978
PODN	podocan	-0.2413	-0.2544	0.970512	0.989138
LRRC39	leucine rich repeat containing 39	-0.1078	-0.1745	0.970512	0.989138
RNF19B	ring finger protein 19B	-0.2101	-0.2873	0.528849	0.783135
DCST2	DC-STAMP domain containing 2	-0.2353	-0.2867	0.911797	0.96869
COL1A1	collagen type I alpha 1 chain	0.2736	0.6088	0.435872	0.72136
OSCP1	organic solute carrier partner 1	-0.1705	-0.2497	0.630529	0.838887
UBXN10	UBX domain protein 10	-0.3021	-0.2135	0.684211	0.869591
ARL8A	ADP ribosylation factor like GTPase 8A	-0.3587	-0.329	0.352681	0.654728
UHMK1	U2AF homology motif kinase 1	-0.1075	-0.3351	0.528849	0.783135
ADH5	alcohol dehydrogenase 5 (class III), chi polypeptide	0.8308	1.7739	0.435872	0.72136
LIX1L	limb and CNS expressed 1 like	-0.1951	-0.3706	0.795936	0.923692
TMEM125	transmembrane protein 125	-0.3579	-0.3974	0.630529	0.838887
MRPL55	mitochondrial ribosomal protein L55	-0.3089	-0.1202	0.123005	0.398784
DRAM2	DNA damage regulated autophagy modulator 2	-0.0111	-0.0521	0.853428	0.944349
PIFO	primary cilia formation	-0.3161	0.1969	0.00684146	0.0933325
TATDN3	TatD DNase domain containing 3	-0.2694	-0.3833	0.795936	0.923692
COL4A2	collagen type IV alpha 2 chain	-0.2885	1.0255	0.000129901	0.013635
FITM2	fat storage inducing transmembrane protein 2	-0.3266	-0.4048	0.352681	0.654728
COL4A3	collagen type IV alpha 3 chain	-0.4282	-0.3425	0.123005	0.398784
TSHZ2	teashirt zinc finger homeobox 2	-0.1441	-0.2909	0.435872	0.72136
COL4A4	collagen type IV alpha 4 chain	0.932	0.9251	0.684211	0.869591
TBC1D20	TBC1 domain family member 20	-0.3715	-0.3306	0.970512	0.989138
SLX4IP	SLX4 interacting protein	-0.2007	-0.3283	0.970512	0.989138
COL4A6	collagen type IV alpha 6 chain	0.7517	1.2531	0.352681	0.654728
CHMP4B	charged multivesicular body protein 4B	-0.1667	0.2004	0.279861	0.590847
PIGU	phosphatidylinositol glycan anchor biosynthesis class U	0.9801	-0.0905	0.247451	0.558784
COL5A1	collagen type V alpha 1 chain	-0.2694	-0.3879	1	1
TANGO2	transport and golgi organization 2 homolog	-0.535	-0.1542	0.000725281	0.0323548
SGSM1	small G protein signaling modulator 1	-0.2326	-0.4607	0.970512	0.989138
EMID1	EMI domain containing 1	-0.1514	-0.4657	0.0232306	0.171861
COL6A1	collagen type VI alpha 1 chain	-0.034	1.1168	0.0146896	0.138396
ANKRD54	ankyrin repeat domain 54	-0.4561	-0.3132	0.247451	0.558784
COL6A2	collagen type VI alpha 2 chain	0.2258	0.4682	0.911797	0.96869
TRABD2A	TraB domain containing 2A	-0.3632	-0.357	0.528849	0.783135
COL6A3	collagen type VI alpha 3 chain	0.3817	1.3857	0.075256	0.312877
TMEM150A	transmembrane protein 150A	-0.2248	-0.2272	0.970512	0.989138
LYG1	lysozyme g1	-0.4686	-0.0458	0.00287947	0.0600249
MITD1	microtubule interacting and trafficking domain containing 1	-0.477	-0.1963	0.0146896	0.138396
COL8A2	collagen type VIII alpha 2 chain	-0.2517	-0.171	0.247451	0.558784
CMPK2	cytidine/uridine monophosphate kinase 2	0.035	0.3847	0.528849	0.783135
MBOAT2	membrane bound O-acyltransferase domain containing 2	0.3787	0.169	0.528849	0.783135
TAF8	TATA-box binding protein associated factor 8	-0.1867	-0.2122	0.217563	0.524337
TMEM18	transmembrane protein 18	-0.3983	-0.2078	0.0232306	0.171861
FBLN7	fibulin 7	-0.4731	0.0881	0.00105003	0.0395291
RBM45	RNA binding motif protein 45	-0.212	-0.1976	0.279861	0.590847
COL9A3	collagen type IX alpha 3 chain	-0.2889	-0.3693	0.481251	0.754078
TSGA10	testis specific 10	0.8529	-0.486	1.08251e-05	0.00459912
ICA1L	islet cell autoantigen 1 like	-0.3084	-0.3884	0.795936	0.923692
FAM168B	family with sequence similarity 168 member B	-0.1732	-0.4119	0.0288056	0.191365
RFTN2	raftlin family member 2	-0.1654	-0.4274	0.314999	0.622877
CLHC1	clathrin heavy chain linker domain containing 1	-0.0766	-0.3669	0.075256	0.312877
COL11A2	collagen type XI alpha 2 chain	0.9961	0.08	0.0185434	0.155201
PLEKHH2	pleckstrin homology, MyTH4 and FERM domain containing H2	-0.3879	-0.481	0.795936	0.923692
SGPP2	sphingosine-1-phosphate phosphatase 2	-0.1179	0.6786	0.247451	0.558784
ACVR1C	activin A receptor type 1C	-0.1323	0.1009	0.739364	0.894819
COL13A1	collagen type XIII alpha 1 chain	-0.0713	-0.4593	0.075256	0.312877
TTC32	tetratricopeptide repeat domain 32	-0.0148	-0.3788	0.14314	0.427695
UBR3	ubiquitin protein ligase E3 component n-recognin 3	-0.4916	-0.2033	0.0114962	0.122107
LYPD6B	LY6/PLAUR domain containing 6B	-0.3492	-0.1667	0.165494	0.456991
GALM	galactose mutarotase	-0.123	0.5867	0.0630128	0.287865
TMEM182	transmembrane protein 182	-0.3474	-0.1555	0.14314	0.427695
FBXO36	F-box protein 36	-0.355	-0.2264	0.352681	0.654728
CCDC58	coiled-coil domain containing 58	-0.196	-0.3351	0.911797	0.96869
KCNH8	potassium voltage-gated channel subfamily H member 8	-0.3568	-0.3266	0.314999	0.622877
DNAJC19	DnaJ heat shock protein family (Hsp40) member C19	-0.268	-0.2617	0.630529	0.838887
COMT	catechol-O-methyltransferase	1.8515	1.5913	1	1
FAM131A	family with sequence similarity 131 member A	-0.0251	-0.0725	0.970512	0.989138
CD200R1	CD200 receptor 1	-0.0846	-0.378	0.393048	0.686661
CHCHD4	coiled-coil-helix-coiled-coil-helix domain containing 4	0.0308	-0.3696	0.435872	0.72136
FAM43A	family with sequence similarity 43 member A	0.1249	-0.3477	0.035463	0.213784
KLF6	Kruppel like factor 6	-0.4136	-0.3808	0.528849	0.783135
SLC31A1	solute carrier family 31 member 1	-0.2969	-0.3318	0.970512	0.989138
SLC31A2	solute carrier family 31 member 2	-0.5803	-0.331	0.00388621	0.0701877
NUDT16	nudix hydrolase 16	-0.1475	-0.4563	0.314999	0.622877
COL6A6	collagen type VI alpha 6 chain	0.1937	0.1809	0.528849	0.783135
METTL6	methyltransferase like 6	2.3765	4.4589	0.217563	0.524337
ADK	adenosine kinase	0.168	-0.0511	0.853428	0.944349
GLYCTK	glycerate kinase	2.4597	1.1871	0.217563	0.524337
LSMEM2	leucine rich single-pass membrane protein 2	-0.4182	-0.141	0.0146896	0.138396
OCIAD2	OCIA domain containing 2	-0.3875	-0.3111	0.314999	0.622877
SCLT1	sodium channel and clathrin linker 1	-0.3184	-0.3091	0.970512	0.989138
CORT	cortistatin	-0.4112	-0.1816	0.075256	0.312877
MAP3K8	mitogen-activated protein kinase kinase kinase 8	0.2454	0.767	0.105122	0.368672
LIN54	lin-54 DREAM MuvB core complex component	-0.132	-0.3139	0.911797	0.96869
COX4I1	cytochrome c oxidase subunit 4I1	1.0434	2.6516	0.393048	0.686661
GNPDA2	glucosamine-6-phosphate deaminase 2	1.2299	0.2877	0.105122	0.368672
CPEB2	cytoplasmic polyadenylation element binding protein 2	-0.3185	-0.4378	0.684211	0.869591
EVC2	EvC ciliary complex subunit 2	-0.3988	-0.3194	0.795936	0.923692
AASDH	aminoadipate-semialdehyde dehydrogenase	0.3949	0.1002	0.970512	0.989138
ADM	adrenomedullin	-0.5205	-0.2257	0.00287947	0.0600249
PACRGL	parkin coregulated like	-0.2092	-0.4681	0.0892096	0.341014
SLC9B2	solute carrier family 9 member B2	0.2868	-0.1329	0.190316	0.492173
SETD9	SET domain containing 9	-0.1086	-0.3847	0.105122	0.368672
IL31RA	interleukin 31 receptor A	-0.0496	-0.1451	0.853428	0.944349
PPARGC1B	PPARG coactivator 1 beta	-0.1786	-0.4387	0.035463	0.213784
PRRC1	proline rich coiled-coil 1	-0.4481	-0.2864	0.123005	0.398784
NADK2	NAD kinase 2, mitochondrial	-0.4735	-0.4357	0.190316	0.492173
JMY	junction mediating and regulatory protein, p53 cofactor	-0.4205	-0.0818	0.00684146	0.0933325
COX6A2	cytochrome c oxidase subunit 6A2	1.3259	0.516	0.352681	0.654728
CCDC127	coiled-coil domain containing 127	-0.5398	-0.3827	0.0432571	0.238972
CMBL	carboxymethylenebutenolidase homolog	-0.1977	-0.1912	0.393048	0.686661
DNAJC21	DnaJ heat shock protein family (Hsp40) member C21	-0.0254	-0.2737	0.217563	0.524337
AFAP1L1	actin filament associated protein 1 like 1	0.1099	-0.2043	0.578742	0.812259
GRPEL2	GrpE like 2, mitochondrial	-0.0031	-0.3167	0.630529	0.838887
TMEM171	transmembrane protein 171	0.0678	-0.2289	0.075256	0.312877
LSM11	LSM11, U7 small nuclear RNA associated	-0.2592	-0.0362	0.217563	0.524337
STARD4	StAR related lipid transfer domain containing 4	-0.195	-0.3975	0.314999	0.622877
WDR36	WD repeat domain 36	0.195	-0.4388	0.0232306	0.171861
COX6C	cytochrome c oxidase subunit 6C	0.061	1.7539	0.035463	0.213784
UBLCP1	ubiquitin like domain containing CTD phosphatase 1	-0.4118	-0.374	0.0524259	0.263518
ADAT2	adenosine deaminase tRNA specific 2	-0.438	0.1264	0.00388621	0.0701877
COX7A2	cytochrome c oxidase subunit 7A2	1.1093	2.71	0.190316	0.492173
IRAK1BP1	interleukin 1 receptor associated kinase 1 binding protein 1	-0.3097	-0.2056	0.352681	0.654728
COX7B	cytochrome c oxidase subunit 7B	0.7844	1.6356	0.217563	0.524337
STXBP5	syntaxin binding protein 5	-0.0615	-0.3566	0.393048	0.686661
ADORA2A	adenosine A2a receptor	1.1384	0.9376	0.911797	0.96869
COX7C	cytochrome c oxidase subunit 7C	0.7806	0.7157	0.911797	0.96869
NCOA7	nuclear receptor coactivator 7	-0.3198	-0.3266	0.739364	0.894819
HINT3	histidine triad nucleotide binding protein 3	-0.2249	-0.3769	0.853428	0.944349
B3GAT2	beta-1,3-glucuronyltransferase 2	0.7218	1.8526	0.0630128	0.287865
COX10	cytochrome c oxidase assembly factor heme A:farnesyltransferase COX10	0.2785	0.5984	0.911797	0.96869
CD109	CD109 molecule	-0.5498	-0.0831	7.57756e-05	0.0104011
PM20D2	peptidase M20 domain containing 2	-0.4642	-0.2452	0.0892096	0.341014
SRSF12	serine and arginine rich splicing factor 12	-0.4151	-0.2045	0.0630128	0.287865
COX11	cytochrome c oxidase copper chaperone COX11	-0.0236	-0.1298	0.630529	0.838887
COX15	cytochrome c oxidase assembly homolog COX15	0.8751	0.4366	0.217563	0.524337
CP	ceruloplasmin	-0.1039	1.0893	0.0524259	0.263518
TMEM139	transmembrane protein 139	-0.2619	-0.2535	0.481251	0.754078
OR2A14	olfactory receptor family 2 subfamily A member 14	0.8205	0.0889	0.279861	0.590847
ADORA2B	adenosine A2b receptor	1.5858	1.5672	0.578742	0.812259
ZNF786	zinc finger protein 786	-0.2704	-0.336	0.314999	0.622877
CPD	carboxypeptidase D	-0.0918	-0.4595	0.0892096	0.341014
COL26A1	collagen type XXVI alpha 1 chain	-0.2668	-0.2154	0.578742	0.812259
MTPN	myotrophin	-0.2464	-0.4652	0.528849	0.783135
CPM	carboxypeptidase M	-0.4139	0.2254	0.00519604	0.0816181
CLDN23	claudin 23	0.3479	0.5855	0.314999	0.622877
CPOX	coproporphyrinogen oxidase	0.3395	-0.0045	1	1
CPT1A	carnitine palmitoyltransferase 1A	1.1153	1.5091	0.970512	0.989138
CPT1B	carnitine palmitoyltransferase 1B	0.5029	2.3972	0.0432571	0.238972
CPT2	carnitine palmitoyltransferase 2	-0.0952	0.3085	0.217563	0.524337
NDUFAF6	NADH:ubiquinone oxidoreductase complex assembly factor 6	-0.0363	-0.3672	0.075256	0.312877
ABRA	actin binding Rho activating protein	0.8436	-0.4054	0.00684146	0.0933325
CR1	complement C3b/C4b receptor 1 (Knops blood group)	0.8083	0.7365	0.578742	0.812259
TMEM71	transmembrane protein 71	-0.4158	-0.2666	0.105122	0.368672
ADHFE1	alcohol dehydrogenase iron containing 1	-0.2736	-0.4628	0.165494	0.456991
HGSNAT	heparan-alpha-glucosaminide N-acetyltransferase	1.5707	0.0266	0.00684146	0.0933325
CRABP2	cellular retinoic acid binding protein 2	-0.1681	-0.1494	0.481251	0.754078
CRAT	carnitine O-acetyltransferase	0.153	-0.1308	0.217563	0.524337
PTRH1	peptidyl-tRNA hydrolase 1 homolog	-0.4972	-0.2253	0.0232306	0.171861
CREB1	cAMP responsive element binding protein 1	0.468	0.5662	0.481251	0.754078
ATF2	activating transcription factor 2	-0.0406	-0.0699	0.393048	0.686661
PTPDC1	protein tyrosine phosphatase domain containing 1	0.1855	-0.4046	0.0089307	0.107675
CREBBP	CREB binding protein	1.6858	1.6336	0.970512	0.989138
ATF6B	activating transcription factor 6 beta	-0.5468	-0.264	0.00208924	0.0522135
CREBL2	cAMP responsive element binding protein like 2	-0.3834	-0.403	0.528849	0.783135
CREM	cAMP responsive element modulator	-0.4128	-0.3221	0.352681	0.654728
SLITRK4	SLIT and NTRK like family member 4	-0.2082	-0.3223	0.578742	0.812259
BEND2	BEN domain containing 2	-0.0795	-0.4046	0.0232306	0.171861
CRH	corticotropin releasing hormone	0.7701	1.8463	0.0892096	0.341014
FAM199X	family with sequence similarity 199, X-linked	-0.4174	-0.3775	0.578742	0.812259
APOOL	apolipoprotein O like	0.0249	-0.3849	0.247451	0.558784
YME1L1	YME1 like 1 ATPase	0.8179	-0.376	7.57756e-05	0.0104011
UPRT	uracil phosphoribosyltransferase homolog	0.3112	-0.264	0.00519604	0.0816181
CRIP1	cysteine rich protein 1	-0.2869	-0.4438	0.393048	0.686661
CRIP2	cysteine rich protein 2	0.0601	-0.2533	0.247451	0.558784
CRK	CRK proto-oncogene, adaptor protein	0.9252	1.6301	0.217563	0.524337
DOCK11	dedicator of cytokinesis 11	0.0106	-0.2719	0.190316	0.492173
SPIN4	spindlin family member 4	-0.3054	-0.4112	0.684211	0.869591
CRKL	CRK like proto-oncogene, adaptor protein	1.1876	1.2446	0.578742	0.812259
AAMP	angio associated migratory cell protein	-0.3577	-0.2987	0.435872	0.72136
ADORA3	adenosine A3 receptor	0.8591	0.5195	0.279861	0.590847
ASB6	ankyrin repeat and SOCS box containing 6	-0.357	-0.1957	0.165494	0.456991
ASB7	ankyrin repeat and SOCS box containing 7	-0.369	-0.3621	0.853428	0.944349
ASB8	ankyrin repeat and SOCS box containing 8	-0.3369	-0.1607	0.075256	0.312877
MYL6B	myosin light chain 6B	0.2004	0.7847	0.14314	0.427695
SUSD3	sushi domain containing 3	0.8038	-0.3145	7.57756e-05	0.0104011
TCEAL2	transcription elongation factor A like 2	0.3976	-0.132	0.165494	0.456991
NEK7	NIMA related kinase 7	-0.2557	-0.4385	0.684211	0.869591
ZFP28	ZFP28 zinc finger protein	0.3001	-0.4322	0.0288056	0.191365
TRIM69	tripartite motif containing 69	-0.1726	-0.3247	0.352681	0.654728
MROH8	maestro heat like repeat family member 8	0.5878	-0.1332	0.0232306	0.171861
CRY1	cryptochrome circadian regulator 1	0.6752	0.4522	0.970512	0.989138
SAMD10	sterile alpha motif domain containing 10	-0.3822	-0.4541	0.630529	0.838887
BRI3BP	BRI3 binding protein	-0.3504	-0.2722	0.314999	0.622877
MACROD2	mono-ADP ribosylhydrolase 2	0.3988	-0.4413	0.279861	0.590847
DYNLL2	dynein light chain LC8-type 2	0.4536	0.741	0.970512	0.989138
UBE2F	ubiquitin conjugating enzyme E2 F (putative)	-0.0333	-0.0059	0.970512	0.989138
CRY2	cryptochrome circadian regulator 2	0.5156	0.4767	0.481251	0.754078
TRPM6	transient receptor potential cation channel subfamily M member 6	0.2289	-0.3791	0.00208924	0.0522135
SRXN1	sulfiredoxin 1	0.2273	-0.3973	0.0089307	0.107675
ROMO1	reactive oxygen species modulator 1	-0.2939	-0.4138	0.853428	0.944349
ISM1	isthmin 1	-0.0212	-0.4518	0.123005	0.398784
SIRPA	signal regulatory protein alpha	-0.5005	-0.4651	0.393048	0.686661
SREK1	splicing regulatory glutamic acid and lysine rich protein 1	-0.3846	-0.1596	0.247451	0.558784
ADPRH	ADP-ribosylarginine hydrolase	0.0803	0.1269	0.247451	0.558784
CRYBB2	crystallin beta B2	-0.2709	-0.2746	0.795936	0.923692
PARP1	poly(ADP-ribose) polymerase 1	0.3596	0.2106	0.352681	0.654728
MIB2	mindbomb E3 ubiquitin protein ligase 2	-0.4543	-0.3924	0.314999	0.622877
DUSP19	dual specificity phosphatase 19	-0.4956	-0.3882	0.190316	0.492173
CRYGS	crystallin gamma S	0.0753	-0.3707	0.0892096	0.341014
CRYM	crystallin mu	-0.4749	-0.0128	0.00208924	0.0522135
CRYZ	crystallin zeta	0.2728	-0.2614	0.075256	0.312877
TRUB1	TruB pseudouridine synthase family member 1	-0.5137	-0.2484	0.00105003	0.0395291
PARP4	poly(ADP-ribose) polymerase family member 4	0.4929	0.8195	0.795936	0.923692
MPP7	membrane palmitoylated protein 7	-0.2601	-0.3934	0.795936	0.923692
CS	citrate synthase	1.3322	1.8137	0.739364	0.894819
VTI1A	vesicle transport through interaction with t-SNAREs 1A	0.2997	0.4322	0.795936	0.923692
MAPK14	mitogen-activated protein kinase 14	3.6203	1.3034	0.14314	0.427695
CACUL1	CDK2 associated cullin domain 1	0.4467	-0.4619	0.035463	0.213784
CSE1L	chromosome segregation 1 like	-0.4273	-0.4033	0.630529	0.838887
LDLRAD3	low density lipoprotein receptor class A domain containing 3	-0.1892	-0.4093	0.578742	0.812259
XRRA1	X-ray radiation resistance associated 1	-0.3627	-0.4617	0.739364	0.894819
CSF1R	colony stimulating factor 1 receptor	0.9706	0.9056	0.911797	0.96869
UBQLNL	ubiquilin like	-0.3479	-0.3002	0.684211	0.869591
FAM76B	family with sequence similarity 76 member B	0.1616	-0.3198	0.00519604	0.0816181
SESN3	sestrin 3	-0.01	-0.3228	0.528849	0.783135
CSF2RA	colony stimulating factor 2 receptor subunit alpha	0.3506	-0.2654	0.0185434	0.155201
KBTBD3	kelch repeat and BTB domain containing 3	-0.325	-0.399	0.481251	0.754078
CWF19L2	CWF19 like cell cycle control factor 2	-0.3798	-0.2711	0.105122	0.368672
CSF3R	colony stimulating factor 3 receptor	0.1226	0.7552	0.165494	0.456991
PLEKHA7	pleckstrin homology domain containing A7	-0.035	-0.1434	0.970512	0.989138
SPTY2D1	SPT2 chromatin protein domain containing 1	-0.1779	-0.3343	0.795936	0.923692
TMEM86A	transmembrane protein 86A	-0.1766	-0.4467	0.035463	0.213784
DNHD1	dynein heavy chain domain 1	-0.4891	-0.4664	0.247451	0.558784
PRICKLE1	prickle planar cell polarity protein 1	-0.1342	0.7273	0.435872	0.72136
AMDHD1	amidohydrolase domain containing 1	0.8939	0.4113	0.190316	0.492173
SLC2A14	solute carrier family 2 member 14	-0.308	-0.2344	0.393048	0.686661
ZNF664	zinc finger protein 664	-0.1873	-0.2534	0.970512	0.989138
CPNE8	copine 8	-0.3593	-0.378	0.911797	0.96869
GLT1D1	glycosyltransferase 1 domain containing 1	-0.3608	-0.3106	0.481251	0.754078
CSK	C-terminal Src kinase	0.5212	0.8116	0.481251	0.754078
RAD9B	RAD9 checkpoint clamp component B	-0.0569	-0.4582	0.123005	0.398784
LACC1	laccase domain containing 1	-0.1717	-0.2947	0.853428	0.944349
CSNK1A1	casein kinase 1 alpha 1	0.2312	1.0434	0.0892096	0.341014
CSNK1E	casein kinase 1 epsilon	0.7153	0.9531	0.853428	0.944349
ABHD12B	abhydrolase domain containing 12B	0.0299	-0.239	0.684211	0.869591
PTGR2	prostaglandin reductase 2	0.0789	-0.3078	0.035463	0.213784
FAM161B	FAM161 centrosomal protein B	-0.2753	-0.3867	0.279861	0.590847
CSNK1G2	casein kinase 1 gamma 2	0.6396	0.4464	0.630529	0.838887
CEP128	centrosomal protein 128	-0.2115	-0.1219	0.630529	0.838887
MDP1	magnesium dependent phosphatase 1	-0.0887	-0.191	0.528849	0.783135
TTC7B	tetratricopeptide repeat domain 7B	-0.5604	-0.234	0.00287947	0.0600249
CSNK1G3	casein kinase 1 gamma 3	0.6147	0.1652	0.165494	0.456991
CSNK2A1	casein kinase 2 alpha 1	0.7143	1.4693	0.739364	0.894819
LYSMD4	LysM domain containing 4	-0.1179	-0.2427	0.630529	0.838887
GCOM1	GRINL1A complex locus 1	-0.1701	-0.0816	0.393048	0.686661
HAPLN3	hyaluronan and proteoglycan link protein 3	-0.3629	-0.3872	0.435872	0.72136
NRG4	neuregulin 4	0.5856	-0.1476	0.314999	0.622877
CSNK2B	casein kinase 2 beta	0.1649	0.6437	0.217563	0.524337
TTBK2	tau tubulin kinase 2	-0.1861	-0.2164	0.853428	0.944349
OTOA	otoancorin	-0.159	-0.3738	0.0524259	0.263518
VCAN	versican	0.5193	0.321	0.911797	0.96869
CMTM2	CKLF like MARVEL transmembrane domain containing 2	-0.1781	-0.3283	0.853428	0.944349
BEAN1	brain expressed associated with NEDD4 1	0.2166	-0.3358	0.0089307	0.107675
FBXL16	F-box and leucine rich repeat protein 16	-0.1614	-0.2037	0.970512	0.989138
IL34	interleukin 34	-0.2441	-0.4207	0.970512	0.989138
ZNF597	zinc finger protein 597	-0.3252	-0.2324	0.14314	0.427695
TMED6	transmembrane p24 trafficking protein 6	-0.3994	-0.2481	0.279861	0.590847
CSRP1	cysteine and glycine rich protein 1	-0.2951	-0.2775	0.911797	0.96869
ZNF785	zinc finger protein 785	-0.5095	-0.2717	0.0232306	0.171861
ZNF688	zinc finger protein 688	-0.3382	-0.3012	0.352681	0.654728
MGAT5B	alpha-1,6-mannosylglycoprotein 6-beta-N-acetylglucosaminyltransferase B	-0.1525	0.3638	0.247451	0.558784
TOM1L2	target of myb1 like 2 membrane trafficking protein	-0.4505	-0.4357	0.0185434	0.155201
B3GNTL1	UDP-GlcNAc:betaGal beta-1,3-N-acetylglucosaminyltransferase like 1	-0.4766	-0.2429	0.0288056	0.191365
CD300LF	CD300 molecule like family member f	-0.3625	-0.4608	0.853428	0.944349
PIK3R6	phosphoinositide-3-kinase regulatory subunit 6	-0.2657	-0.3556	0.853428	0.944349
SLFN13	schlafen family member 13	-0.3502	-0.4472	0.314999	0.622877
SLC35G3	solute carrier family 35 member G3	0.0984	-0.3753	0.075256	0.312877
CD300LG	CD300 molecule like family member g	-0.4157	-0.445	0.853428	0.944349
TMEM199	transmembrane protein 199	-0.41	-0.3084	0.105122	0.368672
KCTD11	potassium channel tetramerization domain containing 11	-0.2011	-0.2429	0.684211	0.869591
CST3	cystatin C	-0.5296	-0.3599	0.0185434	0.155201
NOTUM	notum, palmitoleoyl-protein carboxylesterase	-0.1221	-0.1084	0.630529	0.838887
TMC8	transmembrane channel like 8	-0.4512	-0.0991	0.0089307	0.107675
WIPF2	WAS/WASL interacting protein family member 2	0.0168	-0.337	0.314999	0.622877
APCDD1	APC down-regulated 1	-0.261	-0.3409	0.853428	0.944349
CSTA	cystatin A	0.016	-0.2911	0.247451	0.558784
CSTB	cystatin B	0.0067	-0.2827	0.314999	0.622877
ZNF417	zinc finger protein 417	-0.1965	-0.4211	0.123005	0.398784
CSTF1	cleavage stimulation factor subunit 1	-0.2507	-0.2051	0.352681	0.654728
CSTF2	cleavage stimulation factor subunit 2	-0.0521	-0.3601	0.352681	0.654728
ZNF524	zinc finger protein 524	-0.4344	-0.3013	0.0892096	0.341014
CSTF3	cleavage stimulation factor subunit 3	0.135	-0.0023	1	1
ZNF420	zinc finger protein 420	-0.1019	-0.3865	0.853428	0.944349
ZNF565	zinc finger protein 565	-0.2271	0.0987	0.0630128	0.287865
ZNF583	zinc finger protein 583	-0.5436	-0.3074	0.00150469	0.0461334
FAM98C	family with sequence similarity 98 member C	-0.3193	-0.4186	0.528849	0.783135
DPY19L3	dpy-19 like C-mannosyltransferase 3	-0.4631	-0.2809	0.075256	0.312877
ZNF599	zinc finger protein 599	-0.218	-0.3201	0.853428	0.944349
ZNF558	zinc finger protein 558	-0.4311	-0.4339	0.630529	0.838887
ZNF714	zinc finger protein 714	-0.4624	-0.3895	0.279861	0.590847
ZNF681	zinc finger protein 681	-0.267	-0.4262	0.247451	0.558784
DIRAS1	DIRAS family GTPase 1	-0.4964	-0.3279	0.00684146	0.0933325
ZNF569	zinc finger protein 569	-0.325	-0.3552	0.123005	0.398784
BROX	BRO1 domain and CAAX motif containing	-0.2827	-0.4518	0.528849	0.783135
SAMD11	sterile alpha motif domain containing 11	-0.5247	-0.3077	0.0146896	0.138396
SAMD13	sterile alpha motif domain containing 13	-0.1847	-0.3449	0.279861	0.590847
CTBS	chitobiase	-0.3379	-0.3346	0.578742	0.812259
SLC35F3	solute carrier family 35 member F3	0.4223	-0.3707	0.0185434	0.155201
ANKRD35	ankyrin repeat domain 35	-0.1556	-0.0007	0.247451	0.558784
CTBP2	C-terminal binding protein 2	0.5268	0.9129	0.481251	0.754078
PM20D1	peptidase M20 domain containing 1	0.4377	-0.3659	0.00519604	0.0816181
GCSAML	germinal center associated signaling and motility like	-0.3548	-0.5241	0.528849	0.783135
SLC30A7	solute carrier family 30 member 7	-0.303	-0.4511	0.578742	0.812259
MOB3C	MOB kinase activator 3C	0.0115	-0.1008	0.795936	0.923692
CTH	cystathionine gamma-lyase	3.3965	2.2344	0.435872	0.72136
IL23R	interleukin 23 receptor	-0.0031	-0.2854	0.075256	0.312877
METTL11B	methyltransferase like 11B	-0.0837	-0.4998	0.105122	0.368672
CTLA4	cytotoxic T-lymphocyte associated protein 4	0.4476	-0.105	0.0892096	0.341014
SHISA4	shisa family member 4	-0.1654	-0.3704	0.0630128	0.287865
EXOC8	exocyst complex component 8	0.048	-0.2019	0.279861	0.590847
PDIK1L	PDLIM1 interacting kinase 1 like	-0.1805	-0.3008	0.684211	0.869591
BNIPL	BCL2 interacting protein like	-0.3762	-0.3432	0.435872	0.72136
CCDC24	coiled-coil domain containing 24	-0.2394	-0.3732	0.684211	0.869591
CTNNA1	catenin alpha 1	1.1646	2.7115	0.217563	0.524337
RNF187	ring finger protein 187	-0.4927	-0.4302	0.393048	0.686661
CTNS	cystinosin, lysosomal cystine transporter	-0.2076	-0.1394	0.795936	0.923692
LSM14B	LSM family member 14B	-0.1445	-0.0847	0.739364	0.894819
ADRA2A	adrenoceptor alpha 2A	0.6898	0.3514	0.739364	0.894819
CTNND1	catenin delta 1	1.1669	-0.0317	0.165494	0.456991
SIK1	salt inducible kinase 1	0.0714	-0.2483	0.0892096	0.341014
LMCD1	LIM and cysteine rich domains 1	0.8029	-0.4241	0.00150469	0.0461334
XKR3	XK related 3	-0.1002	-0.2241	0.795936	0.923692
AIFM3	apoptosis inducing factor mitochondria associated 3	-0.2498	-0.149	0.528849	0.783135
YDJC	YdjC chitooligosaccharide deacetylase homolog	-0.3377	-0.2652	0.314999	0.622877
HSCB	HscB mitochondrial iron-sulfur cluster cochaperone	-0.2706	-0.3838	1	1
CCDC117	coiled-coil domain containing 117	-0.0948	-0.23	0.123005	0.398784
DUSP18	dual specificity phosphatase 18	-0.4288	-0.2555	0.190316	0.492173
CTPS1	CTP synthase 1	0.3079	0.2448	0.739364	0.894819
DNAJB7	DnaJ heat shock protein family (Hsp40) member B7	-0.2932	-0.3094	0.795936	0.923692
CHADL	chondroadherin like	-0.3859	-0.4459	0.970512	0.989138
MEI1	meiotic double-stranded break formation protein 1	-0.286	-0.2269	1	1
FCHSD2	FCH and double SH3 domains 2	0.7658	-0.3071	1.08251e-05	0.00459912
CBWD2	COBW domain containing 2	0.0389	-0.413	0.0892096	0.341014
TEKT4	tektin 4	-0.1909	-0.3516	0.528849	0.783135
CTRL	chymotrypsin like	0.2356	-0.0823	0.352681	0.654728
OTOS	otospiralin	-0.2258	-0.0869	0.393048	0.686661
PROM2	prominin 2	-0.2075	-0.4772	0.105122	0.368672
CTSB	cathepsin B	0.0111	0.0119	0.739364	0.894819
FAM117B	family with sequence similarity 117 member B	-0.3386	-0.1916	0.190316	0.492173
CTSD	cathepsin D	0.0956	-0.0574	1	1
CTSE	cathepsin E	-0.26	-0.3525	0.435872	0.72136
KANSL1L	KAT8 regulatory NSL complex subunit 1 like	-0.4688	-0.253	0.00388621	0.0701877
PLB1	phospholipase B1	-0.0339	-0.2989	0.528849	0.783135
ARL6IP6	ADP ribosylation factor like GTPase 6 interacting protein 6	-0.2393	-0.4743	0.0892096	0.341014
METTL21A	methyltransferase like 21A	-0.4346	0.0083	0.000129901	0.013635
CCNYL1	cyclin Y like 1	-0.4035	-0.1204	0.0232306	0.171861
CTSH	cathepsin H	0.4119	0.0745	0.911797	0.96869
KLHL23	kelch like family member 23	-0.1872	-0.2114	0.684211	0.869591
SLC38A11	solute carrier family 38 member 11	-0.0913	-0.4385	0.481251	0.754078
SLC23A3	solute carrier family 23 member 3	-0.1813	-0.3218	0.970512	0.989138
CTSK	cathepsin K	0.1527	0.3586	0.435872	0.72136
CTSL	cathepsin L	0.2763	-0.0773	0.630529	0.838887
ZNF503	zinc finger protein 503	0.7627	-0.267	0.000487129	0.024978
ASPRV1	aspartic peptidase retroviral like 1	-0.3127	-0.2507	0.739364	0.894819
GPR155	G protein-coupled receptor 155	-0.5375	-0.2325	0.0630128	0.287865
TTC14	tetratricopeptide repeat domain 14	-0.4767	-0.3546	0.105122	0.368672
DTX3L	deltex E3 ubiquitin ligase 3L	0.7048	-0.0372	0.123005	0.398784
PPM1L	protein phosphatase, Mg2+/Mn2+ dependent 1L	-0.3303	-0.4656	0.970512	0.989138
WDR49	WD repeat domain 49	-0.1031	-0.3961	0.684211	0.869591
BTLA	B and T lymphocyte associated	-0.2727	-0.4544	0.578742	0.812259
CTSO	cathepsin O	-0.0691	-0.3638	0.630529	0.838887
CCDC12	coiled-coil domain containing 12	0.2171	0.0309	0.578742	0.812259
MB21D2	Mab-21 domain containing 2	-0.2261	-0.2361	0.578742	0.812259
PPP4R2	protein phosphatase 4 regulatory subunit 2	-0.428	-0.3948	0.217563	0.524337
ADRA2C	adrenoceptor alpha 2C	-0.1528	0.1141	0.279861	0.590847
XXYLT1	xyloside xylosyltransferase 1	-0.4304	-0.383	0.393048	0.686661
GLIPR2	GLI pathogenesis related 2	-0.5137	-0.2994	0.0114962	0.122107
CMC1	C-X9-C motif containing 1	-0.3014	-0.3346	0.911797	0.96869
CCDC50	coiled-coil domain containing 50	-0.3856	-0.0151	0.035463	0.213784
CMTM8	CKLF like MARVEL transmembrane domain containing 8	-0.1553	-0.3387	0.279861	0.590847
CTSZ	cathepsin Z	-0.0082	0.0787	0.911797	0.96869
CCDC13	coiled-coil domain containing 13	-0.024	-0.4405	0.00208924	0.0522135
CUX1	cut like homeobox 1	0.0879	-0.4273	0.247451	0.558784
CX3CR1	C-X3-C motif chemokine receptor 1	0.611	-0.0573	0.123005	0.398784
ZNF827	zinc finger protein 827	-0.3895	-0.3827	0.630529	0.838887
CXADR	CXADR Ig-like cell adhesion molecule	0.1333	0.3257	0.314999	0.622877
SCFD2	sec1 family domain containing 2	-0.2387	-0.4109	0.190316	0.492173
JAKMIP1	janus kinase and microtubule interacting protein 1	-0.3167	-0.1357	0.14314	0.427695
THAP6	THAP domain containing 6	-0.0403	-0.4723	0.0146896	0.138396
FAM53A	family with sequence similarity 53 member A	-0.3129	-0.3678	0.578742	0.812259
PPM1K	protein phosphatase, Mg2+/Mn2+ dependent 1K	-0.3813	-0.3191	0.528849	0.783135
TRMT44	tRNA methyltransferase 44 homolog	0.6783	-0.4438	0.00287947	0.0600249
ADRB1	adrenoceptor beta 1	1.9818	1.0095	1	1
DAB2IP	DAB2 interacting protein	-0.3823	-0.4021	0.911797	0.96869
CREBRF	CREB3 regulatory factor	-0.1103	-0.4738	0.105122	0.368672
CEP120	centrosomal protein 120	-0.395	-0.3877	0.314999	0.622877
TMEM167A	transmembrane protein 167A	-0.3793	-0.4096	0.105122	0.368672
MBLAC2	metallo-beta-lactamase domain containing 2	-0.2857	-0.3134	0.853428	0.944349
TMEM161B	transmembrane protein 161B	-0.276	-0.3125	1	1
CYB561	cytochrome b561	-0.1977	-0.2153	0.578742	0.812259
SRFBP1	serum response factor binding protein 1	-0.5134	-0.2041	0.00287947	0.0600249
CYBA	cytochrome b-245 alpha chain	0.2885	1.7695	0.0185434	0.155201
ZMAT2	zinc finger matrin-type 2	-0.0799	0.3377	0.190316	0.492173
MARVELD2	MARVEL domain containing 2	-0.313	-0.3318	0.795936	0.923692
BTNL9	butyrophilin like 9	-0.4752	-0.1437	0.00684146	0.0933325
CYBB	cytochrome b-245 beta chain	0.0271	-0.108	0.528849	0.783135
ARSK	arylsulfatase family member K	-0.0498	-0.4015	0.105122	0.368672
FAM81B	family with sequence similarity 81 member B	-0.1277	-0.3812	0.911797	0.96869
CYC1	cytochrome c1	0.5854	2.9346	0.0892096	0.341014
CCDC112	coiled-coil domain containing 112	-0.3079	-0.2867	0.578742	0.812259
ADRB2	adrenoceptor beta 2	0.7628	0.7372	0.970512	0.989138
CYLD	CYLD lysine 63 deubiquitinase	-0.0434	0.112	0.911797	0.96869
SNRNP48	small nuclear ribonucleoprotein U11/U12 subunit 48	-0.3243	-0.3711	0.970512	0.989138
SAMD3	sterile alpha motif domain containing 3	-0.4062	-0.2635	0.123005	0.398784
SLC2A12	solute carrier family 2 member 12	-0.4882	-0.3104	0.035463	0.213784
MBOAT1	membrane bound O-acyltransferase domain containing 1	0.9539	0.1744	0.14314	0.427695
CCDC167	coiled-coil domain containing 167	-0.2042	-0.2602	0.0892096	0.341014
CYP1B1	cytochrome P450 family 1 subfamily B member 1	0.9115	1.6115	0.352681	0.654728
RUNDC3B	RUN domain containing 3B	-0.1865	-0.2474	0.528849	0.783135
ABCA13	ATP binding cassette subfamily A member 13	-0.4012	-0.3385	0.435872	0.72136
CLEC2L	C-type lectin domain family 2 member L	-0.0783	-0.2346	0.853428	0.944349
VKORC1L1	vitamin K epoxide reductase complex subunit 1 like 1	-0.3557	-0.0691	0.0630128	0.287865
AMOTL1	angiomotin like 1	0.1838	-0.1211	0.578742	0.812259
GIMAP8	GTPase, IMAP family member 8	-0.143	-0.2965	0.578742	0.812259
ZNF425	zinc finger protein 425	-0.1113	-0.3964	0.0089307	0.107675
ATP6V0E2	ATPase H+ transporting V0 subunit e2	0.3436	2.8842	0.0630128	0.287865
AMZ1	archaelysin family metallopeptidase 1	-0.2894	-0.1261	0.247451	0.558784
RBM33	RNA binding motif protein 33	-0.315	-0.3198	0.481251	0.754078
CYP2B6	cytochrome P450 family 2 subfamily B member 6	0.6603	0.4281	1	1
CYP2D6	cytochrome P450 family 2 subfamily D member 6	0.0209	0.011	0.911797	0.96869
CYP2E1	cytochrome P450 family 2 subfamily E member 1	0.709	1.5276	0.075256	0.312877
CYP2J2	cytochrome P450 family 2 subfamily J member 2	0.5059	0.5249	0.314999	0.622877
TMEM65	transmembrane protein 65	-0.3606	-0.4258	0.853428	0.944349
RDH10	retinol dehydrogenase 10	0.8814	-0.1949	0.0630128	0.287865
ANKRD46	ankyrin repeat domain 46	-0.2587	-0.1034	0.217563	0.524337
ESCO2	establishment of sister chromatid cohesion N-acetyltransferase 2	0.2681	-0.4381	0.0146896	0.138396
TDRP	testis development related protein	-0.3765	-0.4275	0.970512	0.989138
ERICH1	glutamate rich 1	0.0489	-0.2712	0.123005	0.398784
CYP3A5	cytochrome P450 family 3 subfamily A member 5	3.423	2.3365	0.528849	0.783135
FAM91A1	family with sequence similarity 91 member A1	-0.178	-0.0193	0.217563	0.524337
CLVS1	clavesin 1	-0.2453	-0.2488	0.481251	0.754078
SBSPON	somatomedin B and thrombospondin type 1 domain containing	-0.4773	-0.4284	0.279861	0.590847
CAMSAP1	calmodulin regulated spectrin associated protein 1	-0.3235	-0.2597	0.314999	0.622877
LINGO2	leucine rich repeat and Ig domain containing 2	-0.0984	-0.3436	0.165494	0.456991
TTLL11	tubulin tyrosine ligase like 11	-0.3647	-0.3223	0.314999	0.622877
TTC39B	tetratricopeptide repeat domain 39B	-0.2108	-0.4039	0.684211	0.869591
TRMT10B	tRNA methyltransferase 10B	-0.357	-0.2675	0.105122	0.368672
CYP11A1	cytochrome P450 family 11 subfamily A member 1	0.5907	-0.0945	0.217563	0.524337
ZNF483	zinc finger protein 483	-0.3358	-0.3891	0.393048	0.686661
TSTD2	thiosulfate sulfurtransferase like domain containing 2	-0.5624	-0.4047	0.00287947	0.0600249
ZNF782	zinc finger protein 782	0.2968	-0.2505	0.0630128	0.287865
PRUNE2	prune homolog 2 with BCH domain	0.2081	-0.2365	0.0630128	0.287865
CSAG1	chondrosarcoma associated gene 1	-0.2459	-0.2471	0.970512	0.989138
MOSPD2	motile sperm domain containing 2	-0.1589	-0.4325	0.217563	0.524337
RIBC1	RIB43A domain with coiled-coils 1	-0.0975	-0.201	0.795936	0.923692
RHOXF1	Rhox homeobox family member 1	-0.1076	-0.3517	0.105122	0.368672
TCEAL6	transcription elongation factor A like 6	-0.0785	-0.009	0.630529	0.838887
FAM122B	family with sequence similarity 122B	-0.4005	-0.3972	0.739364	0.894819
FAM122C	family with sequence similarity 122C	-0.374	-0.466	0.795936	0.923692
USP54	ubiquitin specific peptidase 54	-0.0521	-0.4297	0.0089307	0.107675
CYP27A1	cytochrome P450 family 27 subfamily A member 1	0.839	1.2568	0.393048	0.686661
SLC35G1	solute carrier family 35 member G1	-0.0059	-0.4623	0.00388621	0.0701877
CYP51A1	cytochrome P450 family 51 subfamily A member 1	0.9794	1.078	0.853428	0.944349
AP2A1	adaptor related protein complex 2 subunit alpha 1	0.231	0.1946	0.970512	0.989138
DAB1	DAB adaptor protein 1	-0.2292	-0.3625	0.795936	0.923692
DAB2	DAB adaptor protein 2	-0.3224	0.459	0.00150469	0.0461334
DACH1	dachshund family transcription factor 1	-0.0298	-0.2172	0.314999	0.622877
TMTC2	transmembrane O-mannosyltransferase targeting cadherins 2	0.0888	-0.3743	0.0288056	0.191365
CLEC12A	C-type lectin domain family 12 member A	0.1078	-0.2498	0.0892096	0.341014
CLECL1	C-type lectin like 1	0.2169	-0.102	0.684211	0.869591
CD55	CD55 molecule (Cromer blood group)	1.1721	1.4059	0.279861	0.590847
TMEM132A	transmembrane protein 132A	0.7328	-0.4649	4.33004e-05	0.00839839
DAG1	dystroglycan 1	0.828	2.0858	0.0524259	0.263518
DENND5B	DENN domain containing 5B	-0.2904	-0.2519	0.217563	0.524337
DGKA	diacylglycerol kinase alpha	1.0371	1.0107	0.970512	0.989138
TAMALIN	trafficking regulator and scaffold protein tamalin	-0.3591	-0.2935	0.393048	0.686661
PPTC7	protein phosphatase targeting COQ7	-0.4826	-0.3292	0.165494	0.456991
DGKG	diacylglycerol kinase gamma	2.2595	2.1234	0.739364	0.894819
CCDC122	coiled-coil domain containing 122	-0.3129	-0.3708	0.578742	0.812259
DGKQ	diacylglycerol kinase theta	1.9204	0.8329	0.247451	0.558784
AP2A2	adaptor related protein complex 2 subunit alpha 2	0.1533	0.2669	0.630529	0.838887
DAP	death associated protein	-0.1001	-0.3714	0.528849	0.783135
TMEM229B	transmembrane protein 229B	-0.2417	-0.354	0.739364	0.894819
DAPK1	death associated protein kinase 1	0.4483	-0.0506	0.190316	0.492173
REM2	RRAD and GEM like GTPase 2	-0.2429	-0.2865	0.853428	0.944349
TMEM30B	transmembrane protein 30B	-0.0464	-0.3726	0.14314	0.427695
EML5	EMAP like 5	-0.2933	-0.3468	0.970512	0.989138
STRC	stereocilin	-0.3818	-0.0409	0.0185434	0.155201
DAXX	death domain associated protein	0.1258	0.1284	0.795936	0.923692
SPRED1	sprouty related EVH1 domain containing 1	-0.0199	-0.0158	0.578742	0.812259
PGBD4	piggyBac transposable element derived 4	-0.3854	-0.1042	0.0432571	0.238972
ADAL	adenosine deaminase like	-0.5358	-0.3132	0.0432571	0.238972
EXD1	exonuclease 3'-5' domain containing 1	-0.0478	-0.2078	0.739364	0.894819
FSIP1	fibrous sheath interacting protein 1	-0.1808	-0.0142	0.247451	0.558784
ZFPM1	zinc finger protein, FOG family member 1	-0.1153	-0.362	0.123005	0.398784
ITPRIPL2	ITPRIP like 2	-0.2855	-0.1533	0.14314	0.427695
DBI	diazepam binding inhibitor, acyl-CoA binding protein	-0.0417	1.3654	0.00684146	0.0933325
ZFP1	ZFP1 zinc finger protein	0.435	-0.1985	0.0892096	0.341014
SLFN5	schlafen family member 5	-0.2572	-0.4367	0.684211	0.869591
NAGS	N-acetylglutamate synthase	0.5939	0.3485	0.684211	0.869591
TRPV3	transient receptor potential cation channel subfamily V member 3	-0.2365	-0.3785	0.393048	0.686661
SLC16A11	solute carrier family 16 member 11	-0.2737	-0.3565	0.528849	0.783135
DBN1	drebrin 1	0.0649	-0.342	0.0892096	0.341014
DBT	dihydrolipoamide branched chain transacylase E2	-0.0509	0.1287	0.684211	0.869591
ZNF600	zinc finger protein 600	-0.2251	-0.1001	0.075256	0.312877
ZNF320	zinc finger protein 320	-0.2395	-0.3135	0.739364	0.894819
ZNF296	zinc finger protein 296	-0.1582	-0.3543	0.853428	0.944349
ALDH8A1	aldehyde dehydrogenase 8 family member A1	0.7173	-0.4203	0.000324753	0.0211492
AP2B1	adaptor related protein complex 2 subunit beta 1	-0.0855	-0.1314	0.739364	0.894819
ZNF579	zinc finger protein 579	-0.2586	-0.2465	0.684211	0.869591
ZNF791	zinc finger protein 791	-0.4319	-0.1419	0.00287947	0.0600249
ZNF567	zinc finger protein 567	-0.3993	-0.3715	0.279861	0.590847
ZNF781	zinc finger protein 781	-0.2964	-0.4241	0.217563	0.524337
EID2	EP300 interacting inhibitor of differentiation 2	-0.3652	-0.351	0.684211	0.869591
ZNF100	zinc finger protein 100	-0.2284	-0.4316	0.314999	0.622877
ZNF540	zinc finger protein 540	-0.0743	-0.3068	0.247451	0.558784
DCK	deoxycytidine kinase	0.3885	0.2929	0.795936	0.923692
GBP6	guanylate binding protein family member 6	-0.3501	-0.2872	0.217563	0.524337
DENND1B	DENN domain containing 1B	-0.0035	0.1562	0.352681	0.654728
TOR1AIP2	torsin 1A interacting protein 2	-0.3274	-0.3985	0.795936	0.923692
IFNLR1	interferon lambda receptor 1	0.6951	0.0984	0.684211	0.869591
SASS6	SAS-6 centriolar assembly protein	-0.4801	-0.4253	0.035463	0.213784
DCT	dopachrome tautomerase	1.4959	0.5083	0.279861	0.590847
CNST	consortin, connexin sorting protein	-0.3106	-0.3269	0.853428	0.944349
DCTN1	dynactin subunit 1	1.3573	1.0744	0.795936	0.923692
AP1G1	adaptor related protein complex 1 subunit gamma 1	0.0673	-0.3275	0.970512	0.989138
DDB1	damage specific DNA binding protein 1	0.6647	0.1046	0.314999	0.622877
DDB2	damage specific DNA binding protein 2	0.2919	0.5511	0.911797	0.96869
TTLL9	tubulin tyrosine ligase like 9	-0.3351	-0.4847	0.190316	0.492173
DDC	dopa decarboxylase	4.6573	0.75	0.0114962	0.122107
AKR1C1	aldo-keto reductase family 1 member C1	1.1616	0.9655	0.528849	0.783135
AKR1C2	aldo-keto reductase family 1 member C2	1.2181	1.8311	0.970512	0.989138
APOBEC3H	apolipoprotein B mRNA editing enzyme catalytic subunit 3H	-0.4686	-0.464	0.853428	0.944349
GADD45A	growth arrest and DNA damage inducible alpha	0.0051	0.1996	0.795936	0.923692
DDIT3	DNA damage inducible transcript 3	-0.2728	-0.2528	0.352681	0.654728
AEBP1	AE binding protein 1	-0.3928	-0.0886	0.00684146	0.0933325
DDT	D-dopachrome tautomerase	-0.2604	-0.351	0.630529	0.838887
DDX1	DEAD-box helicase 1	-0.4263	-0.1892	0.217563	0.524337
UBXN2A	UBX domain protein 2A	-0.2584	-0.2835	0.739364	0.894819
DDX3X	DEAD-box helicase 3 X-linked	-0.1894	0.375	0.0630128	0.287865
DDX5	DEAD-box helicase 5	-0.2921	0.045	0.035463	0.213784
PARP15	poly(ADP-ribose) polymerase family member 15	-0.3845	-0.4117	0.684211	0.869591
DMXL1	Dmx like 1	-0.3228	-0.2687	0.393048	0.686661
DDX10	DEAD-box helicase 10	-0.4466	-0.2923	0.123005	0.398784
DDX11	DEAD/H-box helicase 11	0.0811	-0.2502	0.0630128	0.287865
PRICKLE2	prickle planar cell polarity protein 2	0.1151	-0.0581	0.739364	0.894819
BBS12	Bardet-Biedl syndrome 12	-0.1394	-0.2206	0.911797	0.96869
DEFA1	defensin alpha 1	-0.2365	-0.3887	0.853428	0.944349
MMAA	metabolism of cobalamin associated A	-0.1976	-0.4071	0.279861	0.590847
DEFA3	defensin alpha 3	-0.1183	-0.3131	0.739364	0.894819
TIGD2	tigger transposable element derived 2	-0.327	-0.2145	0.105122	0.368672
SGMS2	sphingomyelin synthase 2	-0.32	0.4448	0.0146896	0.138396
DEFA5	defensin alpha 5	-0.2567	-0.482	0.279861	0.590847
DCP2	decapping mRNA 2	-0.0158	0.0785	0.853428	0.944349
LIX1	limb and CNS expressed 1	-0.2472	-0.161	0.14314	0.427695
CFD	complement factor D	0.4243	0.0606	0.684211	0.869591
DFFA	DNA fragmentation factor subunit alpha	0.2864	-0.1874	0.578742	0.812259
DFFB	DNA fragmentation factor subunit beta	-0.2582	0.0829	0.075256	0.312877
TIMM8A	translocase of inner mitochondrial membrane 8A	0.1954	-0.1501	0.853428	0.944349
TXLNB	taxilin beta	-0.4105	-0.3065	0.105122	0.368672
ZNF92	zinc finger protein 92	-0.3734	-0.4345	0.911797	0.96869
THAP5	THAP domain containing 5	-0.4288	-0.2708	0.105122	0.368672
CCDC71L	coiled-coil domain containing 71 like	-0.0139	-0.2898	0.123005	0.398784
GIMAP7	GTPase, IMAP family member 7	-0.3928	-0.1555	0.035463	0.213784
ZNF467	zinc finger protein 467	-0.3342	-0.3646	0.481251	0.754078
ZNF800	zinc finger protein 800	-0.3342	-0.2272	0.165494	0.456991
COCH	cochlin	0.1065	-0.3168	0.0114962	0.122107
TMEM64	transmembrane protein 64	-0.2392	-0.4886	0.0892096	0.341014
OLFML2A	olfactomedin like 2A	0.1325	-0.2867	0.0524259	0.263518
GLIS3	GLIS family zinc finger 3	-0.1035	-0.3472	0.314999	0.622877
SPIN3	spindlin family member 3	-0.0927	-0.2369	0.795936	0.923692
FUT11	fucosyltransferase 11	-0.3828	-0.3714	0.578742	0.812259
PWWP2B	PWWP domain containing 2B	-0.3338	-0.349	0.684211	0.869591
SSBP4	single stranded DNA binding protein 4	-0.1398	-0.2217	0.314999	0.622877
DHX36	DEAH-box helicase 36	-0.3569	-0.2253	0.352681	0.654728
GIMAP1	GTPase, IMAP family member 1	-0.3853	-0.1981	0.123005	0.398784
S100Z	S100 calcium binding protein Z	0.0017	-0.4379	0.105122	0.368672
PPP1R18	protein phosphatase 1 regulatory subunit 18	-0.4419	-0.2829	0.0524259	0.263518
ZNF431	zinc finger protein 431	0.01	-0.3996	0.00519604	0.0816181
ZNF721	zinc finger protein 721	-0.2582	-0.3677	0.279861	0.590847
ANKRD24	ankyrin repeat domain 24	-0.3274	-0.5188	0.165494	0.456991
ZNF384	zinc finger protein 384	-0.3425	-0.2937	0.393048	0.686661
ASXL1	ASXL transcriptional regulator 1	-0.1422	0.0147	0.165494	0.456991
SYNPO2	synaptopodin 2	-0.3761	-0.2286	0.165494	0.456991
NLRP6	NLR family pyrin domain containing 6	-0.2747	-0.2127	0.630529	0.838887
ZNF675	zinc finger protein 675	-0.3527	-0.2093	0.190316	0.492173
SPTSSA	serine palmitoyltransferase small subunit A	-0.3198	-0.3364	0.279861	0.590847
PTCRA	pre T cell antigen receptor alpha	0.4362	-0.2667	0.314999	0.622877
POLR3H	RNA polymerase III subunit H	1.3223	1.5028	0.911797	0.96869
ABHD3	abhydrolase domain containing 3, phospholipase	-0.4362	-0.249	0.0114962	0.122107
DHCR24	24-dehydrocholesterol reductase	0.7625	0.124	0.14314	0.427695
DHPS	deoxyhypusine synthase	-0.2504	-0.3632	0.247451	0.558784
CYB5R3	cytochrome b5 reductase 3	-0.1657	0.1705	0.0524259	0.263518
NQO1	NAD(P)H quinone dehydrogenase 1	-0.3387	-0.0833	0.0630128	0.287865
DIAPH2	diaphanous related formin 2	-0.1478	-0.2258	0.435872	0.72136
DLAT	dihydrolipoamide S-acetyltransferase	1.5307	2.387	0.247451	0.558784
DLD	dihydrolipoamide dehydrogenase	3.9978	1.7789	0.314999	0.622877
DLG1	discs large MAGUK scaffold protein 1	-0.402	0.0336	0.0288056	0.191365
DLG3	discs large MAGUK scaffold protein 3	-0.2952	0.0666	0.0288056	0.191365
DLG4	discs large MAGUK scaffold protein 4	0.1232	-0.0604	0.393048	0.686661
DLST	dihydrolipoamide S-succinyltransferase	1.0215	0.5356	0.279861	0.590847
DLX2	distal-less homeobox 2	-0.4737	-0.2558	0.075256	0.312877
AGA	aspartylglucosaminidase	-0.298	-0.1307	0.165494	0.456991
DMD	dystrophin	-0.0021	0.4596	0.105122	0.368672
SARDH	sarcosine dehydrogenase	0.6546	0.1498	0.279861	0.590847
DNM1	dynamin 1	0.0156	0.0987	0.630529	0.838887
DMPK	DM1 protein kinase	-0.2059	-0.3914	0.314999	0.622877
DMWD	DM1 locus, WD repeat containing	-0.3864	-0.4046	0.481251	0.754078
DNA2	DNA replication helicase/nuclease 2	-0.1071	1.0195	0.00388621	0.0701877
DNAH5	dynein axonemal heavy chain 5	0.1235	-0.4398	0.0114962	0.122107
AGER	advanced glycosylation end-product specific receptor	-0.162	-0.3668	0.684211	0.869591
DNASE1	deoxyribonuclease 1	-0.5071	-0.1391	0.00287947	0.0600249
DNASE1L1	deoxyribonuclease 1 like 1	-0.3289	-0.1405	0.14314	0.427695
DNASE1L2	deoxyribonuclease 1 like 2	-0.1148	-0.422	0.393048	0.686661
DNASE1L3	deoxyribonuclease 1 like 3	-0.1402	-0.241	0.684211	0.869591
DNASE2	deoxyribonuclease 2, lysosomal	-0.2558	-0.323	0.314999	0.622877
DYNC1H1	dynein cytoplasmic 1 heavy chain 1	0.7411	0.2487	0.435872	0.72136
AGL	amylo-alpha-1, 6-glucosidase, 4-alpha-glucanotransferase	0.4649	0.3347	0.435872	0.72136
DYNC1I2	dynein cytoplasmic 1 intermediate chain 2	-0.1293	0.1334	0.481251	0.754078
DYNC1LI2	dynein cytoplasmic 1 light intermediate chain 2	0.457	0.2121	0.795936	0.923692
DNM2	dynamin 2	0.7769	0.4421	0.853428	0.944349
TRDMT1	tRNA aspartic acid methyltransferase 1	0.9722	-0.2145	0.0630128	0.287865
DNMT3A	DNA methyltransferase 3 alpha	-0.2927	0.6383	0.0146896	0.138396
DNMT3B	DNA methyltransferase 3 beta	0.9172	-0.2739	0.00684146	0.0933325
DOCK1	dedicator of cytokinesis 1	-0.3301	0.3388	0.00684146	0.0933325
DOCK2	dedicator of cytokinesis 2	0.5093	1.0131	0.528849	0.783135
DOCK3	dedicator of cytokinesis 3	-0.2833	-0.3324	0.684211	0.869591
DOK1	docking protein 1	-0.3993	-0.1645	0.14314	0.427695
DXO	decapping exoribonuclease	-0.3949	-0.2357	0.190316	0.492173
ABAT	4-aminobutyrate aminotransferase	1.5384	2.1361	0.279861	0.590847
DPH2	diphthamide biosynthesis 2	-0.1466	-0.1843	0.14314	0.427695
DPP4	dipeptidyl peptidase 4	-0.056	-0.0585	1	1
DPYD	dihydropyrimidine dehydrogenase	1.2986	1.6017	0.853428	0.944349
DPYSL2	dihydropyrimidinase like 2	-0.1113	-0.4555	0.14314	0.427695
DR1	down-regulator of transcription 1	-0.2862	-0.3656	0.578742	0.812259
DRD4	dopamine receptor D4	-0.1838	0.0003	0.279861	0.590847
JAG1	jagged canonical Notch ligand 1	0.4788	0.8756	0.352681	0.654728
ARID3A	AT-rich interaction domain 3A	-0.3653	-0.297	0.14314	0.427695
ATN1	atrophin 1	-0.5116	-0.3299	0.0630128	0.287865
DSC1	desmocollin 1	-0.4022	0.0946	0.0089307	0.107675
DSC2	desmocollin 2	0.033	0.3677	0.165494	0.456991
RCAN1	regulator of calcineurin 1	0.1209	-0.4276	0.0114962	0.122107
TSC22D3	TSC22 domain family member 3	-0.5913	-0.3411	0.000205677	0.0169912
DSP	desmoplakin	0.6533	0.6553	0.970512	0.989138
SLC26A2	solute carrier family 26 member 2	-0.2391	-0.1618	0.739364	0.894819
DTNA	dystrobrevin alpha	-0.4274	-0.1676	0.0288056	0.191365
DTNB	dystrobrevin beta	-0.3225	-0.3121	0.970512	0.989138
HBEGF	heparin binding EGF like growth factor	0.6132	0.386	0.684211	0.869591
DTX1	deltex E3 ubiquitin ligase 1	0.4435	0.3613	0.739364	0.894819
DTYMK	deoxythymidylate kinase	0.66	0.4552	0.630529	0.838887
DUSP1	dual specificity phosphatase 1	-0.4515	-0.0777	0.0146896	0.138396
DUSP2	dual specificity phosphatase 2	-0.0975	0.4966	0.035463	0.213784
DUSP3	dual specificity phosphatase 3	-0.4054	0.3821	0.000487129	0.024978
DUSP4	dual specificity phosphatase 4	-0.2107	-0.0204	0.528849	0.783135
DUSP5	dual specificity phosphatase 5	-0.1092	-0.2952	0.393048	0.686661
DUSP6	dual specificity phosphatase 6	0.0355	-0.0912	0.970512	0.989138
DUSP8	dual specificity phosphatase 8	-0.1561	-0.2805	0.528849	0.783135
DUSP9	dual specificity phosphatase 9	-0.3747	-0.0659	0.0630128	0.287865
DVL2	dishevelled segment polarity protein 2	0.8183	1.118	1	1
DYRK1A	dual specificity tyrosine phosphorylation regulated kinase 1A	-0.4822	-0.3949	0.279861	0.590847
TOR1A	torsin family 1 member A	-0.339	-0.1815	0.481251	0.754078
E2F2	E2F transcription factor 2	1.2119	0.7497	0.970512	0.989138
E2F3	E2F transcription factor 3	2.1418	2.3204	0.911797	0.96869
E2F5	E2F transcription factor 5	0.326	-0.0556	0.352681	0.654728
E4F1	E4F transcription factor 1	-0.2658	-0.4092	0.684211	0.869591
EBF1	EBF transcription factor 1	-0.1475	-0.2404	0.970512	0.989138
GPR183	G protein-coupled receptor 183	-0.2645	-0.4126	0.314999	0.622877
ECE1	endothelin converting enzyme 1	-0.2781	-0.3121	0.314999	0.622877
AGXT	alanine--glyoxylate and serine--pyruvate aminotransferase	1.2512	0.3766	0.165494	0.456991
TYMP	thymidine phosphorylase	1.2808	2.4316	0.314999	0.622877
ECH1	enoyl-CoA hydratase 1	0.089	0.0015	0.853428	0.944349
ECM1	extracellular matrix protein 1	-0.3122	-0.0332	0.165494	0.456991
ECT2	epithelial cell transforming 2	-0.549	-0.4507	0.0892096	0.341014
ABCA1	ATP binding cassette subfamily A member 1	-0.2613	0.6032	0.035463	0.213784
S1PR1	sphingosine-1-phosphate receptor 1	0.1802	0.0983	0.528849	0.783135
LPAR1	lysophosphatidic acid receptor 1	0.52	0.3413	0.853428	0.944349
S1PR3	sphingosine-1-phosphate receptor 3	0.1721	0.5021	0.352681	0.654728
EDN1	endothelin 1	0.2311	-0.0358	0.970512	0.989138
EDN3	endothelin 3	-0.5516	-0.2234	0.00388621	0.0701877
PHC2	polyhomeotic homolog 2	-0.3687	-0.2884	0.314999	0.622877
EEF1A1	eukaryotic translation elongation factor 1 alpha 1	-0.3505	-0.3632	0.970512	0.989138
EEF1A2	eukaryotic translation elongation factor 1 alpha 2	-0.2713	-0.3745	0.739364	0.894819
PGAM5	PGAM family member 5, mitochondrial serine/threonine protein phosphatase	0.0332	-0.2197	0.739364	0.894819
AGO4	argonaute RISC component 4	-0.2894	-0.3001	0.853428	0.944349
SCAMP5	secretory carrier membrane protein 5	-0.519	-0.461	0.630529	0.838887
EEF2	eukaryotic translation elongation factor 2	-0.3025	-0.1391	0.105122	0.368672
EIF2D	eukaryotic translation initiation factor 2D	-0.3828	-0.4193	1	1
EFNA3	ephrin A3	0.1982	-0.0582	0.247451	0.558784
EFNA4	ephrin A4	0.0119	0.74	0.0146896	0.138396
EFNA5	ephrin A5	0.1402	-0.1252	0.314999	0.622877
EFNB1	ephrin B1	-0.1129	0.2527	0.247451	0.558784
EGF	epidermal growth factor	2.9035	1.1784	0.105122	0.368672
CELSR3	cadherin EGF LAG seven-pass G-type receptor 3	-0.3907	-0.3301	0.435872	0.72136
CELSR2	cadherin EGF LAG seven-pass G-type receptor 2	0.0262	-0.2374	0.528849	0.783135
MEGF6	multiple EGF like domains 6	-0.3182	-0.3632	0.630529	0.838887
MEGF8	multiple EGF like domains 8	-0.3159	-0.0506	0.165494	0.456991
MEGF9	multiple EGF like domains 9	-0.3325	-0.3736	0.970512	0.989138
EGFR	epidermal growth factor receptor	1.9758	2.034	0.853428	0.944349
EGR1	early growth response 1	0.1768	0.7364	0.279861	0.590847
EGR2	early growth response 2	-0.4772	-0.1923	0.00388621	0.0701877
AHR	aryl hydrocarbon receptor	-0.3533	-0.3704	0.0432571	0.238972
EGR3	early growth response 3	-0.5079	-0.3439	0.105122	0.368672
METTL15	methyltransferase like 15	-0.2265	-0.4654	0.911797	0.96869
EHHADH	enoyl-CoA hydratase and 3-hydroxyacyl CoA dehydrogenase	1.8932	2.1993	1	1
ZNF251	zinc finger protein 251	0.7051	-0.342	1.08251e-05	0.00459912
IMMP1L	inner mitochondrial membrane peptidase subunit 1	1.6008	1.0555	0.853428	0.944349
DNAH10	dynein axonemal heavy chain 10	-0.5354	-0.4049	0.0288056	0.191365
EIF1AX	eukaryotic translation initiation factor 1A X-linked	-0.2804	-0.2417	0.393048	0.686661
METTL7B	methyltransferase like 7B	-0.3565	-0.2429	0.165494	0.456991
ZFC3H1	zinc finger C3H1-type containing	-0.1832	-0.4264	0.075256	0.312877
PLBD2	phospholipase B domain containing 2	-0.1778	-0.4125	0.105122	0.368672
EIF2S1	eukaryotic translation initiation factor 2 subunit alpha	-0.4821	-0.0906	0.00519604	0.0816181
ANO6	anoctamin 6	-0.44	-0.4727	0.739364	0.894819
ARID2	AT-rich interaction domain 2	-0.1637	-0.3391	0.0892096	0.341014
VSTM4	V-set and transmembrane domain containing 4	0.2203	-0.2682	0.035463	0.213784
PAOX	polyamine oxidase	0.4371	-0.3056	0.0232306	0.171861
FAM24B	family with sequence similarity 24 member B	0.2009	-0.2936	0.0288056	0.191365
EIF2S3	eukaryotic translation initiation factor 2 subunit gamma	-0.2533	-0.3198	0.970512	0.989138
ADCY4	adenylate cyclase 4	1.9742	2.2628	0.795936	0.923692
EPHA2	EPH receptor A2	0.3225	0.0419	0.393048	0.686661
FAM227B	family with sequence similarity 227 member B	-0.108	-0.345	0.0524259	0.263518
UBR1	ubiquitin protein ligase E3 component n-recognin 1	-0.295	-0.4036	0.795936	0.923692
LDHD	lactate dehydrogenase D	0.2026	0.8067	0.352681	0.654728
MLKL	mixed lineage kinase domain like pseudokinase	-0.2272	0.0407	0.105122	0.368672
EIF4A1	eukaryotic translation initiation factor 4A1	-0.4501	-0.375	0.279861	0.590847
WDR90	WD repeat domain 90	-0.3888	-0.4663	0.528849	0.783135
EIF4A2	eukaryotic translation initiation factor 4A2	-0.2725	-0.3029	0.528849	0.783135
ZNF48	zinc finger protein 48	0.2231	-0.223	0.795936	0.923692
EIF4E	eukaryotic translation initiation factor 4E	0.7082	0.5735	0.739364	0.894819
EIF4EBP1	eukaryotic translation initiation factor 4E binding protein 1	0.9974	1.056	1	1
EIF4EBP2	eukaryotic translation initiation factor 4E binding protein 2	-0.4907	-0.1523	0.00208924	0.0522135
EIF5	eukaryotic translation initiation factor 5	-0.4328	-0.3662	0.528849	0.783135
EIF5A	eukaryotic translation initiation factor 5A	-0.0731	-0.1561	0.911797	0.96869
AIF1	allograft inflammatory factor 1	-0.4213	-0.2869	0.0892096	0.341014
CELA1	chymotrypsin like elastase 1	-0.3268	-0.4169	0.684211	0.869591
ELANE	elastase, neutrophil expressed	-0.1246	-0.0888	0.911797	0.96869
DZIP1L	DAZ interacting zinc finger protein 1 like	-0.2356	-0.2019	0.14314	0.427695
TTC21A	tetratricopeptide repeat domain 21A	-0.2109	-0.2788	0.970512	0.989138
ELAVL1	ELAV like RNA binding protein 1	0.0722	-0.4101	0.0630128	0.287865
ZNF627	zinc finger protein 627	0.0844	-0.3968	0.00287947	0.0600249
ELF1	E74 like ETS transcription factor 1	-0.2759	-0.0836	0.528849	0.783135
ZNF585A	zinc finger protein 585A	-0.2396	-0.3939	0.393048	0.686661
THAP8	THAP domain containing 8	-0.2138	-0.4386	0.481251	0.754078
ZNF626	zinc finger protein 626	-0.0933	-0.387	0.247451	0.558784
ELF2	E74 like ETS transcription factor 2	-0.2644	-0.4358	0.314999	0.622877
ALG14	ALG14 UDP-N-acetylglucosaminyltransferase subunit	-0.3795	0.2724	0.0630128	0.287865
FAM76A	family with sequence similarity 76 member A	-0.1373	-0.315	0.481251	0.754078
TMEM201	transmembrane protein 201	-0.5227	-0.3016	0.0185434	0.155201
A2M	alpha-2-macroglobulin	-0.1373	0.1611	0.481251	0.754078
ABCA2	ATP binding cassette subfamily A member 2	0.0086	0.5152	0.190316	0.492173
CC2D1B	coiled-coil and C2 domain containing 1B	-0.0809	-0.0768	0.630529	0.838887
NBPF11	NBPF member 11	-0.1929	-0.3719	0.684211	0.869591
CRTC2	CREB regulated transcription coactivator 2	-0.4129	-0.0653	0.0892096	0.341014
ELK1	ETS transcription factor ELK1	2.4341	1.289	0.578742	0.812259
IBA57	iron-sulfur cluster assembly factor IBA57	-0.2066	-0.3311	0.247451	0.558784
FAM209A	family with sequence similarity 209 member A	-0.0338	-0.2409	0.14314	0.427695
APOBEC3A	apolipoprotein B mRNA editing enzyme catalytic subunit 3A	-0.4721	-0.3129	0.075256	0.312877
APOBEC3F	apolipoprotein B mRNA editing enzyme catalytic subunit 3F	-0.2892	-0.2927	0.970512	0.989138
ELK3	ETS transcription factor ELK3	-0.3828	-0.236	0.279861	0.590847
VWA3B	von Willebrand factor A domain containing 3B	-0.3423	-0.3724	0.739364	0.894819
CREG2	cellular repressor of E1A stimulated genes 2	0.0366	-0.1914	0.739364	0.894819
TET3	tet methylcytosine dioxygenase 3	-0.4029	-0.4452	0.578742	0.812259
ANKRD23	ankyrin repeat domain 23	-0.4921	-0.3706	0.190316	0.492173
PIKFYVE	phosphoinositide kinase, FYVE-type zinc finger containing	1.3795	0.6499	0.393048	0.686661
TMEM17	transmembrane protein 17	-0.4767	-0.0585	0.00519604	0.0816181
SPRED2	sprouty related EVH1 domain containing 2	0.0833	-0.1996	0.528849	0.783135
ARL13B	ADP ribosylation factor like GTPase 13B	-0.2632	-0.2669	0.481251	0.754078
RPL22L1	ribosomal protein L22 like 1	0.4741	-0.0569	0.165494	0.456991
SLC51A	solute carrier family 51 subunit alpha	-0.0375	-0.2536	0.217563	0.524337
MUC20	mucin 20, cell surface associated	0.1031	-0.2538	0.528849	0.783135
EMD	emerin	1.6564	0.6799	0.352681	0.654728
MARK2	microtubule affinity regulating kinase 2	-0.1215	-0.3548	0.481251	0.754078
TVP23C	trans-golgi network vesicle protein 23 homolog C	-0.1176	-0.4516	0.352681	0.654728
FLCN	folliculin	-0.0367	-0.1111	0.911797	0.96869
SAMD14	sterile alpha motif domain containing 14	-0.3215	-0.3689	0.630529	0.838887
EMP1	epithelial membrane protein 1	-0.4222	-0.1956	0.075256	0.312877
LYRM9	LYR motif containing 9	-0.5092	-0.1971	0.0432571	0.238972
SLC39A11	solute carrier family 39 member 11	-0.3327	-0.0636	0.075256	0.312877
TRIM65	tripartite motif containing 65	-0.3457	-0.3168	0.630529	0.838887
UNC13D	unc-13 homolog D	-0.3784	-0.4177	0.481251	0.754078
SPNS3	sphingolipid transporter 3 (putative)	-0.0815	-0.3199	0.630529	0.838887
RAB12	RAB12, member RAS oncogene family	-0.168	-0.4574	0.0114962	0.122107
ZBTB7C	zinc finger and BTB domain containing 7C	-0.2751	-0.1791	0.217563	0.524337
ZNF584	zinc finger protein 584	-0.2411	-0.3139	0.435872	0.72136
STT3B	STT3 oligosaccharyltransferase complex catalytic subunit B	-0.0096	0.3111	0.739364	0.894819
SMIM14	small integral membrane protein 14	-0.3585	-0.3864	0.970512	0.989138
RWDD4	RWD domain containing 4	-0.3572	-0.2584	0.393048	0.686661
PRIMPOL	primase and DNA directed polymerase	-0.4778	-0.4153	0.314999	0.622877
TAPT1	transmembrane anterior posterior transformation 1	-0.4001	-0.2849	0.279861	0.590847
DNAJC18	DnaJ heat shock protein family (Hsp40) member C18	-0.45	0.0901	0.000725281	0.0323548
ENDOG	endonuclease G	-0.0308	0.0133	0.911797	0.96869
FAM153B	family with sequence similarity 153 member B	0.2764	-0.1185	0.0892096	0.341014
ENG	endoglin	0.0189	-0.3972	0.123005	0.398784
GAPT	GRB2 binding adaptor protein, transmembrane	-0.5089	-0.2507	0.00287947	0.0600249
KHDRBS2	KH RNA binding domain containing, signal transduction associated 2	-0.3134	0.1547	0.0114962	0.122107
ENO2	enolase 2	0.05	1.9394	0.00287947	0.0600249
ENO3	enolase 3	0.094	1.4419	0.00150469	0.0461334
ENSA	endosulfine alpha	-0.4667	-0.3454	0.0288056	0.191365
AK1	adenylate kinase 1	-0.1587	-0.0907	0.630529	0.838887
SLC29A1	solute carrier family 29 member 1 (Augustine blood group)	-0.2771	-0.3765	0.911797	0.96869
TUBB	tubulin beta class I	0.2602	0.549	0.393048	0.686661
R3HCC1	R3H domain and coiled-coil containing 1	-0.278	-0.3902	0.970512	0.989138
EP300	E1A binding protein p300	1.7187	3.2457	0.279861	0.590847
ZNF235	zinc finger protein 235	0.6733	-0.3899	7.57756e-05	0.0104011
EPAS1	endothelial PAS domain protein 1	0.134	0.6729	0.393048	0.686661
SLC25A43	solute carrier family 25 member 43	-0.478	-0.3632	0.123005	0.398784
EPB41	erythrocyte membrane protein band 4.1	0.4147	-0.3282	0.435872	0.72136
ZNF449	zinc finger protein 449	-0.508	-0.3927	0.0232306	0.171861
EPB41L2	erythrocyte membrane protein band 4.1 like 2	-0.2804	-0.0091	0.247451	0.558784
ANO5	anoctamin 5	-0.049	-0.3911	0.075256	0.312877
DMTN	dematin actin binding protein	-0.5009	-0.3255	0.0892096	0.341014
AK2	adenylate kinase 2	-0.2363	0.202	0.0524259	0.263518
STOM	stomatin	-0.4861	-0.0607	0.00388621	0.0701877
EPHA4	EPH receptor A4	0.3852	-0.0787	0.393048	0.686661
EPHB1	EPH receptor B1	-0.2843	-0.3043	0.684211	0.869591
EPHB2	EPH receptor B2	0.1445	-0.1845	0.435872	0.72136
HIPK1	homeodomain interacting protein kinase 1	-0.5503	-0.324	0.0232306	0.171861
EPHB3	EPH receptor B3	-0.1663	-0.2103	0.795936	0.923692
AK4	adenylate kinase 4	-0.3213	-0.0352	0.165494	0.456991
EPHB4	EPH receptor B4	0.2385	-0.1705	0.528849	0.783135
EPHB6	EPH receptor B6	0.1296	-0.4048	0.0185434	0.155201
AMER3	APC membrane recruitment protein 3	-0.3696	-0.3715	0.352681	0.654728
EPHX1	epoxide hydrolase 1	0.2914	1.0557	0.217563	0.524337
EPHX2	epoxide hydrolase 2	0.2028	0.3643	0.279861	0.590847
STX2	syntaxin 2	0.657	0.9129	0.393048	0.686661
EPOR	erythropoietin receptor	0.4195	0.9411	0.739364	0.894819
EPS8	epidermal growth factor receptor pathway substrate 8	-0.384	-0.1308	0.279861	0.590847
EPS15	epidermal growth factor receptor pathway substrate 15	-0.3021	0.217	0.0089307	0.107675
SLC36A1	solute carrier family 36 member 1	0.0483	-0.4765	0.393048	0.686661
ERBB2	erb-b2 receptor tyrosine kinase 2	2.4218	2.918	0.630529	0.838887
ERCC1	ERCC excision repair 1, endonuclease non-catalytic subunit	-0.0593	0.4296	0.075256	0.312877
ERCC2	ERCC excision repair 2, TFIIH core complex helicase subunit	0.549	0.1875	0.528849	0.783135
AKT1	AKT serine/threonine kinase 1	2.3587	3.1284	0.795936	0.923692
DHRSX	dehydrogenase/reductase X-linked	-0.1679	-0.4471	0.481251	0.754078
ERCC4	ERCC excision repair 4, endonuclease catalytic subunit	0.2145	0.5634	0.435872	0.72136
ERCC6	ERCC excision repair 6, chromatin remodeling factor	0.4468	0.1575	0.970512	0.989138
ERF	ETS2 repressor factor	-0.3983	0.0744	0.00684146	0.0933325
ERG	ETS transcription factor ERG	-0.3946	-0.2349	0.165494	0.456991
ERH	ERH mRNA splicing and mitosis factor	-0.0064	-0.374	0.00519604	0.0816181
AKT2	AKT serine/threonine kinase 2	5.5139	3.5198	0.217563	0.524337
ESR1	estrogen receptor 1	-0.4541	-0.2921	0.14314	0.427695
ALAD	aminolevulinate dehydratase	-0.0634	0.1057	0.528849	0.783135
ESRRA	estrogen related receptor alpha	-0.3962	-0.5121	0.314999	0.622877
ETFA	electron transfer flavoprotein subunit alpha	0.1822	-0.1808	0.314999	0.622877
ALAS1	5'-aminolevulinate synthase 1	0.3631	1.3862	0.0288056	0.191365
ETFDH	electron transfer flavoprotein dehydrogenase	-0.4042	-0.2097	0.0185434	0.155201
ETS2	ETS proto-oncogene 2, transcription factor	2.1121	0.408	0.393048	0.686661
ETV2	ETS variant transcription factor 2	-0.3045	-0.4628	0.853428	0.944349
ETV5	ETS variant transcription factor 5	-0.3247	-0.2816	0.911797	0.96869
ALAS2	5'-aminolevulinate synthase 2	1.6138	-0.0306	0.00519604	0.0816181
MECOM	MDS1 and EVI1 complex locus	0.9182	0.3961	0.481251	0.754078
EVI2A	ecotropic viral integration site 2A	-0.0252	-0.3225	0.911797	0.96869
EVX1	even-skipped homeobox 1	0.0792	-0.4694	0.00684146	0.0933325
EWSR1	EWS RNA binding protein 1	-0.344	-0.4297	0.970512	0.989138
EXT1	exostosin glycosyltransferase 1	1.124	1.3545	0.739364	0.894819
EXTL2	exostosin like glycosyltransferase 2	0.9142	0.7036	1	1
EYA2	EYA transcriptional coactivator and phosphatase 2	-0.2734	-0.1604	0.739364	0.894819
ALCAM	activated leukocyte cell adhesion molecule	0.2461	-0.3382	0.0114962	0.122107
EYA3	EYA transcriptional coactivator and phosphatase 3	-0.0487	-0.4619	0.0288056	0.191365
EZH1	enhancer of zeste 1 polycomb repressive complex 2 subunit	-0.2571	-0.1821	0.352681	0.654728
EZH2	enhancer of zeste 2 polycomb repressive complex 2 subunit	-0.2872	-0.3631	0.684211	0.869591
ABCD1	ATP binding cassette subfamily D member 1	0.8449	0.1458	0.0288056	0.191365
F2RL1	F2R like trypsin receptor 1	-0.1891	-0.2302	0.911797	0.96869
F3	coagulation factor III, tissue factor	0.0195	0.4612	0.190316	0.492173
F5	coagulation factor V	0.459	0.4515	0.911797	0.96869
F7	coagulation factor VII	0.1524	0.5511	0.970512	0.989138
F8	coagulation factor VIII	0.0754	0.7739	0.481251	0.754078
ALDH1A1	aldehyde dehydrogenase 1 family member A1	0.5703	0.7565	0.528849	0.783135
F12	coagulation factor XII	0.2027	0.3032	0.435872	0.72136
F13A1	coagulation factor XIII A chain	0.0531	0.3249	0.352681	0.654728
ALDH2	aldehyde dehydrogenase 2 family member	3.3105	2.0867	0.435872	0.72136
FABP5	fatty acid binding protein 5	-0.1036	0.0704	0.393048	0.686661
FANCC	FA complementation group C	-0.2174	-0.0502	0.314999	0.622877
FANCD2	FA complementation group D2	-0.4799	-0.4285	0.314999	0.622877
ACSL1	acyl-CoA synthetase long chain family member 1	0.3302	2.7463	0.00684146	0.0933325
ACSL3	acyl-CoA synthetase long chain family member 3	1.062	0.9566	0.970512	0.989138
ACSL4	acyl-CoA synthetase long chain family member 4	0.8702	1.9048	0.165494	0.456991
FAH	fumarylacetoacetate hydrolase	0.8599	0.2771	0.123005	0.398784
PTK2B	protein tyrosine kinase 2 beta	0.4788	0.187	0.911797	0.96869
BPTF	bromodomain PHD finger transcription factor	-0.0399	0.0444	0.481251	0.754078
EEA1	early endosome antigen 1	0.6579	-0.4222	0.00150469	0.0461334
ALDH1B1	aldehyde dehydrogenase 1 family member B1	3.5162	3.3367	0.970512	0.989138
FBLN1	fibulin 1	-0.3033	0.148	0.00684146	0.0933325
SAMD9L	sterile alpha motif domain containing 9 like	-0.1656	-0.4046	0.578742	0.812259
FARSA	phenylalanyl-tRNA synthetase subunit alpha	0.1757	2.1744	0.00388621	0.0701877
USP12	ubiquitin specific peptidase 12	-0.4041	-0.4018	0.684211	0.869591
FASN	fatty acid synthase	-0.0668	0.2231	0.630529	0.838887
YPEL4	yippee like 4	-0.4741	-0.2751	0.0089307	0.107675
ZCCHC24	zinc finger CCHC-type containing 24	-0.0521	-0.3045	0.352681	0.654728
ENKUR	enkurin, TRPC channel interacting protein	-0.2365	-0.3525	1	1
ARMC3	armadillo repeat containing 3	-0.3494	-0.1379	0.165494	0.456991
STOX1	storkhead box 1	-0.2367	-0.0184	0.123005	0.398784
ZNF25	zinc finger protein 25	0.2423	-0.251	0.247451	0.558784
CCNY	cyclin Y	-0.1174	-0.3377	0.279861	0.590847
RTKN2	rhotekin 2	0.1754	-0.2387	0.0185434	0.155201
HYLS1	HYLS1 centriolar and ciliogenesis associated	-0.1758	-0.3727	0.435872	0.72136
TMEM218	transmembrane protein 218	-0.2647	0.1673	0.0524259	0.263518
SLC37A2	solute carrier family 37 member 2	-0.1393	-0.4706	0.165494	0.456991
FBLN2	fibulin 2	-0.4373	-0.2705	0.0892096	0.341014
MRPL21	mitochondrial ribosomal protein L21	-0.2282	-0.3762	0.247451	0.558784
TPCN2	two pore segment channel 2	-0.0524	-0.1297	0.911797	0.96869
PATL1	PAT1 homolog 1, processing body mRNA decay factor	-0.0648	0.1684	0.578742	0.812259
FBN1	fibrillin 1	-0.526	-0.297	0.00684146	0.0933325
VWCE	von Willebrand factor C and EGF domains	-0.2771	-0.443	0.911797	0.96869
CYB561A3	cytochrome b561 family member A3	-0.515	0.0715	0.000324753	0.0211492
PPP1R32	protein phosphatase 1 regulatory subunit 32	-0.4674	-0.392	0.314999	0.622877
LRTOMT	leucine rich transmembrane and O-methyltransferase domain containing	-0.5028	-0.4203	0.279861	0.590847
FBN2	fibrillin 2	0.0976	-0.4074	0.00208924	0.0522135
DLEU7	deleted in lymphocytic leukemia 7	-0.0478	-0.2044	0.528849	0.783135
SKA1	spindle and kinetochore associated complex subunit 1	-0.1337	-0.4838	0.00388621	0.0701877
DOK6	docking protein 6	-0.5086	-0.1817	0.00150469	0.0461334
OTUD1	OTU deubiquitinase 1	-0.3405	-0.3665	0.314999	0.622877
FBP1	fructose-bisphosphatase 1	0.8992	1.9957	0.0288056	0.191365
OAF	out at first homolog	-0.4229	-0.3589	0.435872	0.72136
TIGD3	tigger transposable element derived 3	-0.198	-0.2612	0.853428	0.944349
FCAR	Fc fragment of IgA receptor	-0.3536	-0.3332	0.393048	0.686661
FCER1A	Fc fragment of IgE receptor Ia	0.6694	0.5123	1	1
FCGR1A	Fc fragment of IgG receptor Ia	0.7521	1.8983	0.279861	0.590847
ZNF438	zinc finger protein 438	-0.2247	-0.066	0.630529	0.838887
HNRNPA3	heterogeneous nuclear ribonucleoprotein A3	-0.1993	-0.1052	0.795936	0.923692
ALDH3B1	aldehyde dehydrogenase 3 family member B1	3.0364	2.2632	0.630529	0.838887
FCGR1B	Fc fragment of IgG receptor Ib	-0.4889	-0.197	0.0630128	0.287865
RASGEF1A	RasGEF domain family member 1A	-0.1858	-0.3795	0.0630128	0.287865
REEP3	receptor accessory protein 3	-0.264	0.1301	0.035463	0.213784
JMJD1C	jumonji domain containing 1C	-0.4247	-0.3281	0.247451	0.558784
FAM171A1	family with sequence similarity 171 member A1	-0.4839	-0.4122	0.314999	0.622877
ARL5B	ADP ribosylation factor like GTPase 5B	-0.3971	-0.2591	0.14314	0.427695
HNRNPUL2	heterogeneous nuclear ribonucleoprotein U like 2	-0.454	-0.3561	0.528849	0.783135
ALKBH3	alkB homolog 3, alpha-ketoglutarate dependent dioxygenase	-0.4224	-0.4079	0.911797	0.96869
MICU2	mitochondrial calcium uptake 2	-0.4115	-0.239	0.075256	0.312877
SPATA13	spermatogenesis associated 13	-0.1512	-0.1991	0.630529	0.838887
CPNE2	copine 2	0.0371	-0.2237	0.14314	0.427695
AK9	adenylate kinase 9	-0.2081	-0.4526	0.853428	0.944349
NT5DC1	5'-nucleotidase domain containing 1	0.0303	-0.4085	0.00684146	0.0933325
FCGR2B	Fc fragment of IgG receptor IIb	1.454	0.6566	0.217563	0.524337
TBC1D32	TBC1 domain family member 32	-0.5714	-0.1559	1.08251e-05	0.00459912
FCGR3A	Fc fragment of IgG receptor IIIa	0.5853	1.6116	0.075256	0.312877
TDRD6	tudor domain containing 6	0.0415	-0.2294	0.481251	0.754078
KIF6	kinesin family member 6	-0.5746	-0.3795	0.00150469	0.0461334
FGD2	FYVE, RhoGEF and PH domain containing 2	-0.5068	-0.373	0.0524259	0.263518
PI16	peptidase inhibitor 16	-0.4451	-0.2785	0.0630128	0.287865
ARMC12	armadillo repeat containing 12	-0.4377	-0.4508	0.795936	0.923692
LEMD2	LEM domain nuclear envelope protein 2	-0.6096	-0.2841	0.000205677	0.0169912
FCGR3B	Fc fragment of IgG receptor IIIb	0.4092	2.0913	0.00519604	0.0816181
KDM1B	lysine demethylase 1B	-0.1459	-0.3919	0.528849	0.783135
RNF182	ring finger protein 182	0.1897	-0.2106	0.481251	0.754078
MAPK6	mitogen-activated protein kinase 6	0.6559	-0.3726	0.000129901	0.013635
FCGRT	Fc fragment of IgG receptor and transporter	0.0814	-0.3335	0.123005	0.398784
SMIM13	small integral membrane protein 13	0.0125	-0.1411	0.578742	0.812259
PXDC1	PX domain containing 1	-0.0268	-0.2682	0.970512	0.989138
ZSCAN25	zinc finger and SCAN domain containing 25	-0.5076	-0.3468	0.0432571	0.238972
POLR1F	RNA polymerase I subunit F	-0.3642	-0.4357	0.911797	0.96869
JAZF1	JAZF zinc finger 1	-0.3238	-0.24	0.739364	0.894819
FCN1	ficolin 1	-0.3749	-0.142	0.0630128	0.287865
GPC2	glypican 2	-0.1937	-0.2935	0.853428	0.944349
BRAT1	BRCA1 associated ATM activator 1	-0.3932	-0.3383	0.578742	0.812259
FOXK1	forkhead box K1	-0.2189	-0.4627	0.0630128	0.287865
VSTM2A	V-set and transmembrane domain containing 2A	-0.2081	-0.1069	0.352681	0.654728
TMED4	transmembrane p24 trafficking protein 4	0.2636	-0.1648	0.0146896	0.138396
MTURN	maturin, neural progenitor differentiation regulator homolog	-0.2964	-0.4426	0.528849	0.783135
RSBN1L	round spermatid basic protein 1 like	-0.0694	-0.1291	0.739364	0.894819
ELAPOR2	endosome-lysosome associated apoptosis and autophagy regulator family member 2	0.1638	-0.4569	0.0432571	0.238972
FBXL13	F-box and leucine rich repeat protein 13	-0.2532	-0.2914	0.853428	0.944349
NAPEPLD	N-acyl phosphatidylethanolamine phospholipase D	-0.4082	-0.3119	0.481251	0.754078
ATXN7L1	ataxin 7 like 1	-0.4512	-0.3309	0.435872	0.72136
LNX2	ligand of numb-protein X 2	-0.1969	-0.4412	0.0630128	0.287865
UNC5CL	unc-5 family C-terminal like	-0.4961	-0.364	0.435872	0.72136
KCTD20	potassium channel tetramerization domain containing 20	-0.2468	-0.4307	0.578742	0.812259
SCUBE3	signal peptide, CUB domain and EGF like domain containing 3	-0.3948	-0.3229	0.393048	0.686661
NKAPL	NFKB activating protein like	-0.3097	-0.3666	0.739364	0.894819
TMEM130	transmembrane protein 130	-0.2124	-0.3484	0.739364	0.894819
NYAP1	neuronal tyrosine phosphorylated phosphoinositide-3-kinase adaptor 1	-0.3137	-0.2917	0.0630128	0.287865
ALDH9A1	aldehyde dehydrogenase 9 family member A1	3.1814	3.5656	0.630529	0.838887
FDX1	ferredoxin 1	-0.3486	-0.3794	0.481251	0.754078
ZNRF2	zinc and ring finger 2	-0.297	-0.3978	0.190316	0.492173
FDXR	ferredoxin reductase	-0.3168	0.2403	0.0146896	0.138396
FECH	ferrochelatase	0.4316	0.6821	0.314999	0.622877
FEN1	flap structure-specific endonuclease 1	1.008	2.8225	0.0232306	0.171861
GPC4	glypican 4	-0.4087	-0.1088	0.0432571	0.238972
ALDH3A2	aldehyde dehydrogenase 3 family member A2	3.6513	2.8902	0.247451	0.558784
FES	FES proto-oncogene, tyrosine kinase	-0.1738	-0.2506	0.481251	0.754078
ABCD2	ATP binding cassette subfamily D member 2	0.7802	0.1454	0.279861	0.590847
FGF7	fibroblast growth factor 7	0.4702	0.3993	0.795936	0.923692
FGF13	fibroblast growth factor 13	0.4667	2.3382	0.0146896	0.138396
FGFR1	fibroblast growth factor receptor 1	1.6229	1.1994	0.970512	0.989138
FGFR2	fibroblast growth factor receptor 2	0.5449	0.4722	0.795936	0.923692
FGFR4	fibroblast growth factor receptor 4	0.0058	0.4316	0.0892096	0.341014
FH	fumarate hydratase	1.9645	2.0636	0.795936	0.923692
FHIT	fragile histidine triad diadenosine triphosphatase	0.6567	0.2913	0.853428	0.944349
FHL2	four and a half LIM domains 2	-0.4561	-0.2747	0.247451	0.558784
FHL3	four and a half LIM domains 3	-0.3583	-0.2573	0.314999	0.622877
CASC3	CASC3 exon junction complex subunit	-0.17	0.1283	0.247451	0.558784
TFEC	transcription factor EC	-0.2567	-0.2752	0.911797	0.96869
LAMB4	laminin subunit beta 4	0.3333	-0.0053	0.528849	0.783135
FKBP1A	FKBP prolyl isomerase 1A	-0.3145	-0.3393	0.630529	0.838887
RRAS2	RAS related 2	0.3301	0.2806	0.911797	0.96869
IKZF2	IKAROS family zinc finger 2	-0.1924	-0.346	0.352681	0.654728
MRAS	muscle RAS oncogene homolog	1.6641	0.3467	0.0630128	0.287865
FKBP1B	FKBP prolyl isomerase 1B	-0.3942	-0.2657	0.578742	0.812259
COPG1	COPI coat complex subunit gamma 1	-0.2375	-0.4469	0.247451	0.558784
RASA3	RAS p21 protein activator 3	-0.3584	-0.1578	0.0630128	0.287865
PHLDA1	pleckstrin homology like domain family A member 1	-0.2239	-0.3036	0.911797	0.96869
MTF2	metal response element binding transcription factor 2	-0.2161	-0.1029	0.481251	0.754078
ZNF652	zinc finger protein 652	-0.3419	-0.3529	0.853428	0.944349
RHOBTB3	Rho related BTB domain containing 3	-0.5621	-0.2118	0.00388621	0.0701877
COBLL1	cordon-bleu WH2 repeat protein like 1	-0.231	-0.4048	0.739364	0.894819
RNF44	ring finger protein 44	-0.0877	-0.2851	0.911797	0.96869
DLGAP4	DLG associated protein 4	-0.1842	-0.4255	0.314999	0.622877
RAB11FIP2	RAB11 family interacting protein 2	0.2323	-0.0832	1	1
DOLK	dolichol kinase	-0.2613	-0.4389	0.630529	0.838887
VASH1	vasohibin 1	-0.1456	-0.2692	0.795936	0.923692
ZNF507	zinc finger protein 507	-0.3766	-0.3215	0.247451	0.558784
AAK1	AP2 associated kinase 1	-0.4567	-0.4421	0.528849	0.783135
CPEB3	cytoplasmic polyadenylation element binding protein 3	-0.2899	-0.4097	0.795936	0.923692
ADNP2	ADNP homeobox 2	-0.4003	-0.3255	0.352681	0.654728
ANKRD26	ankyrin repeat domain 26	0.1036	-0.4023	0.190316	0.492173
CHSY1	chondroitin sulfate synthase 1	0.8133	3.123	0.352681	0.654728
FKBP2	FKBP prolyl isomerase 2	-0.2994	-0.4073	0.630529	0.838887
NLRP1	NLR family pyrin domain containing 1	0.7341	0.1878	0.190316	0.492173
FNDC3A	fibronectin type III domain containing 3A	-0.3773	-0.3896	0.853428	0.944349
ATG14	autophagy related 14	-0.3969	-0.4416	0.684211	0.869591
R3HDM2	R3H domain containing 2	-0.4454	-0.0197	0.00388621	0.0701877
CNKSR2	connector enhancer of kinase suppressor of Ras 2	-0.402	-0.0475	0.075256	0.312877
FASTKD2	FAST kinase domains 2	-0.472	-0.3967	0.352681	0.654728
ZNF510	zinc finger protein 510	-0.2509	-0.1417	0.352681	0.654728
FKBP3	FKBP prolyl isomerase 3	-0.5192	-0.2096	0.00287947	0.0600249
PPP6R1	protein phosphatase 6 regulatory subunit 1	-0.3337	-0.3069	0.165494	0.456991
ENPP4	ectonucleotide pyrophosphatase/phosphodiesterase 4	-0.2843	-0.3842	0.795936	0.923692
INPP5F	inositol polyphosphate-5-phosphatase F	-0.5352	-0.3048	0.0630128	0.287865
MLXIP	MLX interacting protein	-0.3095	-0.143	0.217563	0.524337
TRAPPC8	trafficking protein particle complex 8	-0.4367	-0.3729	0.578742	0.812259
MON1B	MON1 homolog B, secretory trafficking associated	-0.0558	-0.4403	0.247451	0.558784
FKBP4	FKBP prolyl isomerase 4	-0.3545	-0.3791	1	1
MORC2	MORC family CW-type zinc finger 2	-0.3709	-0.1035	0.035463	0.213784
ANKRD6	ankyrin repeat domain 6	-0.4654	-0.4055	0.352681	0.654728
CLSTN1	calsyntenin 1	0.0948	-0.2624	0.190316	0.492173
WDR37	WD repeat domain 37	-0.3688	-0.2611	0.528849	0.783135
ABLIM3	actin binding LIM protein family member 3	-0.2929	-0.12	0.14314	0.427695
FKBP5	FKBP prolyl isomerase 5	0.255	-0.2092	0.14314	0.427695
ZBTB1	zinc finger and BTB domain containing 1	0.0623	-0.3187	0.0288056	0.191365
ZNF365	zinc finger protein 365	0.0127	-0.0167	0.911797	0.96869
RPH3A	rabphilin 3A	-0.2282	-0.0364	0.217563	0.524337
CEP164	centrosomal protein 164	-0.2324	-0.3336	0.528849	0.783135
[truncated: 6,923 more rows]
