# Supplementary material for: PINNet: a deep neural network with pathway prior knowledge for Alzheimer's disease
Source: Front Aging Neurosci. 2023 Jul 14;15:1126156. doi: 10.3389/fnagi.2023.1126156 (PMC10380929; doi:10.3389/fnagi.2023.1126156)
Supplement: Supplementary file 5 [file Table_5.XLSX]

## Sheet: Index
Supplementary Table 5: Comparisons of contributed pathways of PINNet on blood and brain dataset
a) Wilcox test result of blood (GO) and brain (GO)
b) Wilcox test result of blood (KEGG) and brain (KEGG)
KEGG, Kyoto Encyclopedia of Genes and Genomes database; GO, Gene ontology; FDR, False discovery rate

## Sheet: a. GO
Term	Importance Score of Blood	Importance Score of Brain	p-value	Adjusted p-value (BH)
GO_POSITIVE_REGULATION_OF_VIRAL_TRANSCRIPTION	-0.2249	-0.4341	0.352681	0.978703
GO_CARDIAC_CHAMBER_DEVELOPMENT	0.0695	-0.1954	0.739364	0.989242
GO_DNA_DEPENDENT_DNA_REPLICATION_MAINTENANCE_OF_FIDELITY	-0.2364	0.0752	0.739364	0.989242
GO_CIRCADIAN_RHYTHM	0.8239	-0.1221	0.075256	0.965196
GO_SPINAL_CORD_DEVELOPMENT	0.0309	-0.1146	0.795936	0.993018
GO_PLATELET_DERIVED_GROWTH_FACTOR_RECEPTOR_SIGNALING_PATHWAY	0.133	-0.0171	0.314999	0.978703
GO_CELLULAR_RESPONSE_TO_LIPOPROTEIN_PARTICLE_STIMULUS	0.3344	-0.1435	0.528849	0.987179
GO_POSITIVE_REGULATION_OF_EPITHELIAL_CELL_DIFFERENTIATION	0.018	-0.3041	0.435872	0.987179
GO_POSITIVE_REGULATION_OF_KINASE_ACTIVITY	0.3337	-0.3722	0.314999	0.978703
GO_POTASSIUM_ION_TRANSPORT	0.4137	-0.142	0.247451	0.966395
GO_REGULATION_OF_T_CELL_RECEPTOR_SIGNALING_PATHWAY	0.0236	-0.3867	0.630529	0.989242
GO_NEGATIVE_REGULATION_OF_EPITHELIAL_CELL_PROLIFERATION	-0.1666	-0.2702	1	1
GO_MOVEMENT_IN_ENVIRONMENT_OF_OTHER_ORGANISM_INVOLVED_IN_SYMBIOTIC_INTERACTION	-0.1103	-0.2285	0.630529	0.989242
GO_REGULATION_OF_PROTEIN_TARGETING_TO_MITOCHONDRION	-0.0156	0.1527	0.911797	0.995986
GO_APICAL_PROTEIN_LOCALIZATION	-0.418	-0.2923	0.393048	0.987179
GO_REGULATION_OF_ESTABLISHMENT_OF_PLANAR_POLARITY	-0.0356	0.8603	0.165494	0.965196
GO_POSITIVE_REGULATION_OF_PROTEIN_MATURATION	-0.2417	0.2974	0.630529	0.989242
GO_NEUROMUSCULAR_JUNCTION_DEVELOPMENT	-0.0209	0.1567	1	1
GO_MITOTIC_CYTOKINESIS	0.2895	-0.4138	0.0630128	0.965196
GO_NEGATIVE_REGULATION_OF_RESPONSE_TO_ENDOPLASMIC_RETICULUM_STRESS	0.2469	0.1306	0.970512	0.999159
GO_SMAD_PROTEIN_SIGNAL_TRANSDUCTION	0.1895	-0.1883	0.528849	0.987179
GO_CYTOPLASMIC_TRANSLATION	0.4138	0.2731	0.578742	0.987179
GO_MEIOTIC_CHROMOSOME_SEGREGATION	-0.0913	-0.3997	0.684211	0.989242
GO_POSITIVE_REGULATION_OF_CALCIUM_ION_TRANSPORT	0.348	0.5313	0.911797	0.995986
GO_REGULATION_OF_DOUBLE_STRAND_BREAK_REPAIR	-0.0484	-0.1962	0.970512	0.999159
GO_RNA_DEPENDENT_DNA_BIOSYNTHETIC_PROCESS	-0.2735	-0.0861	0.795936	0.993018
GO_REGULATION_OF_B_CELL_RECEPTOR_SIGNALING_PATHWAY	-0.3877	-0.3405	0.684211	0.989242
GO_DENDRITE_DEVELOPMENT	-0.3138	0.1517	0.578742	0.987179
GO_MEMORY	-0.0413	0.4598	0.165494	0.965196
GO_NEURON_DEVELOPMENT	-0.022	-0.336	0.684211	0.989242
GO_ENDOTHELIAL_CELL_DEVELOPMENT	-0.1882	0.1659	0.481251	0.987179
GO_POSITIVE_REGULATION_OF_MYOTUBE_DIFFERENTIATION	-0.0226	0.3528	0.528849	0.987179
GO_REGULATION_OF_CELL_ACTIVATION	0.2467	0.1447	0.630529	0.989242
GO_MULTICELLULAR_ORGANISM_AGING	-0.4526	0.4843	0.075256	0.965196
GO_ATP_DEPENDENT_CHROMATIN_REMODELING	0.0374	-0.3818	0.435872	0.987179
GO_ANATOMICAL_STRUCTURE_FORMATION_INVOLVED_IN_MORPHOGENESIS	0.4596	0.0622	0.352681	0.978703
GO_ION_TRANSPORT	0.065	-0.0113	0.578742	0.987179
GO_LIPID_MODIFICATION	0.1245	-0.0453	0.911797	0.995986
GO_ACYLGLYCEROL_HOMEOSTASIS	0.3728	-0.371	0.165494	0.965196
GO_NEGATIVE_REGULATION_OF_PROTEIN_CONTAINING_COMPLEX_ASSEMBLY	-0.072	-0.0266	0.795936	0.993018
GO_SINGLE_FERTILIZATION	0.4054	-0.0881	0.247451	0.966395
GO_CHROMOSOME_ORGANIZATION	-0.3138	0.2418	0.165494	0.965196
GO_NEGATIVE_REGULATION_OF_MAP_KINASE_ACTIVITY	0.2607	0.0083	0.481251	0.987179
GO_SYNAPTIC_VESICLE_LOCALIZATION	-0.1765	0.0359	0.970512	0.999159
GO_PHENOL_CONTAINING_COMPOUND_METABOLIC_PROCESS	-0.3043	0.1777	0.314999	0.978703
GO_REGULATION_OF_ANTIGEN_RECEPTOR_MEDIATED_SIGNALING_PATHWAY	-0.1077	0.2816	0.684211	0.989242
GO_ESTABLISHMENT_OF_SPINDLE_ORIENTATION	-0.1027	0.1523	0.684211	0.989242
GO_CARBOHYDRATE_CATABOLIC_PROCESS	0.726	0.0291	0.247451	0.966395
GO_LABYRINTHINE_LAYER_DEVELOPMENT	0.4361	0.1182	0.739364	0.989242
GO_N_TERMINAL_PROTEIN_AMINO_ACID_ACETYLATION	-0.2175	-0.3392	0.911797	0.995986
GO_CERAMIDE_CATABOLIC_PROCESS	-0.3796	-0.1327	0.528849	0.987179
GO_EXCRETION	-0.216	-0.2934	0.630529	0.989242
GO_DIGESTION	-0.145	0.2914	0.314999	0.978703
GO_POSITIVE_REGULATION_OF_SYNAPTIC_TRANSMISSION_GLUTAMATERGIC	-0.6987	0.2983	0.000487129	0.965196
GO_POSITIVE_REGULATION_OF_MITOTIC_NUCLEAR_DIVISION	0.1375	-0.286	0.684211	0.989242
GO_HINDBRAIN_DEVELOPMENT	-0.2714	-0.3182	0.528849	0.987179
GO_OLIGOSACCHARIDE_METABOLIC_PROCESS	-0.2783	-0.1265	0.684211	0.989242
GO_CHROMOSOME_SEGREGATION	-0.2714	-0.1724	0.970512	0.999159
GO_NEGATIVE_REGULATION_OF_CYCLIN_DEPENDENT_PROTEIN_KINASE_ACTIVITY	-0.1056	-0.1913	0.739364	0.989242
GO_ETHER_METABOLIC_PROCESS	0.3726	0.1047	0.739364	0.989242
GO_HEMATOPOIETIC_PROGENITOR_CELL_DIFFERENTIATION	0.2287	-0.1038	0.165494	0.965196
GO_CYTOKINE_METABOLIC_PROCESS	0.0258	-0.0763	0.911797	0.995986
GO_NEGATIVE_REGULATION_OF_ERK1_AND_ERK2_CASCADE	0.2883	-0.0465	0.578742	0.987179
GO_STEROID_BIOSYNTHETIC_PROCESS	-0.2766	0.0808	0.739364	0.989242
GO_REGULATION_OF_PROTEIN_TYROSINE_KINASE_ACTIVITY	0.3119	-0.1151	0.684211	0.989242
GO_DNA_TEMPLATED_TRANSCRIPTION_ELONGATION	0.3661	0.2729	0.911797	0.995986
GO_N_GLYCAN_PROCESSING	-0.0436	-0.5002	0.190316	0.965196
GO_ENDOPLASMIC_RETICULUM_TO_CYTOSOL_TRANSPORT	-0.2944	-0.0566	0.578742	0.987179
GO_NEGATIVE_REGULATION_OF_REPRODUCTIVE_PROCESS	-0.1332	-0.2931	0.352681	0.978703
GO_G_PROTEIN_COUPLED_PURINERGIC_RECEPTOR_SIGNALING_PATHWAY	-0.4337	0.2358	0.0892096	0.965196
GO_MEMBRANE_DEPOLARIZATION	-0.2358	-0.2229	0.630529	0.989242
GO_ATTACHMENT_OF_SPINDLE_MICROTUBULES_TO_KINETOCHORE	-0.228	-0.7482	0.217563	0.965196
GO_REGULATION_OF_LYASE_ACTIVITY	0.1691	0.35	0.795936	0.993018
GO_RESPONSE_TO_NITROGEN_COMPOUND	0.0556	0.1989	1	1
GO_NEGATIVE_REGULATION_OF_TRANSMEMBRANE_TRANSPORT	-0.2008	-0.4964	0.481251	0.987179
GO_REGULATION_OF_DNA_RECOMBINATION	-0.0118	-0.5491	0.0892096	0.965196
GO_REGULATION_OF_LEUKOCYTE_PROLIFERATION	0.3607	-0.3801	0.105122	0.965196
GO_RESPONSE_TO_ETHANOL	-0.0551	0.3342	0.190316	0.965196
GO_SULFUR_COMPOUND_METABOLIC_PROCESS	0.3624	-0.2537	0.123005	0.965196
GO_REGULATION_OF_CELL_CYCLE_CHECKPOINT	-0.2913	-0.0544	0.435872	0.987179
GO_NEGATIVE_REGULATION_OF_TRANSCRIPTION_REGULATORY_REGION_DNA_BINDING	-0.5293	0.1233	0.14314	0.965196
GO_POSITIVE_REGULATION_OF_DNA_REPLICATION	0.4171	0.1436	0.630529	0.989242
GO_NEGATIVE_REGULATION_OF_NEURON_APOPTOTIC_PROCESS	0.1972	0.1764	0.795936	0.993018
GO_POSITIVE_REGULATION_OF_REPRODUCTIVE_PROCESS	-0.3448	-0.0638	0.578742	0.987179
GO_NUCLEOTIDE_PHOSPHORYLATION	-0.2306	0.1549	0.911797	0.995986
GO_POSITIVE_REGULATION_OF_GENE_EXPRESSION_EPIGENETIC	0.3431	-0.0044	0.393048	0.987179
GO_GLUTAMATE_SECRETION	-0.1752	0.1413	0.435872	0.987179
GO_POSITIVE_REGULATION_OF_PROTEIN_BINDING	0.1101	0.1508	0.795936	0.993018
GO_LENS_FIBER_CELL_DIFFERENTIATION	0.1699	0.0691	0.853428	0.995986
GO_SENSORY_PERCEPTION	0.1117	-0.5665	0.0892096	0.965196
GO_HEPATICOBILIARY_SYSTEM_DEVELOPMENT	0.1761	-0.237	0.853428	0.995986
GO_FATTY_ACID_CATABOLIC_PROCESS	0.1903	-0.377	0.247451	0.966395
GO_REGULATION_OF_VESICLE_FUSION	-0.3648	-0.1529	0.970512	0.999159
GO_REGULATION_OF_LIPID_STORAGE	-0.381	-0.2822	0.911797	0.995986
GO_CARBOHYDRATE_TRANSPORT	-0.1117	0.5294	0.578742	0.987179
GO_REGULATION_OF_CELLULAR_RESPONSE_TO_GROWTH_FACTOR_STIMULUS	0.1411	-0.4591	0.0432571	0.965196
GO_EMBRYONIC_HEMOPOIESIS	-0.2699	0.4504	0.795936	0.993018
GO_EMBRYO_DEVELOPMENT_ENDING_IN_BIRTH_OR_EGG_HATCHING	-0.0852	-0.6541	0.190316	0.965196
GO_ANTIGEN_PROCESSING_AND_PRESENTATION_OF_PEPTIDE_OR_POLYSACCHARIDE_ANTIGEN_VIA_MHC_CLASS_II	0.4027	-0.0423	0.970512	0.999159
GO_RESPONSE_TO_IONIZING_RADIATION	0.0422	0.261	0.630529	0.989242
GO_EPITHELIUM_DEVELOPMENT	0.4678	0.1748	0.528849	0.987179
GO_SECONDARY_METABOLITE_BIOSYNTHETIC_PROCESS	-0.0746	-0.1375	0.853428	0.995986
GO_PROTEIN_LOCALIZATION_TO_CYTOSKELETON	-0.0043	0.2651	0.528849	0.987179
GO_NUCLEAR_ENVELOPE_REASSEMBLY	-0.2622	-0.3027	0.247451	0.966395
GO_INTRINSIC_APOPTOTIC_SIGNALING_PATHWAY_IN_RESPONSE_TO_DNA_DAMAGE_BY_P53_CLASS_MEDIATOR	-0.3289	0.301	0.14314	0.965196
GO_REGULATION_OF_AUTOPHAGY	-0.2801	0.2085	0.911797	0.995986
GO_PHOSPHOLIPID_METABOLIC_PROCESS	0.4471	-0.0869	0.352681	0.978703
GO_AMMONIUM_ION_METABOLIC_PROCESS	-0.284	-0.3169	0.630529	0.989242
GO_REGULATION_OF_INTERLEUKIN_4_PRODUCTION	-0.1823	0.4384	0.0892096	0.965196
GO_NCRNA_CATABOLIC_PROCESS	-0.4759	-0.3324	0.853428	0.995986
GO_REGULATION_OF_FAT_CELL_DIFFERENTIATION	0.0606	-0.2505	0.393048	0.987179
GO_GLUTAMINE_FAMILY_AMINO_ACID_BIOSYNTHETIC_PROCESS	-0.0683	0.6619	0.14314	0.965196
GO_REGULATION_OF_CELL_MATURATION	-0.2538	0.5033	0.247451	0.966395
GO_NEGATIVE_REGULATION_OF_CELL_DEVELOPMENT	-0.3421	0.2591	0.970512	0.999159
GO_MAMMARY_GLAND_MORPHOGENESIS	-0.3602	0.1467	0.314999	0.978703
GO_CELLULAR_PROTEIN_COMPLEX_DISASSEMBLY	0.1978	-0.4063	0.0892096	0.965196
GO_BODY_MORPHOGENESIS	-0.4162	-0.0685	0.0630128	0.965196
GO_SOMATIC_STEM_CELL_POPULATION_MAINTENANCE	0.1403	-0.164	1	1
GO_CYTOPLASMIC_MICROTUBULE_ORGANIZATION	0.2137	-0.1923	0.970512	0.999159
GO_POSITIVE_REGULATION_OF_DNA_DAMAGE_RESPONSE_SIGNAL_TRANSDUCTION_BY_P53_CLASS_MEDIATOR	-0.2937	-0.3756	0.684211	0.989242
GO_PROTEIN_ACTIVATION_CASCADE	-0.3052	0.1592	0.578742	0.987179
GO_POSITIVE_REGULATION_OF_PHOSPHOLIPASE_ACTIVITY	0.0247	-0.5517	0.0892096	0.965196
GO_NEGATIVE_REGULATION_OF_PEPTIDYL_TYROSINE_PHOSPHORYLATION	0.5123	-0.1887	0.165494	0.965196
GO_REGULATION_OF_COLLATERAL_SPROUTING	0.1738	-0.085	0.630529	0.989242
GO_ESTABLISHMENT_OR_MAINTENANCE_OF_MONOPOLAR_CELL_POLARITY	-0.1892	-0.2614	0.853428	0.995986
GO_NEURON_RECOGNITION	-0.5051	0.3915	0.0232306	0.965196
GO_NUCLEOSIDE_DIPHOSPHATE_METABOLIC_PROCESS	0.1459	0.3541	0.739364	0.989242
GO_MICROTUBULE_POLYMERIZATION_OR_DEPOLYMERIZATION	0.2582	0.1232	0.684211	0.989242
GO_RESPONSE_TO_AMMONIUM_ION	-0.3146	-0.093	0.435872	0.987179
GO_NEGATIVE_REGULATION_OF_PROTEOLYSIS	-0.1901	0.0752	0.578742	0.987179
GO_PINOCYTOSIS	-0.7193	-0.1739	0.217563	0.965196
GO_REGULATION_OF_EPITHELIAL_CELL_APOPTOTIC_PROCESS	0.6448	-0.4853	0.123005	0.965196
GO_PHOSPHATIDYLCHOLINE_METABOLIC_PROCESS	-0.0174	-0.3868	0.247451	0.966395
GO_LUNG_EPITHELIUM_DEVELOPMENT	0.3476	0.267	0.684211	0.989242
GO_METENCEPHALON_DEVELOPMENT	-0.1936	0.4595	0.528849	0.987179
GO_ACTIN_FILAMENT_BUNDLE_ORGANIZATION	-0.1326	-0.1871	0.970512	0.999159
GO_CELLULAR_RESPONSE_TO_VIRUS	-0.0634	0.4053	0.578742	0.987179
GO_CYTOPLASMIC_MRNA_PROCESSING_BODY_ASSEMBLY	0.7527	-0.2291	0.0892096	0.965196
GO_RESPIRATORY_GASEOUS_EXCHANGE_BY_RESPIRATORY_SYSTEM	-0.6833	0.0291	0.123005	0.965196
GO_NEGATIVE_REGULATION_OF_PROTEIN_MODIFICATION_BY_SMALL_PROTEIN_CONJUGATION_OR_REMOVAL	0.1249	-0.162	0.795936	0.993018
GO_AMINO_ACID_ACTIVATION	0.0204	-0.1596	0.630529	0.989242
GO_DENDRITIC_CELL_DIFFERENTIATION	0.0158	0.1737	1	1
GO_NATURAL_KILLER_CELL_DIFFERENTIATION	-0.2942	0.5011	0.0524259	0.965196
GO_REGULATION_OF_INFLAMMATORY_RESPONSE_TO_ANTIGENIC_STIMULUS	0.1906	0.2907	0.911797	0.995986
GO_REGULATION_OF_PROTEASOMAL_UBIQUITIN_DEPENDENT_PROTEIN_CATABOLIC_PROCESS	0.1769	0.0132	0.528849	0.987179
GO_NEGATIVE_REGULATION_OF_NEURON_DIFFERENTIATION	-0.3049	-0.0829	0.578742	0.987179
GO_REGULATION_OF_SKELETAL_MUSCLE_TISSUE_DEVELOPMENT	-0.3209	0.1802	0.279861	0.972781
GO_MUSCLE_TISSUE_DEVELOPMENT	-0.1591	0.1618	0.684211	0.989242
GO_NEGATIVE_REGULATION_OF_PROTEIN_AUTOPHOSPHORYLATION	0.1689	-0.0227	0.279861	0.972781
GO_ACID_SECRETION	-0.0222	0.1971	0.739364	0.989242
GO_POSITIVE_REGULATION_OF_ADAPTIVE_IMMUNE_RESPONSE	-0.3883	0.6893	0.0089307	0.965196
GO_REGULATION_OF_OSTEOCLAST_DIFFERENTIATION	-0.1254	-0.4151	0.853428	0.995986
GO_REGULATION_OF_PROTEIN_BINDING	0.0173	-0.0883	0.970512	0.999159
GO_CARDIAC_SEPTUM_DEVELOPMENT	0.3752	0.0085	0.970512	0.999159
GO_L_ALPHA_AMINO_ACID_TRANSMEMBRANE_TRANSPORT	-0.1389	0.3915	0.217563	0.965196
GO_REGULATION_OF_HISTONE_METHYLATION	-0.1049	-0.1557	0.393048	0.987179
GO_ANTIMICROBIAL_HUMORAL_RESPONSE	0.5225	-0.0086	0.481251	0.987179
GO_EPIDERMIS_MORPHOGENESIS	0.0946	0.0263	0.795936	0.993018
GO_INTERMEDIATE_FILAMENT_BASED_PROCESS	-0.1048	-0.2105	0.911797	0.995986
GO_COGNITION	-0.2165	0.3092	0.352681	0.978703
GO_RESPONSE_TO_ZINC_ION	-0.111	0.4395	0.393048	0.987179
GO_AXIS_SPECIFICATION	0.099	-0.3409	0.247451	0.966395
GO_PHOSPHATIDYLINOSITOL_METABOLIC_PROCESS	-0.0779	0.2325	0.739364	0.989242
GO_CELL_PART_MORPHOGENESIS	-0.1164	-0.082	0.630529	0.989242
GO_PIGMENT_GRANULE_LOCALIZATION	0.456	0.2029	0.795936	0.993018
GO_VASCULAR_ENDOTHELIAL_GROWTH_FACTOR_SIGNALING_PATHWAY	0.0092	0.5465	0.279861	0.972781
GO_RESPONSE_TO_ORGANOPHOSPHORUS	0.7272	0.1322	0.165494	0.965196
GO_AXO_DENDRITIC_TRANSPORT	-0.23	1.0278	0.035463	0.965196
GO_SKELETAL_MUSCLE_TISSUE_REGENERATION	-0.1127	0.6002	0.190316	0.965196
GO_POLYSACCHARIDE_BIOSYNTHETIC_PROCESS	-0.1731	0.1563	0.684211	0.989242
GO_GLAND_MORPHOGENESIS	-0.0707	-0.3035	0.481251	0.987179
GO_NEGATIVE_REGULATION_OF_ADAPTIVE_IMMUNE_RESPONSE	0.0515	0.0261	0.481251	0.987179
GO_RIBOSOME_BIOGENESIS	0.1406	-0.1012	0.911797	0.995986
GO_B_CELL_HOMEOSTASIS	-0.1954	0.101	0.739364	0.989242
GO_IRE1_MEDIATED_UNFOLDED_PROTEIN_RESPONSE	-0.2281	-0.577	0.217563	0.965196
GO_POSITIVE_REGULATION_OF_ENDOCYTOSIS	0.4866	-0.4455	0.684211	0.989242
GO_MRNA_SPLICE_SITE_SELECTION	-0.1322	-0.0178	0.795936	0.993018
GO_REGULATION_OF_TRANSLATION_IN_RESPONSE_TO_STRESS	0.0475	-0.0694	0.739364	0.989242
GO_PHENOL_CONTAINING_COMPOUND_BIOSYNTHETIC_PROCESS	0.2453	-0.0645	0.911797	0.995986
GO_POSITIVE_REGULATION_OF_ERYTHROCYTE_DIFFERENTIATION	0.1466	-0.6748	0.035463	0.965196
GO_DENDRITIC_CELL_MIGRATION	1.0514	-0.3731	0.075256	0.965196
GO_LYSOSOMAL_TRANSPORT	-0.5826	0.0872	0.0432571	0.965196
GO_POSITIVE_REGULATION_OF_DNA_BIOSYNTHETIC_PROCESS	-0.0757	0.1333	0.911797	0.995986
GO_POSITIVE_REGULATION_OF_MACROPHAGE_ACTIVATION	0.1912	0.0682	0.911797	0.995986
GO_REGULATION_OF_CALCIUM_MEDIATED_SIGNALING	1.1221	-0.281	0.0232306	0.965196
GO_REGULATION_OF_ALPHA_BETA_T_CELL_ACTIVATION	-0.1909	0.0221	0.247451	0.966395
GO_MUSCLE_ORGAN_DEVELOPMENT	0.193	0.3139	1	1
GO_POSITIVE_REGULATION_OF_HEMOPOIESIS	0.5808	0.0219	0.190316	0.965196
GO_OUTFLOW_TRACT_SEPTUM_MORPHOGENESIS	0.2564	0.0169	0.739364	0.989242
GO_REGULATION_OF_MAMMARY_GLAND_EPITHELIAL_CELL_PROLIFERATION	0.2818	0.2765	0.911797	0.995986
GO_MYELOID_CELL_HOMEOSTASIS	0.0434	-0.5108	0.0524259	0.965196
GO_REGULATION_OF_BLOOD_PRESSURE	0.1482	-0.3377	0.314999	0.978703
GO_REGULATION_OF_MORPHOGENESIS_OF_A_BRANCHING_STRUCTURE	0.1356	0.0722	0.684211	0.989242
GO_RESPONSE_TO_ELECTRICAL_STIMULUS	0.1433	-0.5134	0.0630128	0.965196
GO_NEGATIVE_REGULATION_OF_TELOMERE_MAINTENANCE_VIA_TELOMERASE	-0.0736	-0.5023	0.075256	0.965196
GO_REGULATION_OF_ERBB_SIGNALING_PATHWAY	0.3986	-0.1054	0.0432571	0.965196
GO_VENTRICULAR_SEPTUM_MORPHOGENESIS	-0.2908	0.3661	0.578742	0.987179
GO_POSITIVE_REGULATION_OF_ENDOTHELIAL_CELL_DIFFERENTIATION	-0.4647	0.3071	0.247451	0.966395
GO_NEGATIVE_REGULATION_OF_SMOOTH_MUSCLE_CELL_PROLIFERATION	-0.4583	-0.0598	0.795936	0.993018
GO_TOLERANCE_INDUCTION	-0.4229	0.1298	0.105122	0.965196
GO_CHEMICAL_HOMEOSTASIS	-0.044	0.5845	0.165494	0.965196
GO_SYNAPSE_ORGANIZATION	0.1683	0.2882	0.911797	0.995986
GO_METANEPHROS_DEVELOPMENT	-0.0148	0.2789	0.352681	0.978703
GO_REGULATION_OF_MICROTUBULE_BASED_PROCESS	-0.1558	-0.2056	0.795936	0.993018
GO_NEGATIVE_REGULATION_OF_TRANSPORTER_ACTIVITY	0.3412	-0.5267	0.105122	0.965196
GO_ENDOSOME_ORGANIZATION	0.2234	0.1347	0.795936	0.993018
GO_REGULATION_OF_WOUND_HEALING	0.4665	-0.0107	0.630529	0.989242
GO_REGULATION_OF_MAPK_CASCADE	-0.3467	0.168	0.0630128	0.965196
GO_MYELOID_LEUKOCYTE_MIGRATION	-0.328	0.1421	0.247451	0.966395
GO_COLLAGEN_FIBRIL_ORGANIZATION	0.0835	0.4222	0.393048	0.987179
GO_POSITIVE_REGULATION_OF_NEURON_DEATH	-0.129	-0.0503	0.970512	0.999159
GO_RESPONSE_TO_ESTRADIOL	0.1237	0.3259	0.795936	0.993018
GO_CORONARY_VASCULATURE_DEVELOPMENT	-0.136	0.3113	0.435872	0.987179
GO_CARTILAGE_DEVELOPMENT	-0.5373	-0.3932	0.630529	0.989242
GO_NEURON_PROJECTION_EXTENSION	-0.2239	0.2386	0.795936	0.993018
GO_REGULATION_OF_CARDIAC_MUSCLE_TISSUE_DEVELOPMENT	0.0707	-0.2592	0.630529	0.989242
GO_PYRIMIDINE_NUCLEOTIDE_BIOSYNTHETIC_PROCESS	0.2796	0.1168	0.528849	0.987179
GO_RESPONSE_TO_MUSCLE_STRETCH	0.4061	-0.3901	0.075256	0.965196
GO_REGULATION_OF_PHOSPHATIDYLINOSITOL_3_KINASE_SIGNALING	0.2486	0.956	0.190316	0.965196
GO_RESPONSE_TO_COLD	-0.1638	0.1596	0.279861	0.972781
GO_CIRCULATORY_SYSTEM_PROCESS	0.2152	-0.1799	0.970512	0.999159
GO_REGULATION_OF_TRIGLYCERIDE_METABOLIC_PROCESS	0.12	0.3121	1	1
GO_RESPONSE_TO_COCAINE	0.4477	0.2507	0.739364	0.989242
GO_CELL_CHEMOTAXIS	0.0586	0.098	0.911797	0.995986
GO_NEGATIVE_REGULATION_OF_INTRINSIC_APOPTOTIC_SIGNALING_PATHWAY_BY_P53_CLASS_MEDIATOR	-0.1011	-0.548	0.14314	0.965196
GO_RIBONUCLEOTIDE_CATABOLIC_PROCESS	0.0589	0.0161	0.739364	0.989242
GO_DNA_TEMPLATED_TRANSCRIPTION_TERMINATION	-0.2435	-0.0552	0.911797	0.995986
GO_NEGATIVE_REGULATION_OF_INTERLEUKIN_1_PRODUCTION	0.6153	0.2711	0.795936	0.993018
GO_POSITIVE_REGULATION_OF_CATION_CHANNEL_ACTIVITY	-0.2058	0.0235	0.578742	0.987179
GO_NEGATIVE_REGULATION_OF_STRIATED_MUSCLE_CELL_DIFFERENTIATION	-0.3424	0.0718	0.853428	0.995986
GO_RESPONSE_TO_AMINE	-0.2579	-0.3135	0.795936	0.993018
GO_REGULATION_OF_ORGANIC_ACID_TRANSPORT	-0.0155	0.8836	0.105122	0.965196
GO_REGULATION_OF_DNA_DEPENDENT_DNA_REPLICATION	0.2979	-0.1583	0.352681	0.978703
GO_PROTEIN_HOMOTETRAMERIZATION	0.2324	0.0772	0.684211	0.989242
GO_HEART_TRABECULA_MORPHOGENESIS	0.4597	-0.3271	0.0432571	0.965196
GO_RESPIRATORY_CHAIN_COMPLEX_IV_ASSEMBLY	-0.2271	0.0634	0.911797	0.995986
GO_VESICLE_LOCALIZATION	0.2001	-0.3015	0.393048	0.987179
GO_POSITIVE_REGULATION_OF_LEUKOCYTE_APOPTOTIC_PROCESS	-0.4173	0.2481	0.0185434	0.965196
GO_TELOMERE_CAPPING	-0.2765	0.0549	0.528849	0.987179
GO_PROSTATE_GLAND_MORPHOGENESIS	0.0649	0.2174	0.314999	0.978703
GO_NEGATIVE_REGULATION_OF_AXON_EXTENSION	0.2435	-0.4107	0.0524259	0.965196
GO_POSITIVE_REGULATION_OF_TYPE_I_INTERFERON_PRODUCTION	0.1284	-0.2239	0.578742	0.987179
GO_REGULATION_OF_STRESS_ACTIVATED_PROTEIN_KINASE_SIGNALING_CASCADE	0.2504	-0.2758	0.911797	0.995986
GO_MYELOID_CELL_DEVELOPMENT	0.8926	0.4814	0.481251	0.987179
GO_NEGATIVE_REGULATION_OF_KINASE_ACTIVITY	0.0449	-0.1271	1	1
GO_REGULATION_OF_MITOCHONDRIAL_MEMBRANE_PERMEABILITY_INVOLVED_IN_APOPTOTIC_PROCESS	-0.2407	0.0113	0.970512	0.999159
GO_INTRACELLULAR_PROTEIN_TRANSPORT	0.3279	0.1459	0.578742	0.987179
GO_REGULATION_OF_HISTONE_DEACETYLATION	0.086	0.0831	0.795936	0.993018
GO_REGULATION_OF_PHOSPHATASE_ACTIVITY	-0.0836	-0.3505	0.528849	0.987179
GO_NEUROTRANSMITTER_UPTAKE	0.3724	-0.3218	0.352681	0.978703
GO_MICROTUBULE_ANCHORING	0.039	-0.192	0.684211	0.989242
GO_CELL_DIVISION	-0.3251	-0.3012	0.739364	0.989242
GO_REGULATION_OF_MRNA_CATABOLIC_PROCESS	0.2517	0.0828	0.578742	0.987179
GO_CELLULAR_RESPONSE_TO_UV	-0.358	0.2955	0.105122	0.965196
GO_REGULATION_OF_NUCLEAR_DIVISION	-0.5211	-0.1768	0.14314	0.965196
GO_RESPONSE_TO_ACID_CHEMICAL	-0.1766	0.238	0.739364	0.989242
GO_RESPONSE_TO_PROSTAGLANDIN_E	-0.1624	-0.2752	0.630529	0.989242
GO_POSITIVE_REGULATION_OF_EPITHELIAL_TO_MESENCHYMAL_TRANSITION	0.2381	0.0531	0.853428	0.995986
GO_RESPONSE_TO_STEROID_HORMONE	-0.7341	0.4047	0.00287947	0.965196
GO_POSITIVE_REGULATION_OF_RNA_SPLICING	0.3031	0.4182	0.911797	0.995986
GO_RESPONSE_TO_IMMOBILIZATION_STRESS	0.352	-0.3822	0.393048	0.987179
GO_RESPONSE_TO_INTERLEUKIN_4	-0.0764	-0.1815	0.684211	0.989242
GO_CARDIAC_CHAMBER_MORPHOGENESIS	0.2455	-0.0536	0.578742	0.987179
GO_REGULATION_OF_CARTILAGE_DEVELOPMENT	-0.2328	-0.2207	0.528849	0.987179
GO_POSITIVE_REGULATION_OF_INTERLEUKIN_8_PRODUCTION	-0.4025	0.4019	0.0524259	0.965196
GO_REGULATION_OF_DEFENSE_RESPONSE_TO_VIRUS	-0.1266	0.0523	0.578742	0.987179
GO_RESPONSE_TO_PEPTIDE	-0.1944	0.6456	0.247451	0.966395
GO_DNA_DEPENDENT_DNA_REPLICATION	0.5025	0.0885	0.314999	0.978703
GO_POSITIVE_REGULATION_OF_CELLULAR_PROTEIN_CATABOLIC_PROCESS	0.2399	0.1574	0.911797	0.995986
GO_STEROL_HOMEOSTASIS	-0.0906	-0.2815	0.911797	0.995986
GO_EMBRYONIC_AXIS_SPECIFICATION	0.0494	-0.0612	0.970512	0.999159
GO_REGULATION_OF_LEUKOCYTE_APOPTOTIC_PROCESS	0.0555	-0.0761	0.795936	0.993018
GO_CELLULAR_RESPONSE_TO_LIPID	0.059	0.064	0.970512	0.999159
GO_LIPOPROTEIN_METABOLIC_PROCESS	1.4602	-0.0105	0.0089307	0.965196
GO_PHOSPHATIDYLCHOLINE_BIOSYNTHETIC_PROCESS	0.4155	-0.5956	0.105122	0.965196
GO_REGULATION_OF_COAGULATION	-0.378	0.2462	0.352681	0.978703
GO_MEMBRANE_BIOGENESIS	-0.1585	-0.5638	0.352681	0.978703
GO_REGULATION_OF_EPIDERMIS_DEVELOPMENT	0.6411	-0.1068	0.481251	0.987179
GO_FORMATION_OF_PRIMARY_GERM_LAYER	-0.1798	-0.2558	0.528849	0.987179
GO_NEGATIVE_REGULATION_OF_MUSCLE_CELL_DIFFERENTIATION	0.4925	-0.0128	0.435872	0.987179
GO_ENERGY_RESERVE_METABOLIC_PROCESS	0.1717	-0.4678	0.0288056	0.965196
GO_GLYCOLIPID_BIOSYNTHETIC_PROCESS	-0.0243	-0.0683	0.970512	0.999159
GO_REGULATION_OF_ACTIN_NUCLEATION	0.886	0.5307	0.630529	0.989242
GO_EPITHELIAL_CELL_DEVELOPMENT	0.1953	0.1561	0.911797	0.995986
GO_NEGATIVE_REGULATION_OF_LIPID_METABOLIC_PROCESS	-0.3229	0.6079	0.190316	0.965196
GO_PROTEIN_LOCALIZATION_TO_KINETOCHORE	0.3986	-0.3852	0.123005	0.965196
GO_NEGATIVE_REGULATION_OF_FAT_CELL_DIFFERENTIATION	0.2285	-0.3188	0.393048	0.987179
GO_PHOTOPERIODISM	-0.3949	-0.4446	0.630529	0.989242
GO_ALPHA_AMINO_ACID_BIOSYNTHETIC_PROCESS	0.7406	-0.135	0.14314	0.965196
GO_SALIVARY_GLAND_DEVELOPMENT	0.164	-0.4276	0.075256	0.965196
GO_CELL_CYCLE_DNA_REPLICATION	0.0235	0.1162	0.970512	0.999159
GO_CHROMOSOME_CONDENSATION	-0.0874	-0.2836	0.795936	0.993018
GO_REGULATION_OF_MONOOXYGENASE_ACTIVITY	-0.6135	-0.2278	0.578742	0.987179
GO_SENSORY_PERCEPTION_OF_MECHANICAL_STIMULUS	-0.4936	0.025	0.075256	0.965196
GO_ESTABLISHMENT_OF_EPITHELIAL_CELL_POLARITY	0.303	0.0617	0.481251	0.987179
GO_TOLL_LIKE_RECEPTOR_9_SIGNALING_PATHWAY	0.3898	-0.1224	0.123005	0.965196
GO_EMBRYONIC_DIGIT_MORPHOGENESIS	0.0386	-0.0914	0.578742	0.987179
GO_T_CELL_ACTIVATION_INVOLVED_IN_IMMUNE_RESPONSE	-0.3196	-0.5586	0.528849	0.987179
GO_NEGATIVE_REGULATION_OF_LEUKOCYTE_PROLIFERATION	-0.2004	0.0007	0.578742	0.987179
GO_NEGATIVE_REGULATION_OF_GLIOGENESIS	-0.1574	-0.1427	0.970512	0.999159
GO_REGULATION_OF_NEURONAL_SYNAPTIC_PLASTICITY	-0.3716	-0.3085	0.739364	0.989242
GO_REGULATION_OF_PHOSPHOLIPASE_C_ACTIVITY	-0.318	-0.5177	0.217563	0.965196
GO_REGULATION_OF_DEVELOPMENTAL_GROWTH	0.266	-0.0861	0.481251	0.987179
GO_MEMBRANE_DISASSEMBLY	0.3013	0.0906	0.795936	0.993018
GO_REGULATION_OF_SYNAPTIC_TRANSMISSION_GLUTAMATERGIC	-0.4498	-0.0762	0.795936	0.993018
GO_ACTIVATION_OF_PHOSPHOLIPASE_C_ACTIVITY	-0.3554	0.5465	0.035463	0.965196
GO_CELLULAR_RESPONSE_TO_EXTERNAL_STIMULUS	-0.4697	0.4186	0.247451	0.966395
GO_NADP_METABOLIC_PROCESS	0.2834	-0.3121	0.14314	0.965196
GO_POSITIVE_REGULATION_OF_MRNA_PROCESSING	-0.0929	0.0221	0.853428	0.995986
GO_EPITHELIAL_TUBE_BRANCHING_INVOLVED_IN_LUNG_MORPHOGENESIS	0.356	0.0794	0.970512	0.999159
GO_DETECTION_OF_MECHANICAL_STIMULUS_INVOLVED_IN_SENSORY_PERCEPTION	0.4776	-0.2819	0.0432571	0.965196
GO_REGULATION_OF_SMOOTH_MUSCLE_CELL_DIFFERENTIATION	0.1677	-0.073	0.481251	0.987179
GO_FATTY_ACID_BETA_OXIDATION	-0.4675	0.2798	0.190316	0.965196
GO_ACTIN_FILAMENT_BASED_PROCESS	0.1782	0.2032	0.911797	0.995986
GO_RESPONSE_TO_FLUID_SHEAR_STRESS	0.4283	-0.1589	0.739364	0.989242
GO_NEGATIVE_REGULATION_OF_MUSCLE_CONTRACTION	1.0637	-0.2231	0.0630128	0.965196
GO_TRANSITION_METAL_ION_TRANSPORT	-0.1136	0.1178	1	1
GO_POSITIVE_REGULATION_OF_MUSCLE_CELL_DIFFERENTIATION	0.5939	0.2265	0.795936	0.993018
GO_REGULATION_OF_ADAPTIVE_IMMUNE_RESPONSE	0.2809	0.0256	0.795936	0.993018
GO_PHOSPHATIDYLINOSITOL_BIOSYNTHETIC_PROCESS	0.0443	0.1488	0.739364	0.989242
GO_POSITIVE_REGULATION_OF_LIPID_KINASE_ACTIVITY	0.3714	0.3024	0.630529	0.989242
GO_RESPONSE_TO_CORTICOSTEROID	0.7703	0.0426	0.0630128	0.965196
GO_POSITIVE_REGULATION_OF_LEUKOCYTE_DEGRANULATION	0.5559	-0.1908	0.481251	0.987179
GO_SODIUM_ION_TRANSMEMBRANE_TRANSPORT	0.025	-0.6102	0.0232306	0.965196
GO_NEGATIVE_REGULATION_OF_BLOOD_VESSEL_ENDOTHELIAL_CELL_MIGRATION	-0.025	0.5275	0.247451	0.966395
GO_CELL_PROJECTION_ASSEMBLY	-0.2096	-0.1833	1	1
GO_GLUCOCORTICOID_METABOLIC_PROCESS	0.7428	0.4318	0.911797	0.995986
GO_PROTEIN_MATURATION	-0.0563	-0.0724	0.435872	0.987179
GO_SKELETAL_MUSCLE_ADAPTATION	-0.4366	0.4294	0.0185434	0.965196
GO_PROTEIN_N_LINKED_GLYCOSYLATION	-0.0714	-0.0776	0.630529	0.989242
GO_ANAPHASE_PROMOTING_COMPLEX_DEPENDENT_CATABOLIC_PROCESS	0.53	0.4119	0.911797	0.995986
GO_HINDLIMB_MORPHOGENESIS	-0.0647	-0.4603	0.165494	0.965196
GO_VESICLE_ORGANIZATION	0.1539	-0.2052	0.630529	0.989242
GO_KERATINOCYTE_PROLIFERATION	0.0865	0.5267	0.684211	0.989242
GO_POSITIVE_REGULATION_OF_BINDING	-0.2953	-0.1432	0.684211	0.989242
GO_SMOOTH_MUSCLE_CELL_DIFFERENTIATION	0.7276	-0.2094	0.075256	0.965196
GO_REGULATION_OF_HYDROLASE_ACTIVITY	-0.3252	-0.1995	0.630529	0.989242
GO_ENDOCARDIAL_CUSHION_DEVELOPMENT	0.1826	0.1558	0.853428	0.995986
GO_NEGATIVE_REGULATION_OF_ERBB_SIGNALING_PATHWAY	-0.4982	0.4866	0.190316	0.965196
GO_RESPONSE_TO_DIETARY_EXCESS	-0.3034	-0.1613	0.853428	0.995986
GO_REGULATION_OF_MEIOTIC_NUCLEAR_DIVISION	-0.154	-0.3789	0.435872	0.987179
GO_POSITIVE_REGULATION_OF_CELLULAR_AMIDE_METABOLIC_PROCESS	-0.4771	-0.2497	0.247451	0.966395
GO_POSITIVE_REGULATION_OF_VACUOLE_ORGANIZATION	-0.2172	0.1731	0.528849	0.987179
GO_NEGATIVE_REGULATION_OF_PLATELET_ACTIVATION	0.2037	-0.0017	0.911797	0.995986
GO_GLUTAMINE_FAMILY_AMINO_ACID_CATABOLIC_PROCESS	0.4171	-0.017	0.481251	0.987179
GO_EMBRYONIC_SKELETAL_SYSTEM_DEVELOPMENT	0.0375	-0.4532	0.795936	0.993018
GO_NEURON_MATURATION	-0.2629	-0.1174	0.739364	0.989242
GO_CELLULAR_RESPONSE_TO_BIOTIC_STIMULUS	-0.1868	0.1303	0.247451	0.966395
GO_COENZYME_A_METABOLIC_PROCESS	-0.3198	0.0854	0.739364	0.989242
GO_PROTEIN_LOCALIZATION_TO_CILIUM	0.4636	0.1603	0.578742	0.987179
GO_RNA_STABILIZATION	-0.5469	0.1741	0.075256	0.965196
GO_REGULATION_OF_CELL_MORPHOGENESIS_INVOLVED_IN_DIFFERENTIATION	0.2215	0.1786	0.911797	0.995986
GO_REGULATION_OF_PROTEIN_HOMODIMERIZATION_ACTIVITY	-0.3661	-0.0017	0.435872	0.987179
GO_REGULATION_OF_HETEROTYPIC_CELL_CELL_ADHESION	-0.2683	0.8007	0.14314	0.965196
GO_POSITIVE_REGULATION_OF_REACTIVE_OXYGEN_SPECIES_BIOSYNTHETIC_PROCESS	-0.3375	0.1392	0.190316	0.965196
GO_ALPHA_AMINO_ACID_METABOLIC_PROCESS	0.5103	0.6516	0.970512	0.999159
GO_ADULT_BEHAVIOR	-0.0522	-0.2015	0.853428	0.995986
GO_RETINAL_GANGLION_CELL_AXON_GUIDANCE	-0.3272	-0.6981	0.739364	0.989242
GO_SPINDLE_LOCALIZATION	0.3061	-0.0009	0.352681	0.978703
GO_HYDROGEN_PEROXIDE_CATABOLIC_PROCESS	0.3138	0.3658	1	1
GO_CELLULAR_RESPONSE_TO_ORGANIC_CYCLIC_COMPOUND	0.2233	-0.1054	0.739364	0.989242
GO_POSITIVE_REGULATION_OF_CYTOKINE_PRODUCTION_INVOLVED_IN_IMMUNE_RESPONSE	-0.4401	-0.4323	0.684211	0.989242
GO_REGULATION_OF_PROTEIN_SUMOYLATION	-0.0997	0.4204	0.217563	0.965196
GO_RESPONSE_TO_ENDOPLASMIC_RETICULUM_STRESS	-0.2442	-0.1826	0.795936	0.993018
GO_CELLULAR_RESPONSE_TO_LIGHT_STIMULUS	0.1386	0.2874	0.578742	0.987179
GO_POSITIVE_REGULATION_BY_HOST_OF_VIRAL_TRANSCRIPTION	-0.4919	-0.0241	0.481251	0.987179
GO_NEGATIVE_REGULATION_OF_STEM_CELL_DIFFERENTIATION	0.3688	-0.2685	0.14314	0.965196
GO_NEGATIVE_REGULATION_OF_PRODUCTION_OF_MOLECULAR_MEDIATOR_OF_IMMUNE_RESPONSE	0.2864	0.5163	0.481251	0.987179
GO_SYNAPTIC_VESICLE_CYTOSKELETAL_TRANSPORT	0.4382	0.4567	0.911797	0.995986
GO_LUNG_CELL_DIFFERENTIATION	-0.3654	0.05	0.481251	0.987179
GO_PLATELET_ACTIVATION	0.8153	0.8974	0.739364	0.989242
GO_CYTOSKELETON_ORGANIZATION	-0.323	-0.3094	0.739364	0.989242
GO_NUCLEOTIDE_BINDING_DOMAIN_LEUCINE_RICH_REPEAT_CONTAINING_RECEPTOR_SIGNALING_PATHWAY	0.1312	-0.1286	0.481251	0.987179
GO_TRANSCRIPTION_COUPLED_NUCLEOTIDE_EXCISION_REPAIR	0.1512	0.4082	0.970512	0.999159
GO_MEMBRANE_DEPOLARIZATION_DURING_ACTION_POTENTIAL	-0.4283	0.1807	0.075256	0.965196
GO_MATURATION_OF_SSU_RRNA	-0.433	0.0245	0.217563	0.965196
GO_RESPONSE_TO_WOUNDING	0.0595	0.5301	0.481251	0.987179
GO_NON_CANONICAL_WNT_SIGNALING_PATHWAY	0.0356	0.0859	0.970512	0.999159
GO_NEGATIVE_REGULATION_OF_LEUKOCYTE_MEDIATED_IMMUNITY	-0.2215	-0.6731	0.14314	0.965196
GO_POSITIVE_REGULATION_OF_CREB_TRANSCRIPTION_FACTOR_ACTIVITY	-0.2035	0.1213	0.435872	0.987179
GO_NEGATIVE_REGULATION_OF_CELL_GROWTH	0.0548	0.3123	0.853428	0.995986
GO_MODIFIED_AMINO_ACID_TRANSPORT	-0.0995	0.2485	0.314999	0.978703
GO_ALTERNATIVE_MRNA_SPLICING_VIA_SPLICEOSOME	0.6572	0.1977	0.435872	0.987179
GO_ASSOCIATIVE_LEARNING	-0.1251	-0.0728	0.578742	0.987179
GO_NEGATIVE_REGULATION_OF_CELLULAR_CATABOLIC_PROCESS	0.2046	-0.2425	0.352681	0.978703
GO_REGULATION_OF_RESPONSE_TO_EXTRACELLULAR_STIMULUS	-0.2584	0.1978	0.630529	0.989242
GO_COFACTOR_TRANSPORT	-0.3437	0.012	0.279861	0.972781
GO_POSITIVE_REGULATION_OF_FAT_CELL_DIFFERENTIATION	-0.2711	-0.0525	0.911797	0.995986
GO_NEGATIVE_REGULATION_OF_PROTEIN_POLYMERIZATION	0.1871	0.2594	0.630529	0.989242
GO_NEGATIVE_REGULATION_OF_REACTIVE_OXYGEN_SPECIES_METABOLIC_PROCESS	-0.3067	0.0042	0.314999	0.978703
GO_REGULATION_OF_PROTEIN_DEACETYLATION	0.0134	0.0845	0.853428	0.995986
GO_POSITIVE_REGULATION_OF_DNA_TEMPLATED_TRANSCRIPTION_INITIATION	-0.1263	-0.1751	0.911797	0.995986
GO_NEURON_PROJECTION_EXTENSION_INVOLVED_IN_NEURON_PROJECTION_GUIDANCE	-0.1501	0.04	0.435872	0.987179
GO_PHOSPHOLIPID_DEPHOSPHORYLATION	0.0549	0.5584	0.393048	0.987179
GO_NEGATIVE_REGULATION_OF_DNA_REPAIR	-0.2746	-0.353	0.578742	0.987179
GO_METAL_ION_TRANSPORT	0.0216	-0.0636	0.911797	0.995986
GO_INSULIN_SECRETION	-0.3757	0.6596	0.0630128	0.965196
GO_POSITIVE_REGULATION_OF_FIBROBLAST_PROLIFERATION	-0.1203	0.4097	0.165494	0.965196
GO_PREASSEMBLY_OF_GPI_ANCHOR_IN_ER_MEMBRANE	0.3907	0.1885	0.217563	0.965196
GO_NECROTIC_CELL_DEATH	-0.287	0.1967	0.165494	0.965196
GO_REGULATION_OF_MAST_CELL_ACTIVATION_INVOLVED_IN_IMMUNE_RESPONSE	-0.3623	-0.259	0.739364	0.989242
GO_POSITIVE_REGULATION_OF_INTRACELLULAR_PROTEIN_TRANSPORT	-0.0639	-0.451	0.0892096	0.965196
GO_CHROMOSOME_LOCALIZATION	0.0294	-0.0047	0.739364	0.989242
GO_POSITIVE_REGULATION_OF_NEURON_DIFFERENTIATION	0.1768	0.2383	0.314999	0.978703
GO_EMBRYONIC_SKELETAL_SYSTEM_MORPHOGENESIS	0.2159	-0.1247	0.481251	0.987179
GO_ACTIVATION_OF_GTPASE_ACTIVITY	-0.486	-0.034	0.279861	0.972781
GO_INOSITOL_PHOSPHATE_METABOLIC_PROCESS	0.1304	0.0994	0.795936	0.993018
GO_T_CELL_HOMEOSTASIS	0.3681	-0.0349	0.578742	0.987179
GO_HISTONE_METHYLATION	-0.0173	0.7943	0.165494	0.965196
GO_CELLULAR_RESPONSE_TO_FLUID_SHEAR_STRESS	-0.1467	-0.752	0.0089307	0.965196
GO_POSITIVE_REGULATION_OF_TRANSPORTER_ACTIVITY	-0.0282	0.0772	1	1
GO_ALPHA_BETA_T_CELL_DIFFERENTIATION	-0.2428	-0.4754	0.578742	0.987179
GO_ESTABLISHMENT_OF_PROTEIN_LOCALIZATION_TO_CHROMOSOME	0.7106	-0.022	0.105122	0.965196
GO_PEPTIDE_CROSS_LINKING	-0.1673	-0.3241	0.739364	0.989242
GO_PEPTIDYL_SERINE_MODIFICATION	0.3997	-0.3432	0.0232306	0.965196
GO_CELLULAR_RESPONSE_TO_EXTRACELLULAR_STIMULUS	0.0216	-0.2767	0.165494	0.965196
GO_NEGATIVE_REGULATION_OF_RESPONSE_TO_DNA_DAMAGE_STIMULUS	0.1679	0.2093	0.795936	0.993018
GO_GLUTAMATE_METABOLIC_PROCESS	0.2513	0.0425	0.217563	0.965196
GO_TRNA_METABOLIC_PROCESS	0.1367	-0.1704	0.739364	0.989242
GO_NEGATIVE_REGULATION_OF_ATPASE_ACTIVITY	-0.4586	0.2307	0.075256	0.965196
GO_POSITIVE_REGULATION_OF_LOCOMOTION	0.3308	0.2673	0.739364	0.989242
GO_REGULATION_OF_DENDRITE_MORPHOGENESIS	0.2121	0.108	0.739364	0.989242
GO_MAMMARY_GLAND_EPITHELIUM_DEVELOPMENT	0.1505	0.0553	0.853428	0.995986
GO_CELLULAR_RESPONSE_TO_PROSTAGLANDIN_STIMULUS	-0.1884	0.6693	0.911797	0.995986
GO_NEGATIVE_REGULATION_OF_VIRAL_PROCESS	0.3629	0.171	0.739364	0.989242
GO_ERYTHROCYTE_HOMEOSTASIS	0.0192	0.0232	0.853428	0.995986
GO_RESPONSE_TO_HEAT	0.0835	0.1787	0.795936	0.993018
GO_CELLULAR_RESPONSE_TO_CADMIUM_ION	0.2487	-0.1423	0.247451	0.966395
GO_POSITIVE_REGULATION_OF_KIDNEY_DEVELOPMENT	0.0714	0.0941	0.795936	0.993018
GO_I_KAPPAB_KINASE_NF_KAPPAB_SIGNALING	0.1888	0.236	0.911797	0.995986
GO_REGULATION_OF_NON_CANONICAL_WNT_SIGNALING_PATHWAY	-0.3729	0.4109	0.0892096	0.965196
GO_REGULATION_OF_KINASE_ACTIVITY	-0.1935	0.3897	0.217563	0.965196
GO_NEGATIVE_REGULATION_OF_DNA_RECOMBINATION	0.1691	0.2073	0.911797	0.995986
GO_POSITIVE_REGULATION_OF_LYMPHOCYTE_MIGRATION	-0.309	0.1512	0.314999	0.978703
GO_NEGATIVE_REGULATION_OF_CELLULAR_RESPONSE_TO_INSULIN_STIMULUS	-0.1419	-0.3652	0.528849	0.987179
GO_MYELOID_LEUKOCYTE_DIFFERENTIATION	-0.4813	0.0875	0.247451	0.966395
GO_PEROXISOME_ORGANIZATION	-0.2228	-0.0718	0.739364	0.989242
GO_DNA_STRAND_ELONGATION_INVOLVED_IN_DNA_REPLICATION	0.2545	0.1984	0.795936	0.993018
GO_CELLULAR_MODIFIED_AMINO_ACID_CATABOLIC_PROCESS	-0.1472	-0.2541	0.684211	0.989242
GO_POLYOL_METABOLIC_PROCESS	-0.1213	0.3288	0.105122	0.965196
GO_POSITIVE_REGULATION_OF_TRANSCRIPTION_INITIATION_FROM_RNA_POLYMERASE_II_PROMOTER	-0.1905	0.1431	0.352681	0.978703
GO_APICAL_JUNCTION_ASSEMBLY	0.0403	-0.1264	0.795936	0.993018
GO_LYMPHOCYTE_HOMEOSTASIS	0.5449	-0.4045	0.435872	0.987179
GO_NEGATIVE_REGULATION_OF_RNA_SPLICING	0.6692	-0.0174	0.393048	0.987179
GO_CELL_CYCLE_PHASE_TRANSITION	-0.3356	0.1616	0.0892096	0.965196
GO_TISSUE_MORPHOGENESIS	0.3563	0.3239	0.853428	0.995986
GO_ENDOSOME_TO_LYSOSOME_TRANSPORT	0.052	-0.1125	0.528849	0.987179
GO_RESPONSE_TO_ANGIOTENSIN	-0.296	0.2263	0.528849	0.987179
GO_DENDRITIC_SPINE_DEVELOPMENT	0.1562	0.1741	0.739364	0.989242
GO_REGULATION_OF_PROTEIN_OLIGOMERIZATION	0.0155	0.3099	0.481251	0.987179
GO_SERINE_FAMILY_AMINO_ACID_BIOSYNTHETIC_PROCESS	0.7011	-0.1504	0.217563	0.965196
GO_CELLULAR_RESPONSE_TO_CARBOHYDRATE_STIMULUS	1.1729	-0.1455	0.217563	0.965196
GO_INOSITOL_PHOSPHATE_CATABOLIC_PROCESS	-0.5	0.3113	0.352681	0.978703
GO_C21_STEROID_HORMONE_METABOLIC_PROCESS	-0.3694	-0.3108	0.970512	0.999159
GO_NEGATIVE_REGULATION_OF_GLIAL_CELL_DIFFERENTIATION	0.878	0.0351	0.528849	0.987179
GO_POSITIVE_REGULATION_OF_SYNAPSE_ASSEMBLY	-0.1112	0.5734	0.14314	0.965196
GO_TRANSMISSION_OF_NERVE_IMPULSE	-0.2749	-0.1243	0.970512	0.999159
GO_POSITIVE_REGULATION_OF_VASCULATURE_DEVELOPMENT	-0.2646	0.3948	0.105122	0.965196
GO_POSITIVE_REGULATION_OF_EPIDERMAL_CELL_DIFFERENTIATION	-0.0894	-0.0368	0.970512	0.999159
GO_MEMBRANE_FUSION	0.6218	-0.0527	0.217563	0.965196
GO_POSITIVE_REGULATION_OF_TOR_SIGNALING	0.0051	0.1062	0.795936	0.993018
GO_POSITIVE_REGULATION_OF_GLIAL_CELL_DIFFERENTIATION	-0.4466	0.1394	0.481251	0.987179
GO_TYPE_B_PANCREATIC_CELL_DEVELOPMENT	-0.0617	-0.0301	1	1
GO_REGULATION_OF_SUPEROXIDE_ANION_GENERATION	0.0396	0.0228	0.630529	0.989242
GO_ANTIGEN_RECEPTOR_MEDIATED_SIGNALING_PATHWAY	0.7022	0.1778	0.279861	0.972781
GO_POSITIVE_REGULATION_OF_MITOTIC_CELL_CYCLE	-0.2322	1.1653	0.00684146	0.965196
GO_LYMPHOCYTE_COSTIMULATION	0.3251	0.0977	0.795936	0.993018
GO_COFACTOR_METABOLIC_PROCESS	-0.8312	-0.5168	0.739364	0.989242
GO_BARBED_END_ACTIN_FILAMENT_CAPPING	-0.1838	-0.2621	0.481251	0.987179
GO_CELL_MIGRATION_INVOLVED_IN_SPROUTING_ANGIOGENESIS	-0.0063	-0.2189	0.795936	0.993018
GO_REGULATION_OF_TYPE_2_IMMUNE_RESPONSE	0.3161	0.6056	0.684211	0.989242
GO_DRUG_CATABOLIC_PROCESS	-0.1541	0.428	0.123005	0.965196
GO_POSITIVE_REGULATION_OF_RHO_PROTEIN_SIGNAL_TRANSDUCTION	-0.1866	0.3031	0.578742	0.987179
GO_REGULATION_OF_EPITHELIAL_CELL_MIGRATION	0.1339	-0.2515	0.684211	0.989242
GO_POSITIVE_REGULATION_OF_NOTCH_SIGNALING_PATHWAY	0.5979	0.0611	0.739364	0.989242
GO_CELLULAR_IRON_ION_HOMEOSTASIS	-0.0784	0.1335	0.578742	0.987179
GO_CONTRACTILE_ACTIN_FILAMENT_BUNDLE_ASSEMBLY	-0.4336	-0.2369	0.578742	0.987179
GO_MACROMOLECULE_DEACYLATION	-0.135	-0.0673	0.795936	0.993018
GO_TRANSLATIONAL_INITIATION	-0.0383	0.1707	0.911797	0.995986
GO_NEGATIVE_REGULATION_OF_CYTOKINE_PRODUCTION_INVOLVED_IN_IMMUNE_RESPONSE	0.1615	-0.1202	0.630529	0.989242
GO_REGULATION_OF_TOLL_LIKE_RECEPTOR_4_SIGNALING_PATHWAY	-0.1936	-0.0094	0.684211	0.989242
GO_POSITIVE_REGULATION_OF_CELLULAR_PROTEIN_LOCALIZATION	0.019	-0.058	0.911797	0.995986
GO_PLASMA_MEMBRANE_ORGANIZATION	0.5407	-0.0781	0.481251	0.987179
GO_REGULATION_OF_NEUROTRANSMITTER_SECRETION	0.3573	0.1595	1	1
GO_POSITIVE_REGULATION_OF_PROTEIN_CATABOLIC_PROCESS	0.4491	0.0546	0.352681	0.978703
GO_ACTIVATION_OF_ADENYLATE_CYCLASE_ACTIVITY	-0.0573	0.1982	0.578742	0.987179
GO_OOGENESIS	-0.7979	-0.0857	0.0232306	0.965196
GO_RESPONSE_TO_TYPE_I_INTERFERON	-0.3345	0.225	0.393048	0.987179
GO_MITOCHONDRIAL_RESPIRATORY_CHAIN_COMPLEX_ASSEMBLY	-0.0286	0.3857	0.578742	0.987179
GO_NEUROTRANSMITTER_BIOSYNTHETIC_PROCESS	0.0995	0.2691	0.528849	0.987179
GO_CYTOKINE_MEDIATED_SIGNALING_PATHWAY	0.2508	-0.0036	0.795936	0.993018
GO_NEGATIVE_REGULATION_OF_LOCOMOTION	0.2823	-0.2118	0.217563	0.965196
GO_NCRNA_3_END_PROCESSING	-0.289	-0.2656	0.853428	0.995986
GO_REGULATION_OF_CELLULAR_COMPONENT_SIZE	-0.0406	-0.1287	0.435872	0.987179
GO_MITOCHONDRIAL_TRANSPORT	0.0913	-0.4239	0.123005	0.965196
GO_SULFUR_COMPOUND_BIOSYNTHETIC_PROCESS	-0.1856	0.1343	0.352681	0.978703
GO_T_CELL_PROLIFERATION	-0.1101	1.0081	0.035463	0.965196
GO_PROTEIN_TARGETING	-0.0455	-0.1086	0.481251	0.987179
GO_POSITIVE_REGULATION_OF_CHOLESTEROL_EFFLUX	-0.1242	0.097	0.684211	0.989242
GO_POSITIVE_REGULATION_OF_VIRAL_GENOME_REPLICATION	-0.1277	-0.1333	0.630529	0.989242
GO_NEGATIVE_REGULATION_OF_INNATE_IMMUNE_RESPONSE	-0.2875	0.5325	0.0288056	0.965196
GO_REGULATION_OF_ENDOTHELIAL_CELL_DIFFERENTIATION	-0.0088	0.2933	1	1
GO_GLIAL_CELL_DEVELOPMENT	-0.6697	-0.2157	0.630529	0.989242
GO_MITOCHONDRIAL_TRANSLATION	-0.4755	-0.0793	0.217563	0.965196
GO_STRIATED_MUSCLE_CELL_DIFFERENTIATION	-0.1068	0.3028	0.578742	0.987179
GO_REGULATION_OF_SYSTEMIC_ARTERIAL_BLOOD_PRESSURE	0.351	-0.2385	0.217563	0.965196
GO_REGULATION_OF_SMOOTH_MUSCLE_CONTRACTION	-0.0106	-0.4147	0.105122	0.965196
GO_POLYOL_CATABOLIC_PROCESS	0.0874	-0.4152	0.393048	0.987179
GO_SECOND_MESSENGER_MEDIATED_SIGNALING	-0.3609	-0.0661	0.853428	0.995986
GO_CELL_CELL_SIGNALING	0.2131	-0.4298	0.630529	0.989242
GO_NEGATIVE_REGULATION_OF_B_CELL_ACTIVATION	-0.0747	0.1929	0.528849	0.987179
GO_POSITIVE_REGULATION_OF_COAGULATION	-0.1892	0.1732	0.314999	0.978703
GO_NEGATIVE_REGULATION_OF_PROTEIN_TYROSINE_KINASE_ACTIVITY	-0.2796	0.4876	0.279861	0.972781
GO_LUNG_MORPHOGENESIS	-0.1476	-0.398	0.352681	0.978703
GO_VENTRICULAR_CARDIAC_MUSCLE_CELL_DIFFERENTIATION	-0.1911	-0.0191	0.630529	0.989242
GO_REGULATION_OF_MACROPHAGE_ACTIVATION	-0.5872	0.6275	0.0185434	0.965196
GO_VASCULAR_ENDOTHELIAL_GROWTH_FACTOR_RECEPTOR_SIGNALING_PATHWAY	-0.2546	-0.1301	0.630529	0.989242
GO_POSITIVE_REGULATION_OF_MAPK_CASCADE	-0.0214	-0.274	0.970512	0.999159
GO_CARBOHYDRATE_DERIVATIVE_CATABOLIC_PROCESS	-0.1985	0.0857	0.578742	0.987179
GO_L_AMINO_ACID_TRANSPORT	0.1486	-0.1678	0.481251	0.987179
GO_REGULATION_OF_MUSCLE_CONTRACTION	-0.1671	-0.0526	0.853428	0.995986
GO_REGULATION_OF_CHOLESTEROL_EFFLUX	0.55	0.0211	0.528849	0.987179
GO_REGULATION_OF_EXOCYTOSIS	-0.2298	0.0747	0.739364	0.989242
GO_NEGATIVE_REGULATION_OF_TOLL_LIKE_RECEPTOR_SIGNALING_PATHWAY	-0.1401	0.1292	0.684211	0.989242
GO_ANION_TRANSMEMBRANE_TRANSPORT	0.5369	-0.0886	0.578742	0.987179
GO_PROTEIN_MODIFICATION_BY_SMALL_PROTEIN_CONJUGATION_OR_REMOVAL	0.2637	0.255	0.435872	0.987179
GO_REGULATION_OF_BODY_FLUID_LEVELS	-0.2027	0.1782	0.630529	0.989242
GO_REGULATION_OF_HORMONE_LEVELS	0.1432	0.3472	0.911797	0.995986
GO_BONE_CELL_DEVELOPMENT	-0.2832	-0.1131	0.853428	0.995986
GO_REGULATION_OF_DEFENSE_RESPONSE	-0.0166	-0.5725	0.075256	0.965196
GO_NEGATIVE_REGULATION_OF_NERVOUS_SYSTEM_PROCESS	0.1676	-0.147	0.352681	0.978703
GO_POSITIVE_REGULATION_OF_HEART_GROWTH	-0.2572	0.056	0.352681	0.978703
GO_NEGATIVE_REGULATION_OF_LIPID_BIOSYNTHETIC_PROCESS	0.2152	-0.5508	0.123005	0.965196
GO_NEGATIVE_REGULATION_OF_PEPTIDE_SECRETION	-0.3847	0.0613	0.352681	0.978703
GO_VESICLE_TARGETING	-0.1678	-0.131	0.684211	0.989242
GO_REGULATION_OF_PROTEIN_EXPORT_FROM_NUCLEUS	-0.6101	0.3235	0.123005	0.965196
GO_POSITIVE_REGULATION_OF_ACTIN_CYTOSKELETON_REORGANIZATION	0.2146	-0.128	0.393048	0.987179
GO_B_CELL_PROLIFERATION	-0.4032	0.5602	0.075256	0.965196
GO_POSITIVE_REGULATION_OF_DNA_METABOLIC_PROCESS	0.0607	-0.2026	0.911797	0.995986
GO_ESTABLISHMENT_OF_PROTEIN_LOCALIZATION_TO_ENDOPLASMIC_RETICULUM	-0.556	0.6836	0.00388621	0.965196
GO_PYRIMIDINE_NUCLEOSIDE_TRIPHOSPHATE_BIOSYNTHETIC_PROCESS	-0.2258	-0.2599	0.853428	0.995986
GO_NEGATIVE_REGULATION_OF_ENDOCYTOSIS	0.768	-0.0314	0.352681	0.978703
GO_REGULATION_OF_LYMPHOCYTE_APOPTOTIC_PROCESS	-0.2586	0.0975	0.435872	0.987179
GO_SMALL_MOLECULE_METABOLIC_PROCESS	-0.1832	-0.3472	0.739364	0.989242
GO_THYMUS_DEVELOPMENT	0.033	0.0874	0.795936	0.993018
GO_HOMEOSTATIC_PROCESS	-0.1585	0.1775	0.481251	0.987179
GO_CEREBELLAR_CORTEX_MORPHOGENESIS	0.0172	0.3267	0.314999	0.978703
GO_MORPHOGENESIS_OF_AN_EPITHELIUM	1.1877	0.7722	0.970512	0.999159
GO_OSTEOBLAST_DIFFERENTIATION	-0.1924	-0.4027	0.481251	0.987179
GO_REGULATION_OF_STRIATED_MUSCLE_CELL_DIFFERENTIATION	0.0642	-0.0759	1	1
GO_DEFENSE_RESPONSE_TO_VIRUS	-0.1383	0.0989	0.970512	0.999159
GO_SENSORY_PERCEPTION_OF_CHEMICAL_STIMULUS	-0.051	-0.2	0.795936	0.993018
GO_REGULATION_OF_RUFFLE_ASSEMBLY	-0.0202	-0.262	0.481251	0.987179
GO_CELLULAR_PIGMENTATION	-0.4361	0.0606	0.528849	0.987179
GO_VACUOLAR_TRANSPORT	0.3377	0.2421	0.279861	0.972781
GO_NEGATIVE_REGULATION_OF_CELL_CELL_ADHESION	-0.1458	-0.5801	0.481251	0.987179
GO_LEUKOCYTE_MEDIATED_CYTOTOXICITY	-0.0917	0.2235	0.630529	0.989242
GO_ENTRAINMENT_OF_CIRCADIAN_CLOCK_BY_PHOTOPERIOD	-0.2433	-0.2212	0.739364	0.989242
GO_SUPEROXIDE_METABOLIC_PROCESS	-0.0242	0.0251	0.911797	0.995986
GO_ORGANIC_HYDROXY_COMPOUND_METABOLIC_PROCESS	-0.1037	0.2106	0.435872	0.987179
GO_TELOMERE_MAINTENANCE_VIA_TELOMERE_LENGTHENING	-0.4266	-0.4733	0.853428	0.995986
GO_PHOTOTRANSDUCTION	0.0435	0.4989	0.393048	0.987179
GO_REGULATION_OF_OXIDOREDUCTASE_ACTIVITY	-0.1485	-0.2274	0.795936	0.993018
GO_RESPONSE_TO_FOOD	-0.318	0.8326	0.00388621	0.965196
GO_TELOMERE_ORGANIZATION	-0.4811	0.1181	0.105122	0.965196
GO_IMMUNE_SYSTEM_DEVELOPMENT	-0.1493	-0.0346	0.578742	0.987179
GO_ALPHA_AMINO_ACID_CATABOLIC_PROCESS	0.1513	0.1516	0.578742	0.987179
GO_CELLULAR_COMPONENT_MAINTENANCE	0.0059	-0.208	0.630529	0.989242
GO_RRNA_METABOLIC_PROCESS	-0.0728	-0.6735	0.0630128	0.965196
GO_RESPIRATORY_SYSTEM_PROCESS	-0.0713	0.2393	0.911797	0.995986
GO_NEUROTRANSMITTER_TRANSPORT	-0.0288	-0.3976	0.853428	0.995986
GO_REGULATION_OF_T_HELPER_CELL_DIFFERENTIATION	-0.3343	-0.237	0.853428	0.995986
GO_REGULATION_OF_VOLTAGE_GATED_CALCIUM_CHANNEL_ACTIVITY	0.1094	-0.017	0.853428	0.995986
GO_PH_REDUCTION	0.3227	-0.2797	0.352681	0.978703
GO_MONOSACCHARIDE_CATABOLIC_PROCESS	-0.2498	-0.1731	1	1
GO_RESPONSE_TO_FUNGICIDE	0.3958	0.6453	0.795936	0.993018
GO_NEGATIVE_REGULATION_BY_HOST_OF_VIRAL_TRANSCRIPTION	0.1063	-0.5471	0.00684146	0.965196
GO_REGULATION_OF_EPIDERMAL_GROWTH_FACTOR_ACTIVATED_RECEPTOR_ACTIVITY	0.2248	-0.1235	0.578742	0.987179
GO_POTASSIUM_ION_HOMEOSTASIS	0.2216	0.1696	1	1
GO_HORMONE_TRANSPORT	0.0588	0.4305	0.352681	0.978703
GO_PROTEIN_CATABOLIC_PROCESS	0.5195	-0.0415	0.481251	0.987179
GO_INORGANIC_ANION_TRANSPORT	-0.0246	-0.0302	0.795936	0.993018
GO_CARBOHYDRATE_PHOSPHORYLATION	0.1597	-0.022	0.970512	0.999159
GO_PROTEIN_IMPORT	-0.184	0.2095	0.352681	0.978703
GO_NUCLEOSIDE_BISPHOSPHATE_METABOLIC_PROCESS	0.2256	0.2821	0.853428	0.995986
GO_REGULATION_OF_INTRACELLULAR_STEROID_HORMONE_RECEPTOR_SIGNALING_PATHWAY	0.1203	-0.0813	0.684211	0.989242
GO_CELLULAR_RESPONSE_TO_GAMMA_RADIATION	0.1207	-0.4032	0.314999	0.978703
GO_REGULATION_OF_FIBROBLAST_MIGRATION	-0.3138	-0.0366	0.853428	0.995986
GO_REGENERATION	1.0814	-0.1132	0.578742	0.987179
GO_EXTRINSIC_APOPTOTIC_SIGNALING_PATHWAY	0.0613	0.1098	0.684211	0.989242
GO_CELL_MATRIX_ADHESION	0.0093	-0.2602	0.247451	0.966395
GO_PITUITARY_GLAND_DEVELOPMENT	0.0745	-0.0364	0.528849	0.987179
GO_MATING	-0.149	-0.0827	0.853428	0.995986
GO_DEVELOPMENTAL_INDUCTION	0.1395	0.161	0.684211	0.989242
GO_REGULATION_OF_TRANSFERASE_ACTIVITY	-0.4065	-0.513	0.970512	0.999159
GO_CHROMOSOME_SEPARATION	0.4758	-0.2739	0.0630128	0.965196
GO_TISSUE_HOMEOSTASIS	0.3365	0.488	0.684211	0.989242
GO_POSITIVE_REGULATION_OF_STEROL_TRANSPORT	0.227	0.1164	1	1
GO_ADAPTIVE_IMMUNE_RESPONSE_BASED_ON_SOMATIC_RECOMBINATION_OF_IMMUNE_RECEPTORS_BUILT_FROM_IMMUNOGLOBULIN_SUPERFAMILY_DOMAINS	0.4367	-0.3886	0.0232306	0.965196
GO_CELL_CYCLE_ARREST	-0.4515	-0.1486	0.739364	0.989242
GO_APOPTOTIC_CELL_CLEARANCE	0.0149	-0.3545	0.352681	0.978703
GO_MODIFICATION_OF_MORPHOLOGY_OR_PHYSIOLOGY_OF_OTHER_ORGANISM	-0.373	-0.097	0.853428	0.995986
GO_RIBOSOME_ASSEMBLY	0.368	0.482	0.684211	0.989242
GO_NEGATIVE_REGULATION_OF_ACTIN_FILAMENT_DEPOLYMERIZATION	-0.3043	-0.183	0.970512	0.999159
GO_REGULATION_OF_CELL_JUNCTION_ASSEMBLY	-0.102	0.1281	0.314999	0.978703
GO_HYPEROSMOTIC_RESPONSE	-0.098	-0.445	0.352681	0.978703
GO_ARTERY_DEVELOPMENT	0.2996	0.2019	0.578742	0.987179
GO_NEGATIVE_REGULATION_OF_TYPE_I_INTERFERON_PRODUCTION	-0.5784	-0.2298	0.911797	0.995986
GO_EXTRACELLULAR_MATRIX_ASSEMBLY	-0.1981	0.2701	0.247451	0.966395
GO_POSTREPLICATION_REPAIR	0.1337	-0.353	0.217563	0.965196
GO_SKELETAL_SYSTEM_DEVELOPMENT	-0.1182	0.3901	0.247451	0.966395
GO_ORGANOPHOSPHATE_METABOLIC_PROCESS	-0.1414	-0.0233	0.970512	0.999159
GO_CARDIAC_MYOFIBRIL_ASSEMBLY	0.3935	-0.5462	0.035463	0.965196
GO_CELLULAR_AMINO_ACID_BIOSYNTHETIC_PROCESS	-0.223	-0.2258	0.970512	0.999159
GO_CRANIAL_NERVE_MORPHOGENESIS	-0.3708	0.3475	0.217563	0.965196
GO_ACTIVATION_OF_JUN_KINASE_ACTIVITY	0.1326	0.0419	0.911797	0.995986
GO_REGULATION_OF_BROWN_FAT_CELL_DIFFERENTIATION	-0.2492	0.6225	0.0432571	0.965196
GO_LONG_CHAIN_FATTY_ACID_METABOLIC_PROCESS	0.0914	0.743	0.393048	0.987179
GO_MONOVALENT_INORGANIC_CATION_TRANSPORT	0.2312	-0.2065	0.123005	0.965196
GO_RELAXATION_OF_CARDIAC_MUSCLE	0.7542	-0.462	0.578742	0.987179
GO_POSITIVE_REGULATION_OF_BEHAVIOR	0.3205	-0.7827	0.0089307	0.965196
GO_CALCIUM_MEDIATED_SIGNALING_USING_INTRACELLULAR_CALCIUM_SOURCE	0.4336	-0.3905	0.14314	0.965196
GO_NEURAL_TUBE_DEVELOPMENT	-0.2079	0.2049	0.279861	0.972781
GO_POLYSACCHARIDE_METABOLIC_PROCESS	0.0719	-0.2055	0.435872	0.987179
GO_REGULATION_OF_INTRACELLULAR_SIGNAL_TRANSDUCTION	0.5391	-0.0428	0.314999	0.978703
GO_CYCLIC_NUCLEOTIDE_METABOLIC_PROCESS	-0.3572	-0.3833	0.911797	0.995986
GO_POSITIVE_REGULATION_OF_T_CELL_PROLIFERATION	-0.0526	-0.1486	0.795936	0.993018
GO_MULTICELLULAR_ORGANISMAL_MOVEMENT	0.0348	0.2862	0.578742	0.987179
GO_CLATHRIN_COAT_ASSEMBLY	-0.236	-0.2694	0.578742	0.987179
GO_VASCULAR_SMOOTH_MUSCLE_CELL_DIFFERENTIATION	-0.1502	0.1521	0.795936	0.993018
GO_CELL_ACTIVATION	0.7877	0.4693	0.578742	0.987179
GO_REGULATION_OF_MYELINATION	0.0142	0.2303	0.970512	0.999159
GO_REGULATION_OF_AXON_GUIDANCE	-0.6922	-0.121	0.217563	0.965196
GO_RESPONSE_TO_COPPER_ION	1.0269	-0.0788	0.075256	0.965196
GO_NEGATIVE_REGULATION_OF_CELLULAR_PROTEIN_CATABOLIC_PROCESS	-0.0271	-0.0871	0.684211	0.989242
GO_REGULATION_OF_DOUBLE_STRAND_BREAK_REPAIR_VIA_HOMOLOGOUS_RECOMBINATION	-0.0289	0.0391	0.970512	0.999159
GO_RESPONSE_TO_AXON_INJURY	-0.5543	0.1798	0.217563	0.965196
GO_REGULATION_OF_VACUOLE_ORGANIZATION	-0.428	-0.4239	0.911797	0.995986
GO_CIRCADIAN_REGULATION_OF_GENE_EXPRESSION	-0.1957	-0.2966	0.853428	0.995986
GO_RETINOL_METABOLIC_PROCESS	-0.2668	0.1044	0.165494	0.965196
GO_NEGATIVE_REGULATION_OF_TUMOR_NECROSIS_FACTOR_MEDIATED_SIGNALING_PATHWAY	-0.0499	0.8688	0.0630128	0.965196
GO_NEGATIVE_REGULATION_OF_EXOCYTOSIS	0.5139	-0.4246	0.165494	0.965196
GO_INTRACELLULAR_STEROID_HORMONE_RECEPTOR_SIGNALING_PATHWAY	0.0762	0.096	1	1
GO_REGULATION_OF_WNT_SIGNALING_PATHWAY	-0.2414	0.0836	0.578742	0.987179
GO_NEGATIVE_REGULATION_OF_CELL_JUNCTION_ASSEMBLY	-0.5607	-0.1997	0.352681	0.978703
GO_ANTIGEN_PROCESSING_AND_PRESENTATION_OF_PEPTIDE_ANTIGEN	-0.4762	0.029	0.352681	0.978703
GO_HIPPO_SIGNALING	0.2531	-0.1558	0.528849	0.987179
GO_NEGATIVE_REGULATION_OF_EPITHELIAL_TO_MESENCHYMAL_TRANSITION	-0.2597	-0.3606	0.684211	0.989242
GO_REGULATION_OF_MEMBRANE_DEPOLARIZATION	-0.1383	-0.1433	0.795936	0.993018
GO_REGULATION_OF_NERVOUS_SYSTEM_DEVELOPMENT	0.0463	-0.2083	0.352681	0.978703
GO_REGULATION_OF_CARDIAC_MUSCLE_CELL_DIFFERENTIATION	0.5512	-0.7992	0.0114962	0.965196
GO_INTRINSIC_APOPTOTIC_SIGNALING_PATHWAY_IN_RESPONSE_TO_DNA_DAMAGE	0.2382	-0.0554	0.739364	0.989242
GO_TETRAPYRROLE_BIOSYNTHETIC_PROCESS	0.6406	-0.0216	0.217563	0.965196
GO_NUCLEOSIDE_PHOSPHATE_BIOSYNTHETIC_PROCESS	-0.3123	0.0156	0.435872	0.987179
GO_PROTEIN_LIPID_COMPLEX_ASSEMBLY	0.0851	0.3438	0.165494	0.965196
GO_POSITIVE_REGULATION_OF_SODIUM_ION_TRANSPORT	-0.1046	-0.1996	0.911797	0.995986
GO_NEURAL_RETINA_DEVELOPMENT	0.0019	-0.1994	0.393048	0.987179
GO_CLEAVAGE_INVOLVED_IN_RRNA_PROCESSING	0.4016	0.1759	0.970512	0.999159
GO_REGULATION_OF_EXIT_FROM_MITOSIS	-0.2769	0.4863	0.0288056	0.965196
GO_FORELIMB_MORPHOGENESIS	0.4887	-0.2298	0.217563	0.965196
GO_ASPARTATE_FAMILY_AMINO_ACID_BIOSYNTHETIC_PROCESS	0.2069	-0.4769	0.165494	0.965196
GO_MALE_GAMETE_GENERATION	-0.2373	-0.0254	0.911797	0.995986
GO_POSITIVE_REGULATION_OF_FIBROBLAST_MIGRATION	-0.2216	0.2181	0.578742	0.987179
GO_NEGATIVE_REGULATION_OF_RESPONSE_TO_OXIDATIVE_STRESS	-0.2386	0.2435	0.314999	0.978703
GO_CHAPERONE_MEDIATED_PROTEIN_COMPLEX_ASSEMBLY	-0.4988	0.1367	0.14314	0.965196
GO_ORGANELLE_TRANSPORT_ALONG_MICROTUBULE	-0.2946	0.0712	0.314999	0.978703
GO_CHONDROCYTE_DEVELOPMENT	-0.4664	-0.0631	0.190316	0.965196
GO_MEMBRANE_RAFT_ORGANIZATION	-0.3453	-0.0143	0.435872	0.987179
GO_MITOTIC_SISTER_CHROMATID_SEGREGATION	-0.4142	-0.2232	0.528849	0.987179
GO_MICROTUBULE_NUCLEATION	0.1921	0.1672	0.853428	0.995986
GO_ESTABLISHMENT_OF_PROTEIN_LOCALIZATION_TO_ORGANELLE	-0.1586	0.2557	0.578742	0.987179
GO_DRUG_TRANSMEMBRANE_TRANSPORT	0.0705	0.2082	0.435872	0.987179
GO_MYD88_DEPENDENT_TOLL_LIKE_RECEPTOR_SIGNALING_PATHWAY	0.1749	0.1225	0.630529	0.989242
GO_REGULATION_OF_PROTEIN_POLYMERIZATION	-0.0402	-0.0721	1	1
GO_REGULATION_OF_PROTEIN_TARGETING_TO_MEMBRANE	-0.2194	0.1401	0.630529	0.989242
GO_KIDNEY_EPITHELIUM_DEVELOPMENT	-0.1495	-0.4285	0.393048	0.987179
GO_HISTONE_H2A_UBIQUITINATION	-0.4753	0.4051	0.075256	0.965196
GO_TOOTH_MINERALIZATION	0.1609	-0.253	0.190316	0.965196
GO_REGULATION_OF_HAIR_CYCLE	0.3353	-0.0513	0.435872	0.987179
GO_POSITIVE_REGULATION_OF_RECEPTOR_MEDIATED_ENDOCYTOSIS	-0.0585	0.0959	0.853428	0.995986
GO_POSITIVE_REGULATION_OF_PROTEIN_OLIGOMERIZATION	-0.4932	0.1296	0.0892096	0.965196
GO_POSITIVE_REGULATION_OF_SUBSTRATE_ADHESION_DEPENDENT_CELL_SPREADING	-0.0412	-0.2538	0.684211	0.989242
GO_CATECHOLAMINE_METABOLIC_PROCESS	0.3092	0.9234	0.123005	0.965196
GO_POSITIVE_REGULATION_OF_PROTEIN_CONTAINING_COMPLEX_DISASSEMBLY	0.4602	0.0491	0.684211	0.989242
GO_BLASTOCYST_FORMATION	0.5415	-0.3521	0.00519604	0.965196
GO_NEGATIVE_REGULATION_OF_REGULATED_SECRETORY_PATHWAY	-0.4023	0.1793	0.911797	0.995986
GO_POSITIVE_REGULATION_OF_ALCOHOL_BIOSYNTHETIC_PROCESS	-0.4076	-0.2589	1	1
GO_MAGNESIUM_ION_TRANSPORT	-0.4035	0.0464	0.528849	0.987179
GO_POSITIVE_REGULATION_OF_B_CELL_PROLIFERATION	-0.326	-0.1935	0.911797	0.995986
GO_POSITIVE_REGULATION_OF_ORGANELLE_ORGANIZATION	0.1313	0.2057	0.528849	0.987179
GO_MUSCLE_CELL_PROLIFERATION	0.6395	0.1381	0.739364	0.989242
GO_AMINO_ACID_TRANSMEMBRANE_TRANSPORT	0.5057	0.9195	0.217563	0.965196
GO_CELLULAR_RESPONSE_TO_ACID_CHEMICAL	-0.396	-0.5311	0.0524259	0.965196
GO_CELLULAR_SENESCENCE	-0.2191	0.0447	0.630529	0.989242
GO_REGULATION_OF_MEIOTIC_CELL_CYCLE	-0.4038	-0.1196	0.911797	0.995986
GO_DNA_DEALKYLATION	0.6658	-0.1996	0.0146896	0.965196
GO_ACTIN_FILAMENT_BASED_MOVEMENT	0.3755	0.1628	0.481251	0.987179
GO_POSITIVE_REGULATION_OF_EPITHELIAL_CELL_PROLIFERATION	-0.063	0.386	0.911797	0.995986
GO_SARCOMERE_ORGANIZATION	0.1049	-0.2454	0.481251	0.987179
GO_POSITIVE_REGULATION_OF_B_CELL_MEDIATED_IMMUNITY	0.354	0.0061	0.528849	0.987179
GO_OVULATION_CYCLE	-0.1408	0.1405	0.165494	0.965196
GO_VENTRICULAR_SYSTEM_DEVELOPMENT	-0.1102	0.2798	0.853428	0.995986
GO_ADULT_LOCOMOTORY_BEHAVIOR	0.1315	0.2801	0.911797	0.995986
GO_ACETYL_COA_METABOLIC_PROCESS	-0.2335	0.0035	0.630529	0.989242
GO_REGULATION_OF_CELLULAR_COMPONENT_BIOGENESIS	0.0931	-0.4137	0.279861	0.972781
GO_IRON_ION_TRANSPORT	0.0989	-0.5229	0.0892096	0.965196
GO_REGULATION_OF_RECEPTOR_BINDING	0.4398	0.2896	0.630529	0.989242
GO_POSITIVE_REGULATION_OF_POTASSIUM_ION_TRANSPORT	0.4793	-0.3461	0.0892096	0.965196
GO_POSITIVE_REGULATION_OF_NERVOUS_SYSTEM_DEVELOPMENT	-0.5845	0.0349	0.123005	0.965196
GO_CELLULAR_RESPONSE_TO_OXYGEN_CONTAINING_COMPOUND	0.0886	-0.0236	0.684211	0.989242
GO_REGULATION_OF_LAMELLIPODIUM_ASSEMBLY	-0.3048	0.0072	0.393048	0.987179
GO_CELLULAR_KETONE_METABOLIC_PROCESS	-0.4296	-0.2683	0.393048	0.987179
GO_CRANIAL_NERVE_DEVELOPMENT	0.2571	0.1606	0.970512	0.999159
GO_WNT_SIGNALING_PATHWAY_CALCIUM_MODULATING_PATHWAY	0.7577	-0.0044	0.217563	0.965196
GO_EPIDERMAL_GROWTH_FACTOR_RECEPTOR_SIGNALING_PATHWAY	-0.0595	0.1514	0.578742	0.987179
GO_CELL_PROLIFERATION_IN_FOREBRAIN	-0.5865	-0.5702	0.911797	0.995986
GO_RESPONSE_TO_MURAMYL_DIPEPTIDE	-0.0497	0.6985	0.14314	0.965196
GO_REGULATION_OF_POSITIVE_CHEMOTAXIS	0.3199	-0.0839	0.528849	0.987179
GO_REGULATION_OF_IMMUNE_RESPONSE	0.5893	0.0968	0.217563	0.965196
GO_NEGATIVE_REGULATION_OF_NOTCH_SIGNALING_PATHWAY	-0.0408	-0.3539	0.911797	0.995986
GO_MEMBRANE_LIPID_CATABOLIC_PROCESS	0.0838	-0.0188	0.630529	0.989242
GO_POSITIVE_REGULATION_OF_NEUROBLAST_PROLIFERATION	-0.2225	0.6738	0.0892096	0.965196
GO_PEPTIDE_SECRETION	0.1912	0.2944	0.795936	0.993018
GO_THIOESTER_METABOLIC_PROCESS	-0.0667	0.0524	0.279861	0.972781
GO_NEGATIVE_REGULATION_OF_INTRINSIC_APOPTOTIC_SIGNALING_PATHWAY_IN_RESPONSE_TO_DNA_DAMAGE	-0.217	0.1957	0.853428	0.995986
GO_REGULATION_OF_T_HELPER_2_CELL_DIFFERENTIATION	-0.4514	0.1618	0.075256	0.965196
GO_NEGATIVE_REGULATION_OF_CELLULAR_AMIDE_METABOLIC_PROCESS	0.2871	-0.0784	0.528849	0.987179
GO_PEPTIDYL_CYSTEINE_MODIFICATION	0.0924	-0.0265	0.795936	0.993018
GO_LEUKOCYTE_DIFFERENTIATION	0.0206	0.081	0.970512	0.999159
GO_MORPHOGENESIS_OF_EMBRYONIC_EPITHELIUM	-0.2588	0.0861	0.435872	0.987179
GO_SKELETAL_MUSCLE_CONTRACTION	-0.4249	-0.5709	0.795936	0.993018
GO_POSITIVE_REGULATION_OF_HORMONE_METABOLIC_PROCESS	0.3547	-0.2742	0.165494	0.965196
GO_TONGUE_DEVELOPMENT	-0.5274	-0.2339	0.970512	0.999159
GO_BONE_GROWTH	0.2553	0.0287	0.435872	0.987179
GO_ACTIN_POLYMERIZATION_OR_DEPOLYMERIZATION	0.0484	0.5349	0.435872	0.987179
GO_PROTEIN_MODIFICATION_BY_SMALL_PROTEIN_REMOVAL	-0.1479	0.2008	0.528849	0.987179
GO_PHOSPHATIDYLGLYCEROL_METABOLIC_PROCESS	-0.2622	0.3366	0.314999	0.978703
GO_TRANSLATIONAL_TERMINATION	-0.0713	-0.42	0.247451	0.966395
GO_CYTOKINETIC_PROCESS	-0.592	0.3498	0.0232306	0.965196
GO_ENDOCARDIAL_CUSHION_MORPHOGENESIS	0.1958	0.4743	0.970512	0.999159
GO_INTERLEUKIN_1_PRODUCTION	-0.2921	0.2208	0.578742	0.987179
GO_MODULATION_BY_HOST_OF_VIRAL_PROCESS	-0.3889	-0.3247	0.911797	0.995986
GO_REGULATION_OF_DNA_REPAIR	-0.5663	-0.4004	0.435872	0.987179
GO_REGULATION_OF_MEMBRANE_LIPID_DISTRIBUTION	0.1411	0.1035	0.853428	0.995986
GO_LEUKOCYTE_MEDIATED_IMMUNITY	0.2015	0.0408	0.684211	0.989242
GO_ORGANOPHOSPHATE_BIOSYNTHETIC_PROCESS	-0.1396	-0.2751	0.970512	0.999159
GO_PROTEIN_LOCALIZATION_TO_CELL_PERIPHERY	-0.582	0.723	0.00150469	0.965196
GO_NEGATIVE_REGULATION_OF_FIBROBLAST_PROLIFERATION	-0.0591	0.2537	0.352681	0.978703
GO_ORGANIC_ACID_BIOSYNTHETIC_PROCESS	0.5425	0.4713	0.795936	0.993018
GO_NEGATIVE_REGULATION_OF_DNA_DEPENDENT_DNA_REPLICATION	-0.2184	-0.4203	0.247451	0.966395
GO_REGULATION_OF_LEUKOCYTE_MIGRATION	-0.0427	0.0894	0.853428	0.995986
GO_REGULATION_OF_CELLULAR_RESPONSE_TO_HEAT	0.0388	-0.6096	0.0185434	0.965196
GO_POSITIVE_REGULATION_OF_ACUTE_INFLAMMATORY_RESPONSE	0.1248	-0.0876	0.795936	0.993018
GO_GASTRULATION_WITH_MOUTH_FORMING_SECOND	0.0186	0.2454	1	1
GO_NEGATIVE_REGULATION_OF_CELLULAR_PROTEIN_LOCALIZATION	0.3051	0.774	0.739364	0.989242
GO_REGULATION_OF_NUCLEOBASE_CONTAINING_COMPOUND_TRANSPORT	-0.6546	0.1218	0.165494	0.965196
GO_PHOSPHATIDYLINOSITOL_3_PHOSPHATE_BIOSYNTHETIC_PROCESS	0.1812	-0.1199	0.630529	0.989242
GO_CYCLIC_NUCLEOTIDE_CATABOLIC_PROCESS	0.0179	-0.1134	0.739364	0.989242
GO_RESPONSE_TO_EPIDERMAL_GROWTH_FACTOR	0.121	-0.1028	0.684211	0.989242
GO_POSITIVE_REGULATION_OF_TRANSMEMBRANE_TRANSPORT	0.4552	0.0277	0.314999	0.978703
GO_POSITIVE_REGULATION_OF_CARBOHYDRATE_METABOLIC_PROCESS	-0.162	-0.0814	0.795936	0.993018
GO_REGULATION_OF_NEUROTRANSMITTER_LEVELS	0.1314	0.1407	0.684211	0.989242
GO_POSITIVE_REGULATION_OF_STRESS_ACTIVATED_PROTEIN_KINASE_SIGNALING_CASCADE	-0.3829	0.2193	0.279861	0.972781
GO_PEPTIDYL_ARGININE_MODIFICATION	-0.2311	-0.2058	0.970512	0.999159
GO_REGULATION_OF_CELLULAR_AMINE_METABOLIC_PROCESS	0.3891	-0.1732	0.190316	0.965196
GO_RRNA_TRANSCRIPTION	-0.1581	0.3081	0.279861	0.972781
GO_POSITIVE_REGULATION_OF_LIPID_TRANSPORT	-0.0432	0.2428	0.481251	0.987179
GO_ANATOMICAL_STRUCTURE_ARRANGEMENT	0.6713	0.2833	0.911797	0.995986
GO_EPITHELIAL_TO_MESENCHYMAL_TRANSITION	-0.5394	0.3579	0.190316	0.965196
GO_PATHWAY_RESTRICTED_SMAD_PROTEIN_PHOSPHORYLATION	-0.1917	0.0286	0.684211	0.989242
GO_NEGATIVE_REGULATION_OF_MAPK_CASCADE	0.2344	-0.0521	0.481251	0.987179
GO_NEGATIVE_REGULATION_OF_NERVOUS_SYSTEM_DEVELOPMENT	0.1512	-0.2408	0.911797	0.995986
GO_HISTONE_H2A_MONOUBIQUITINATION	-0.4334	0.0732	0.14314	0.965196
GO_REGULATION_OF_EXTRACELLULAR_MATRIX_ORGANIZATION	0.1026	-0.0527	0.739364	0.989242
GO_CELL_DIFFERENTIATION_IN_SPINAL_CORD	-0.2363	0.1137	0.217563	0.965196
GO_MITOTIC_G2_M_TRANSITION_CHECKPOINT	0.5078	-0.2794	0.0892096	0.965196
GO_POSITIVE_REGULATION_OF_INTERLEUKIN_8_SECRETION	-0.0395	0.074	0.853428	0.995986
GO_PYRIMIDINE_NUCLEOBASE_METABOLIC_PROCESS	-0.2438	-0.1088	0.853428	0.995986
GO_RNA_METHYLATION	-0.1144	-0.5852	0.435872	0.987179
GO_PURINE_CONTAINING_COMPOUND_SALVAGE	-0.3439	-0.1904	0.528849	0.987179
GO_REGULATION_OF_PHOSPHOLIPID_METABOLIC_PROCESS	0.2306	0.2561	0.911797	0.995986
GO_POSITIVE_REGULATION_OF_CELLULAR_RESPONSE_TO_TRANSFORMING_GROWTH_FACTOR_BETA_STIMULUS	0.15	-0.1909	0.684211	0.989242
GO_MICROTUBULE_BASED_PROCESS	0.6781	0.0639	0.0892096	0.965196
GO_CALCIUM_MEDIATED_SIGNALING	-0.1019	-0.0321	0.684211	0.989242
GO_LOW_DENSITY_LIPOPROTEIN_PARTICLE_CLEARANCE	0.3854	0.1988	0.435872	0.987179
GO_SPERM_MOTILITY	0.3184	0.1717	0.970512	0.999159
GO_NEGATIVE_REGULATION_OF_PROTEIN_CATABOLIC_PROCESS	0.1531	0.0755	0.911797	0.995986
GO_CELLULAR_AMINO_ACID_METABOLIC_PROCESS	0.238	0.7138	0.630529	0.989242
GO_POSITIVE_REGULATION_OF_DNA_BINDING	0.0247	0.4014	0.528849	0.987179
GO_NUCLEOTIDE_TRANSPORT	-0.3378	-0.0119	0.165494	0.965196
GO_CRISTAE_FORMATION	-0.2621	-0.2458	0.684211	0.989242
GO_SYNAPTIC_VESICLE_RECYCLING	0.7354	-0.2657	0.0432571	0.965196
GO_DORSAL_VENTRAL_PATTERN_FORMATION	0.5962	0.2969	0.795936	0.993018
GO_AEROBIC_RESPIRATION	0.1575	0.5042	0.528849	0.987179
GO_CELLULAR_RESPONSE_TO_INSULIN_STIMULUS	0.1135	-0.071	0.630529	0.989242
GO_COPPER_ION_TRANSPORT	-0.3708	-0.268	0.795936	0.993018
GO_REGULATION_OF_DNA_DAMAGE_RESPONSE_SIGNAL_TRANSDUCTION_BY_P53_CLASS_MEDIATOR	-0.4451	-0.1866	0.911797	0.995986
GO_POSITIVE_REGULATION_OF_CELLULAR_COMPONENT_ORGANIZATION	0.8886	0.2985	0.481251	0.987179
GO_POSITIVE_REGULATION_OF_G1_S_TRANSITION_OF_MITOTIC_CELL_CYCLE	0.0793	-0.0673	0.684211	0.989242
GO_NEUROMUSCULAR_PROCESS_CONTROLLING_BALANCE	0.2263	0.1622	0.970512	0.999159
GO_ORGAN_OR_TISSUE_SPECIFIC_IMMUNE_RESPONSE	-0.4606	0.0427	0.0630128	0.965196
GO_REGULATION_OF_CARDIAC_MUSCLE_CONTRACTION_BY_REGULATION_OF_THE_RELEASE_OF_SEQUESTERED_CALCIUM_ION	-0.2913	0.1102	0.739364	0.989242
GO_NEGATIVE_REGULATION_OF_ORGANELLE_ASSEMBLY	-0.5539	-0.3778	0.795936	0.993018
GO_RESPONSE_TO_INTERFERON_BETA	-0.0955	-0.1643	0.911797	0.995986
GO_FOREBRAIN_DEVELOPMENT	0.3351	-0.1187	0.279861	0.972781
GO_CARBOHYDRATE_DERIVATIVE_METABOLIC_PROCESS	-0.1102	-0.021	0.393048	0.987179
GO_REGULATION_OF_CHROMATIN_BINDING	0.2715	0.349	0.970512	0.999159
GO_STEM_CELL_PROLIFERATION	-0.4184	0.3313	0.0524259	0.965196
GO_NAD_METABOLIC_PROCESS	-0.4065	-0.2524	0.795936	0.993018
GO_PROTEIN_LOCALIZATION_TO_LYSOSOME	0.3351	-0.0246	0.528849	0.987179
GO_MRNA_MODIFICATION	0.8444	-0.0322	0.217563	0.965196
GO_ERBB2_SIGNALING_PATHWAY	-0.0295	0.1097	0.739364	0.989242
GO_AMEBOIDAL_TYPE_CELL_MIGRATION	0.0567	-0.2052	0.739364	0.989242
GO_HEMATOPOIETIC_STEM_CELL_DIFFERENTIATION	0.083	-0.3921	0.14314	0.965196
GO_SPINAL_CORD_MOTOR_NEURON_DIFFERENTIATION	-0.2862	0.0436	0.393048	0.987179
GO_MONOCARBOXYLIC_ACID_METABOLIC_PROCESS	-0.3737	0.0306	0.481251	0.987179
GO_CELLULAR_RESPONSE_TO_TOPOLOGICALLY_INCORRECT_PROTEIN	0.0984	0.3195	0.684211	0.989242
GO_AMINOGLYCAN_BIOSYNTHETIC_PROCESS	-0.0044	-0.3745	0.314999	0.978703
GO_DICARBOXYLIC_ACID_METABOLIC_PROCESS	0.4441	0.0466	0.247451	0.966395
GO_REGULATION_OF_MEMBRANE_POTENTIAL	0.0014	-0.4325	0.165494	0.965196
GO_POSITIVE_REGULATION_OF_RELEASE_OF_CYTOCHROME_C_FROM_MITOCHONDRIA	-0.0843	-0.2491	0.684211	0.989242
GO_MULTICELLULAR_ORGANISMAL_RESPONSE_TO_STRESS	-0.0772	0.3869	0.481251	0.987179
GO_NEGATIVE_REGULATION_OF_SMALL_GTPASE_MEDIATED_SIGNAL_TRANSDUCTION	0.3329	0.1493	0.970512	0.999159
GO_REGULATION_OF_GROWTH	0.1188	-0.0757	0.684211	0.989242
GO_CATION_TRANSPORT	-0.1998	0.199	0.481251	0.987179
GO_MACROAUTOPHAGY	0.0243	-0.2593	0.795936	0.993018
GO_MEMBRANE_DOCKING	-0.4068	-0.0272	0.279861	0.972781
GO_GLUTAMINE_FAMILY_AMINO_ACID_METABOLIC_PROCESS	-0.3119	-0.33	0.795936	0.993018
GO_REGULATION_OF_NUCLEASE_ACTIVITY	-0.2621	-0.2566	0.970512	0.999159
GO_RESPONSE_TO_INORGANIC_SUBSTANCE	0.3476	-0.2498	0.14314	0.965196
GO_NEGATIVE_REGULATION_OF_HISTONE_ACETYLATION	-0.5418	-0.4794	0.853428	0.995986
GO_MODULATION_BY_SYMBIONT_OF_HOST_CELLULAR_PROCESS	-0.2005	-0.2302	0.970512	0.999159
GO_REGULATION_OF_VESICLE_MEDIATED_TRANSPORT	-0.2676	0.0829	0.911797	0.995986
GO_ORGANONITROGEN_COMPOUND_CATABOLIC_PROCESS	-0.3316	-0.2724	0.481251	0.987179
GO_REGULATION_OF_ASTROCYTE_DIFFERENTIATION	-0.1058	-0.1384	0.911797	0.995986
GO_REGULATION_OF_SODIUM_ION_TRANSPORT	0.4051	0.2969	0.970512	0.999159
GO_POSITIVE_REGULATION_OF_TUMOR_NECROSIS_FACTOR_SUPERFAMILY_CYTOKINE_PRODUCTION	-0.0109	-0.229	0.970512	0.999159
GO_HISTONE_DEUBIQUITINATION	0.4451	0.3027	0.630529	0.989242
GO_GLUCOSAMINE_CONTAINING_COMPOUND_METABOLIC_PROCESS	0.1721	-0.4433	0.105122	0.965196
GO_ORGANIC_ACID_TRANSPORT	-0.1742	-0.1552	0.528849	0.987179
GO_FOREBRAIN_GENERATION_OF_NEURONS	0.239	-0.1436	0.481251	0.987179
GO_CALCIUM_DEPENDENT_CELL_CELL_ADHESION_VIA_PLASMA_MEMBRANE_CELL_ADHESION_MOLECULES	0.8051	-0.4354	0.0089307	0.965196
GO_PANCREAS_DEVELOPMENT	0.3551	-0.3997	0.0524259	0.965196
GO_LEUKOCYTE_CHEMOTAXIS	-0.3544	-0.327	0.970512	0.999159
GO_GLUCOSE_6_PHOSPHATE_METABOLIC_PROCESS	0.2685	-0.0538	0.684211	0.989242
GO_MITOCHONDRIAL_TRANSMEMBRANE_TRANSPORT	0.1392	0.3749	0.435872	0.987179
GO_NUCLEAR_PORE_ORGANIZATION	-0.2666	0.0469	0.578742	0.987179
GO_CELLULAR_RESPONSE_TO_NITRIC_OXIDE	0.0851	0.239	1	1
GO_REGULATION_OF_SYNAPSE_STRUCTURE_OR_ACTIVITY	-0.3556	-0.0694	0.247451	0.966395
GO_HISTONE_H3_K9_MODIFICATION	-0.1326	-0.3451	0.393048	0.987179
GO_RESPONSE_TO_INTERFERON_ALPHA	0.0708	-0.4981	0.0630128	0.965196
GO_NEGATIVE_REGULATION_OF_TRANSLATIONAL_INITIATION	-0.5516	0.0552	0.190316	0.965196
GO_REGULATION_OF_TOLL_LIKE_RECEPTOR_SIGNALING_PATHWAY	0.0576	0.3169	0.481251	0.987179
GO_REGULATION_OF_FATTY_ACID_METABOLIC_PROCESS	-0.0101	0.2214	0.970512	0.999159
GO_CYTOCHROME_COMPLEX_ASSEMBLY	-0.0533	-0.1857	0.911797	0.995986
GO_RESPONSE_TO_METAL_ION	0.0565	0.3657	0.393048	0.987179
GO_CELL_SUBSTRATE_ADHESION	-0.1217	-0.3406	0.853428	0.995986
GO_NEGATIVE_REGULATION_OF_DEVELOPMENTAL_GROWTH	0.3588	0.5795	0.352681	0.978703
GO_NEGATIVE_REGULATION_OF_INTRACELLULAR_SIGNAL_TRANSDUCTION	-0.1625	0.4993	0.911797	0.995986
GO_ENDOCARDIAL_CUSHION_FORMATION	-0.4953	-0.0174	0.578742	0.987179
GO_REGULATION_OF_NUCLEAR_CELL_CYCLE_DNA_REPLICATION	0.3029	-0.2169	0.165494	0.965196
GO_ORGANIC_HYDROXY_COMPOUND_TRANSPORT	-0.4686	0.0103	0.217563	0.965196
GO_MITOCHONDRIAL_CALCIUM_ION_HOMEOSTASIS	-0.0352	-0.2386	0.481251	0.987179
GO_REPLACEMENT_OSSIFICATION	0.1518	0.3362	0.528849	0.987179
GO_REGULATION_OF_ACTIN_FILAMENT_BASED_PROCESS	-0.0914	-0.0402	0.630529	0.989242
GO_WOUND_HEALING	-0.3896	-0.6367	0.314999	0.978703
GO_MITOTIC_CELL_CYCLE_ARREST	-0.0263	-0.1109	1	1
GO_GLUTAMINE_METABOLIC_PROCESS	0.1968	0.1319	1	1
GO_RESPONSE_TO_NERVE_GROWTH_FACTOR	0.0748	-0.2961	0.435872	0.987179
GO_POSITIVE_REGULATION_OF_FATTY_ACID_BIOSYNTHETIC_PROCESS	0.1522	-0.0102	0.911797	0.995986
GO_NUCLEOBASE_CONTAINING_SMALL_MOLECULE_METABOLIC_PROCESS	-0.0667	-0.5227	0.075256	0.965196
GO_POSITIVE_REGULATION_OF_INTERLEUKIN_1_SECRETION	-0.1958	-0.5446	0.435872	0.987179
GO_REGULATION_OF_CYTOKINE_PRODUCTION_INVOLVED_IN_IMMUNE_RESPONSE	0.2081	-0.2292	0.528849	0.987179
GO_POSITIVE_REGULATION_OF_LEUKOCYTE_PROLIFERATION	0.3015	-0.0039	0.684211	0.989242
GO_DEFENSE_RESPONSE	0.4647	0.4695	0.970512	0.999159
GO_PHOSPHOLIPID_BIOSYNTHETIC_PROCESS	-0.0952	-0.0414	0.911797	0.995986
GO_NEGATIVE_REGULATION_OF_LEUKOCYTE_APOPTOTIC_PROCESS	-0.3799	0.1145	0.0232306	0.965196
GO_POSITIVE_REGULATION_OF_HYDROLASE_ACTIVITY	-0.0536	-0.2887	0.684211	0.989242
GO_PORPHYRIN_CONTAINING_COMPOUND_METABOLIC_PROCESS	0.0393	-0.3312	0.528849	0.987179
GO_SPERM_CAPACITATION	-0.1978	0.2679	0.165494	0.965196
GO_POSITIVE_REGULATION_OF_TELOMERASE_ACTIVITY	-0.1842	0.1292	0.528849	0.987179
GO_NEGATIVE_REGULATION_OF_INTERLEUKIN_6_PRODUCTION	-0.2969	-0.1062	0.528849	0.987179
GO_CELLULAR_MONOVALENT_INORGANIC_CATION_HOMEOSTASIS	-0.6106	-0.3558	1	1
GO_REGULATION_OF_CENTRIOLE_REPLICATION	0.2906	0.3634	0.970512	0.999159
GO_REGULATION_OF_ACUTE_INFLAMMATORY_RESPONSE	0.2786	0.0604	0.684211	0.989242
GO_CYTOKINE_PRODUCTION	0.4393	-0.0074	0.393048	0.987179
GO_TOLL_LIKE_RECEPTOR_SIGNALING_PATHWAY	0.1979	-0.0275	0.481251	0.987179
GO_POSITIVE_REGULATION_OF_INTRACELLULAR_TRANSPORT	-0.3654	-0.3776	0.970512	0.999159
GO_FOREBRAIN_CELL_MIGRATION	-0.1218	0.6789	0.911797	0.995986
GO_DEMETHYLATION	-0.3582	0.044	0.190316	0.965196
GO_CELL_MOTILITY	-0.2096	0.3659	0.481251	0.987179
GO_POSITIVE_REGULATION_OF_ENDOTHELIAL_CELL_MIGRATION	0.3435	-0.4201	0.075256	0.965196
GO_DECIDUALIZATION	-0.1998	0.142	0.684211	0.989242
GO_REGULATION_OF_MONONUCLEAR_CELL_MIGRATION	-0.4576	0.5082	0.0524259	0.965196
GO_CERAMIDE_BIOSYNTHETIC_PROCESS	0.0367	-0.2053	0.435872	0.987179
GO_NEGATIVE_REGULATION_OF_ORGAN_GROWTH	0.6499	0.3792	0.795936	0.993018
GO_NEGATIVE_REGULATION_OF_RESPONSE_TO_BIOTIC_STIMULUS	-0.5282	-0.093	0.528849	0.987179
GO_ORGANOPHOSPHATE_ESTER_TRANSPORT	-0.1605	0.1389	0.630529	0.989242
GO_MICROTUBULE_CYTOSKELETON_ORGANIZATION	0.2749	0.198	0.970512	0.999159
GO_HISTONE_MONOUBIQUITINATION	-0.1855	-0.3979	0.684211	0.989242
GO_REGULATION_OF_CELL_CYCLE_G2_M_PHASE_TRANSITION	0.173	-0.0294	0.393048	0.987179
GO_PIGMENTATION	0.543	-0.1252	0.279861	0.972781
GO_POSITIVE_REGULATION_OF_PROTEIN_LOCALIZATION_TO_CELL_PERIPHERY	-0.0257	-0.0484	0.970512	0.999159
GO_POSITIVE_REGULATION_OF_TRANSLATIONAL_INITIATION	0.3519	-0.1312	0.684211	0.989242
GO_NEGATIVE_REGULATION_OF_CELL_AGING	-0.2661	0.0413	0.352681	0.978703
GO_B_CELL_MEDIATED_IMMUNITY	0.3644	-0.1796	0.075256	0.965196
GO_AORTA_DEVELOPMENT	-0.18	-0.4565	0.795936	0.993018
GO_CELL_DIFFERENTIATION_INVOLVED_IN_EMBRYONIC_PLACENTA_DEVELOPMENT	0.1171	-0.2462	0.684211	0.989242
GO_ASYMMETRIC_CELL_DIVISION	0.5252	0.1433	0.279861	0.972781
GO_SPECIFICATION_OF_SYMMETRY	0.5963	-0.1082	0.393048	0.987179
GO_PROTEIN_LOCALIZATION_TO_ENDOPLASMIC_RETICULUM	-0.2629	0.82	0.075256	0.965196
GO_BILE_ACID_BIOSYNTHETIC_PROCESS	0.2356	-0.6749	0.0185434	0.965196
GO_NEGATIVE_REGULATION_OF_COAGULATION	0.5466	-0.2312	0.393048	0.987179
GO_HISTONE_EXCHANGE	0.7977	-0.5717	0.000725281	0.965196
GO_LIPID_HOMEOSTASIS	-0.3065	-0.1871	0.528849	0.987179
GO_CELLULAR_RESPIRATION	-0.3967	-0.1703	0.795936	0.993018
GO_NUCLEOTIDE_EXCISION_REPAIR_DNA_DAMAGE_RECOGNITION	-0.1534	-0.4949	0.0892096	0.965196
GO_REGULATION_OF_ENDOTHELIAL_CELL_DEVELOPMENT	-0.1802	-0.0933	1	1
GO_B_CELL_DIFFERENTIATION	0.1357	0.0617	0.739364	0.989242
GO_NEURAL_PRECURSOR_CELL_PROLIFERATION	0.2891	-0.1884	0.435872	0.987179
GO_NUCLEAR_TRANSPORT	-0.1938	0.2655	0.165494	0.965196
GO_PEPTIDE_METABOLIC_PROCESS	-0.2478	-0.5476	0.0630128	0.965196
GO_NEGATIVE_REGULATION_OF_CELL_SUBSTRATE_ADHESION	0.0525	0.0668	0.970512	0.999159
GO_REGULATION_OF_EPITHELIAL_CELL_DIFFERENTIATION	0.0626	0.7493	0.075256	0.965196
GO_ENDOTHELIAL_CELL_MIGRATION	0.3891	0.272	0.911797	0.995986
GO_ORGANIC_HYDROXY_COMPOUND_CATABOLIC_PROCESS	1.1314	-0.0952	0.0524259	0.965196
GO_GLYCEROLIPID_METABOLIC_PROCESS	0.1573	-0.3361	0.217563	0.965196
GO_PEPTIDYL_AMINO_ACID_MODIFICATION	-0.2532	0.2002	0.853428	0.995986
GO_SECRETION	-0.088	0.2801	0.352681	0.978703
GO_CELL_ACTIVATION_INVOLVED_IN_IMMUNE_RESPONSE	-0.3568	0.2161	0.217563	0.965196
GO_NEGATIVE_REGULATION_OF_HISTONE_MODIFICATION	-0.3523	-0.0636	0.853428	0.995986
GO_COFACTOR_CATABOLIC_PROCESS	-0.6455	0.4153	0.0232306	0.965196
GO_PYRIMIDINE_CONTAINING_COMPOUND_CATABOLIC_PROCESS	0.6326	-0.0863	0.314999	0.978703
GO_NEGATIVE_REGULATION_OF_DNA_BINDING	-0.3286	0.0397	0.314999	0.978703
GO_VENTRAL_SPINAL_CORD_DEVELOPMENT	-0.558	-0.0326	0.393048	0.987179
GO_REGULATION_OF_CIRCADIAN_RHYTHM	-0.2709	-0.3602	0.853428	0.995986
GO_ANION_TRANSPORT	0.0784	-0.1238	0.970512	0.999159
GO_CELL_CELL_ADHESION	0.0189	-0.015	1	1
GO_MORPHOGENESIS_OF_AN_ENDOTHELIUM	0.2461	0.1168	0.684211	0.989242
GO_GUANOSINE_CONTAINING_COMPOUND_METABOLIC_PROCESS	-0.0306	-0.5183	0.435872	0.987179
GO_POSITIVE_REGULATION_OF_RELEASE_OF_SEQUESTERED_CALCIUM_ION_INTO_CYTOSOL	0.378	0.2662	0.795936	0.993018
GO_CHONDROITIN_SULFATE_PROTEOGLYCAN_BIOSYNTHETIC_PROCESS	0.1499	0.1026	0.911797	0.995986
GO_GLANDULAR_EPITHELIAL_CELL_DEVELOPMENT	0.4233	-0.1221	0.481251	0.987179
GO_CELLULAR_RESPONSE_TO_ATP	-0.167	0.3191	0.528849	0.987179
GO_CHOLESTEROL_EFFLUX	0.0757	0.1597	0.911797	0.995986
GO_BETA_CATENIN_DESTRUCTION_COMPLEX_DISASSEMBLY	-0.056	-0.32	0.578742	0.987179
GO_CHROMATIN_ASSEMBLY_OR_DISASSEMBLY	-0.166	0.775	0.190316	0.965196
GO_REGULATION_OF_NITRIC_OXIDE_SYNTHASE_ACTIVITY	-0.4328	-0.5604	0.481251	0.987179
GO_REGULATION_OF_ANDROGEN_RECEPTOR_SIGNALING_PATHWAY	-0.2359	0.3844	0.528849	0.987179
GO_LEFT_RIGHT_PATTERN_FORMATION	0.0443	0.0124	0.393048	0.987179
GO_REGULATION_OF_LIPID_BIOSYNTHETIC_PROCESS	0.1088	0.0103	0.970512	0.999159
GO_RESPONSE_TO_XENOBIOTIC_STIMULUS	0.1431	0.3162	0.795936	0.993018
GO_REGULATION_OF_MACROPHAGE_DERIVED_FOAM_CELL_DIFFERENTIATION	0.4924	0.1185	0.481251	0.987179
GO_PLACENTA_BLOOD_VESSEL_DEVELOPMENT	0.0272	-0.5918	0.105122	0.965196
GO_POSITIVE_REGULATION_OF_RESPONSE_TO_EXTERNAL_STIMULUS	0.2774	0.0693	0.578742	0.987179
GO_POSITIVE_REGULATION_OF_CELL_CYCLE_G2_M_PHASE_TRANSITION	-0.1341	-0.3038	0.853428	0.995986
GO_AGING	0.2257	0.1726	0.911797	0.995986
GO_REGULATION_OF_OXIDATIVE_PHOSPHORYLATION	0.094	0.1532	0.795936	0.993018
GO_NEGATIVE_REGULATION_OF_CHROMOSOME_SEGREGATION	-0.5011	0.0805	0.165494	0.965196
GO_NEGATIVE_REGULATION_OF_EXTRINSIC_APOPTOTIC_SIGNALING_PATHWAY	-0.2159	-0.3112	0.314999	0.978703
GO_REGULATION_OF_BONE_DEVELOPMENT	0.2325	-0.1009	0.481251	0.987179
GO_POSITIVE_REGULATION_OF_T_CELL_MEDIATED_CYTOTOXICITY	0.0991	-0.0794	0.739364	0.989242
GO_REGULATION_OF_CHOLESTEROL_BIOSYNTHETIC_PROCESS	-0.1764	-0.3224	0.970512	0.999159
GO_POLYSACCHARIDE_CATABOLIC_PROCESS	0.0204	-0.0811	0.630529	0.989242
GO_NEGATIVE_REGULATION_OF_AUTOPHAGY	-0.114	-0.1973	0.481251	0.987179
GO_POSITIVE_REGULATION_OF_MRNA_SPLICING_VIA_SPLICEOSOME	-0.1591	0.1149	0.739364	0.989242
GO_POSTTRANSCRIPTIONAL_REGULATION_OF_GENE_EXPRESSION	0.3072	-0.3832	0.528849	0.987179
GO_MOTOR_NEURON_AXON_GUIDANCE	0.4737	0.9535	0.853428	0.995986
GO_RESPONSE_TO_ENDOGENOUS_STIMULUS	0.0128	0.594	0.123005	0.965196
GO_PATTERN_RECOGNITION_RECEPTOR_SIGNALING_PATHWAY	-0.184	-0.5359	0.217563	0.965196
GO_POSITIVE_REGULATION_OF_CELL_MATRIX_ADHESION	0.004	0.2526	0.795936	0.993018
GO_EMBRYO_DEVELOPMENT	-0.1728	0.4877	0.14314	0.965196
GO_REGULATION_OF_STRIATED_MUSCLE_CONTRACTION	0.19	-0.3117	0.165494	0.965196
GO_REGULATION_OF_LEUKOCYTE_DIFFERENTIATION	-0.3114	0.4079	0.352681	0.978703
GO_REGULATION_OF_TRANSCRIPTION_ELONGATION_FROM_RNA_POLYMERASE_II_PROMOTER	0.2886	0.8091	0.435872	0.987179
GO_ESTABLISHMENT_OF_CELL_POLARITY	0.034	-0.0525	0.911797	0.995986
GO_STEM_CELL_DIVISION	0.1415	-0.2177	0.165494	0.965196
GO_REACTIVE_OXYGEN_SPECIES_BIOSYNTHETIC_PROCESS	-0.3065	-0.2852	0.911797	0.995986
GO_POSITIVE_REGULATION_OF_NITRIC_OXIDE_SYNTHASE_BIOSYNTHETIC_PROCESS	-0.5843	0.028	0.314999	0.978703
GO_DIGESTIVE_SYSTEM_DEVELOPMENT	0.7289	-0.1334	0.123005	0.965196
GO_POSITIVE_REGULATION_OF_STEROID_BIOSYNTHETIC_PROCESS	0.2393	0.0048	0.970512	0.999159
GO_DNA_CONFORMATION_CHANGE	0.1192	0.0298	0.795936	0.993018
GO_DETECTION_OF_MECHANICAL_STIMULUS	-0.1243	0.4909	0.393048	0.987179
GO_SEXUAL_REPRODUCTION	0.275	-0.0286	0.911797	0.995986
GO_EPIDERMAL_CELL_DIFFERENTIATION	-0.1357	0.3862	0.247451	0.966395
GO_BASE_EXCISION_REPAIR	0.8721	0.0034	0.190316	0.965196
GO_CELLULAR_CARBOHYDRATE_CATABOLIC_PROCESS	-0.1347	-0.0112	0.795936	0.993018
GO_TAXIS	-0.0662	-0.0003	0.911797	0.995986
GO_NEGATIVE_REGULATION_OF_AXON_GUIDANCE	-0.2	0.3319	0.393048	0.987179
GO_NEGATIVE_REGULATION_OF_CALCIUM_ION_TRANSPORT_INTO_CYTOSOL	-0.0214	-0.3325	0.481251	0.987179
GO_REGULATION_OF_CARDIAC_MUSCLE_CELL_MEMBRANE_REPOLARIZATION	0.085	0.2676	0.528849	0.987179
GO_RESPONSE_TO_GLUCAGON	-0.1279	-0.2496	1	1
GO_NEGATIVE_REGULATION_OF_TISSUE_REMODELING	-0.1039	0.1952	0.578742	0.987179
GO_EMBRYONIC_PLACENTA_DEVELOPMENT	-0.0742	0.136	0.314999	0.978703
GO_SMALL_MOLECULE_BIOSYNTHETIC_PROCESS	-0.0582	-0.4336	0.217563	0.965196
GO_ANATOMICAL_STRUCTURE_MATURATION	-0.3409	-0.27	0.435872	0.987179
GO_REGULATION_OF_AMYLOID_PRECURSOR_PROTEIN_CATABOLIC_PROCESS	-0.5695	-0.1701	0.630529	0.989242
GO_CELLULAR_EXTRAVASATION	0.0778	0.4224	0.481251	0.987179
GO_REGULATION_OF_TELOMERE_MAINTENANCE	0.118	0.6579	0.739364	0.989242
GO_REGULATION_OF_EXTRINSIC_APOPTOTIC_SIGNALING_PATHWAY_VIA_DEATH_DOMAIN_RECEPTORS	-0.1158	-0.3616	0.795936	0.993018
GO_REGULATION_OF_IMMUNOGLOBULIN_PRODUCTION	0.1127	0.3576	0.578742	0.987179
GO_FATTY_ACYL_COA_METABOLIC_PROCESS	0.1331	0.2028	0.853428	0.995986
GO_NEGATIVE_REGULATION_OF_MUSCLE_CELL_APOPTOTIC_PROCESS	-0.1525	0.4543	0.217563	0.965196
GO_POSITIVE_REGULATION_OF_HISTONE_DEACETYLATION	-0.0661	-0.0566	1	1
GO_POSITIVE_REGULATION_OF_INSULIN_SECRETION	-0.5194	0.7271	0.0524259	0.965196
GO_NEGATIVE_REGULATION_OF_NEUROTRANSMITTER_TRANSPORT	-0.3014	-0.639	0.247451	0.966395
GO_AMYLOID_PRECURSOR_PROTEIN_METABOLIC_PROCESS	-0.4577	-0.0378	0.190316	0.965196
GO_NUCLEIC_ACID_PHOSPHODIESTER_BOND_HYDROLYSIS	-0.137	-0.1878	0.684211	0.989242
GO_REGULATION_OF_MYELOID_CELL_DIFFERENTIATION	0.8028	-0.3355	0.035463	0.965196
GO_REGULATION_OF_RESPONSE_TO_EXTERNAL_STIMULUS	0.7044	0.3856	0.435872	0.987179
GO_REGULATION_OF_RNA_POLYMERASE_II_TRANSCRIPTIONAL_PREINITIATION_COMPLEX_ASSEMBLY	0.0525	-0.3765	0.578742	0.987179
GO_REGULATION_OF_MITOCHONDRION_ORGANIZATION	0.6788	0.1873	0.528849	0.987179
GO_POSITIVE_REGULATION_OF_MUSCLE_CONTRACTION	0.4845	-0.3745	0.035463	0.965196
GO_NEGATIVE_REGULATION_OF_T_CELL_RECEPTOR_SIGNALING_PATHWAY	-0.2388	-0.1322	0.352681	0.978703
GO_BLOOD_VESSEL_ENDOTHELIAL_CELL_MIGRATION	0.3833	-0.2544	0.0524259	0.965196
GO_POSITIVE_REGULATION_OF_PROTEIN_LOCALIZATION_TO_NUCLEUS	-0.3544	0.0223	0.630529	0.989242
GO_POSITIVE_REGULATION_OF_BMP_SIGNALING_PATHWAY	0.184	0.406	0.528849	0.987179
GO_STRIATED_MUSCLE_CONTRACTION	0.0561	-0.2855	0.911797	0.995986
GO_NEGATIVE_REGULATION_OF_CD4_POSITIVE_ALPHA_BETA_T_CELL_DIFFERENTIATION	-0.1434	-0.5888	0.0892096	0.965196
GO_ECTODERM_DEVELOPMENT	-0.0721	0.1852	0.739364	0.989242
GO_HYALURONAN_METABOLIC_PROCESS	0.0742	-0.7413	0.0630128	0.965196
GO_LEUKOCYTE_MIGRATION	-0.0088	-0.4893	0.247451	0.966395
GO_NEGATIVE_REGULATION_OF_INTRACELLULAR_PROTEIN_TRANSPORT	-0.1313	-0.1899	0.970512	0.999159
GO_SENSORY_PERCEPTION_OF_PAIN	-0.0764	0.1011	0.630529	0.989242
GO_NEGATIVE_REGULATION_OF_GENE_EXPRESSION_EPIGENETIC	0.2773	0.2092	0.970512	0.999159
GO_ALDITOL_METABOLIC_PROCESS	0.01	-0.3678	0.247451	0.966395
GO_REGULATION_OF_ANATOMICAL_STRUCTURE_SIZE	0.0115	-0.4609	0.14314	0.965196
GO_POSITIVE_REGULATION_OF_MITOCHONDRION_ORGANIZATION	0.3427	-0.0148	0.630529	0.989242
GO_POSITIVE_REGULATION_OF_CATALYTIC_ACTIVITY	-0.2657	-0.1952	0.911797	0.995986
GO_POSITIVE_REGULATION_OF_SIGNAL_TRANSDUCTION_BY_P53_CLASS_MEDIATOR	-0.2633	-0.0441	0.684211	0.989242
GO_PEPTIDYL_LYSINE_MODIFICATION	0.2905	0.0107	1	1
GO_METHYLATION_DEPENDENT_CHROMATIN_SILENCING	-0.0591	-0.3087	0.352681	0.978703
GO_REGULATION_OF_LIPOPROTEIN_LIPASE_ACTIVITY	-0.1887	0.1694	0.578742	0.987179
GO_HORMONE_MEDIATED_SIGNALING_PATHWAY	0.5623	-0.0365	0.314999	0.978703
GO_NEGATIVE_REGULATION_OF_PROTEIN_BINDING	-0.1042	0.565	0.247451	0.966395
GO_POSITIVE_REGULATION_OF_OLIGODENDROCYTE_DIFFERENTIATION	-0.1939	0.3809	0.217563	0.965196
GO_AXONEMAL_DYNEIN_COMPLEX_ASSEMBLY	0.097	-0.3751	0.075256	0.965196
GO_REGULATION_OF_LIPID_METABOLIC_PROCESS	-0.1457	-0.2045	0.739364	0.989242
GO_MAST_CELL_ACTIVATION	-0.3383	-0.5312	0.314999	0.978703
GO_POSITIVE_REGULATION_OF_LEUKOCYTE_DIFFERENTIATION	-0.1491	0.6788	0.14314	0.965196
GO_MITOCHONDRIAL_MEMBRANE_ORGANIZATION	-0.2797	0.6124	0.0288056	0.965196
GO_POSITIVE_REGULATION_OF_NEUTROPHIL_MIGRATION	-0.2695	0.3439	0.0892096	0.965196
GO_INTRA_GOLGI_VESICLE_MEDIATED_TRANSPORT	-0.4977	-0.1529	0.279861	0.972781
GO_REGULATION_OF_SPINDLE_CHECKPOINT	0.1219	-0.2487	0.435872	0.987179
GO_OVARIAN_FOLLICLE_DEVELOPMENT	-0.3552	-0.059	0.481251	0.987179
GO_REGULATION_OF_VENTRICULAR_CARDIAC_MUSCLE_CELL_ACTION_POTENTIAL	-0.0382	0.2344	0.528849	0.987179
GO_REGULATION_OF_MYOBLAST_DIFFERENTIATION	0.5388	0.2582	0.684211	0.989242
GO_CARDIAC_ATRIUM_DEVELOPMENT	0.8125	0.1603	0.190316	0.965196
GO_NEGATIVE_REGULATION_OF_CELLULAR_RESPONSE_TO_GROWTH_FACTOR_STIMULUS	-0.337	-0.5067	0.481251	0.987179
GO_NUCLEOTIDE_SUGAR_METABOLIC_PROCESS	0.2653	-0.3966	0.105122	0.965196
GO_ENERGY_DERIVATION_BY_OXIDATION_OF_ORGANIC_COMPOUNDS	-0.0616	0.4547	0.393048	0.987179
GO_REGULATION_OF_PLATELET_AGGREGATION	-0.2174	-0.0903	0.911797	0.995986
GO_REGULATION_OF_SUBSTRATE_ADHESION_DEPENDENT_CELL_SPREADING	0.1577	-0.1595	0.630529	0.989242
GO_POST_GOLGI_VESICLE_MEDIATED_TRANSPORT	-0.3787	-0.5455	0.352681	0.978703
GO_ERROR_FREE_TRANSLESION_SYNTHESIS	-0.1122	0.1217	0.528849	0.987179
GO_EYE_PHOTORECEPTOR_CELL_DIFFERENTIATION	-0.1895	0.0023	0.970512	0.999159
GO_RESPONSE_TO_TESTOSTERONE	-0.0153	-0.5223	0.481251	0.987179
GO_CENTRIOLE_ASSEMBLY	-0.339	0.159	0.314999	0.978703
GO_REGULATION_OF_HEMOPOIESIS	-0.0167	1.1643	0.0232306	0.965196
GO_ATRIAL_SEPTUM_DEVELOPMENT	0.0644	0.3018	0.630529	0.989242
GO_ION_TRANSMEMBRANE_TRANSPORT	-0.3861	-0.2365	0.795936	0.993018
GO_POSITIVE_REGULATION_OF_CALCIUM_MEDIATED_SIGNALING	0.2089	-0.3327	0.190316	0.965196
GO_NEURAL_CREST_CELL_MIGRATION	-0.1348	0.2467	0.684211	0.989242
GO_REGULATION_OF_GLYCOPROTEIN_METABOLIC_PROCESS	-0.0559	-0.376	0.393048	0.987179
GO_REGULATION_OF_BEHAVIOR	0.3434	0.0448	0.630529	0.989242
GO_PYRIMIDINE_NUCLEOTIDE_METABOLIC_PROCESS	-0.3541	0.083	0.247451	0.966395
GO_POSITIVE_REGULATION_OF_PROTEIN_TYROSINE_KINASE_ACTIVITY	0.0326	0.0535	0.970512	0.999159
GO_POSITIVE_REGULATION_OF_HEART_RATE	0.1866	0.027	0.739364	0.989242
GO_INNATE_IMMUNE_RESPONSE_ACTIVATING_CELL_SURFACE_RECEPTOR_SIGNALING_PATHWAY	-0.385	0.6606	0.0146896	0.965196
GO_GOLGI_TO_PLASMA_MEMBRANE_TRANSPORT	-0.0404	-0.48	0.279861	0.972781
GO_PROTEIN_TARGETING_TO_MEMBRANE	0.2764	-0.1278	0.247451	0.966395
GO_MITOTIC_CELL_CYCLE	0.9041	-0.1978	0.075256	0.965196
GO_REGULATION_OF_FEEDING_BEHAVIOR	0.0209	0.671	0.217563	0.965196
GO_REGULATION_OF_MULTICELLULAR_ORGANISM_GROWTH	0.1149	0.057	0.853428	0.995986
GO_REGULATION_OF_KIDNEY_DEVELOPMENT	-0.0608	0.1694	0.911797	0.995986
GO_POSITIVE_REGULATION_OF_CELLULAR_COMPONENT_BIOGENESIS	-0.1273	0.0437	0.795936	0.993018
GO_COMPLEMENT_ACTIVATION	0.2419	-0.1032	0.352681	0.978703
GO_BONE_DEVELOPMENT	0.1262	0.0939	0.853428	0.995986
GO_NEGATIVE_REGULATION_OF_INTRACELLULAR_STEROID_HORMONE_RECEPTOR_SIGNALING_PATHWAY	-0.2978	0.3444	0.123005	0.965196
GO_NEGATIVE_REGULATION_OF_CATION_CHANNEL_ACTIVITY	0.4888	0.0975	0.314999	0.978703
GO_NCRNA_PROCESSING	-0.0023	0.2305	0.970512	0.999159
GO_NEGATIVE_REGULATION_OF_TRANSPORT	0.8326	-0.1328	0.190316	0.965196
GO_AMINE_METABOLIC_PROCESS	-0.075	0.452	0.970512	0.999159
GO_DNA_MODIFICATION	-0.5353	-0.025	0.0892096	0.965196
GO_PROTEIN_LOCALIZATION_TO_MEMBRANE	0.1342	0.209	0.911797	0.995986
GO_RNA_SURVEILLANCE	-0.0421	0.0898	0.853428	0.995986
GO_MITOTIC_SPINDLE_ASSEMBLY	0.0838	0.843	0.165494	0.965196
GO_RESPONSE_TO_ALKALOID	0.1125	-0.1565	0.911797	0.995986
GO_REGULATION_OF_MESENCHYMAL_CELL_PROLIFERATION	0.871	0.1554	0.393048	0.987179
GO_MORPHOGENESIS_OF_AN_EPITHELIAL_FOLD	-0.1381	-0.5923	0.314999	0.978703
GO_REGULATION_OF_CELL_PROJECTION_ORGANIZATION	0.2017	0.1829	0.739364	0.989242
GO_REGULATION_OF_TRANSPORTER_ACTIVITY	0.19	0.1739	0.853428	0.995986
GO_EATING_BEHAVIOR	-0.304	0.0478	0.528849	0.987179
GO_CELL_JUNCTION_ORGANIZATION	-0.088	-0.4851	0.314999	0.978703
GO_EMBRYONIC_HEART_TUBE_DEVELOPMENT	-0.2985	-0.1836	0.853428	0.995986
GO_SPHINGOID_METABOLIC_PROCESS	0.0869	0.0859	0.684211	0.989242
GO_PROTEIN_DESTABILIZATION	-0.3222	-0.087	0.911797	0.995986
GO_EAR_DEVELOPMENT	-0.2963	-0.2206	0.970512	0.999159
GO_NEGATIVE_REGULATION_OF_CELL_MATRIX_ADHESION	-0.0233	0.0676	0.853428	0.995986
GO_REGULATION_OF_MACROPHAGE_CHEMOTAXIS	-0.2329	-0.2299	0.739364	0.989242
GO_POSITIVE_REGULATION_OF_SMOOTH_MUSCLE_CELL_PROLIFERATION	-0.1374	-0.1306	0.795936	0.993018
GO_REGULATION_OF_SYNAPTIC_PLASTICITY	0.0044	-0.3672	0.105122	0.965196
GO_LONG_TERM_SYNAPTIC_DEPRESSION	0.0136	-0.4637	0.314999	0.978703
GO_CELLULAR_RESPONSE_TO_RETINOIC_ACID	-0.2291	0.0586	0.279861	0.972781
GO_NCRNA_TRANSCRIPTION	0.2139	0.498	0.630529	0.989242
GO_NEGATIVE_REGULATION_OF_SMOOTH_MUSCLE_CELL_MIGRATION	-0.0996	0.1704	0.352681	0.978703
GO_NEGATIVE_REGULATION_OF_INTRINSIC_APOPTOTIC_SIGNALING_PATHWAY	-0.0953	0.1677	0.578742	0.987179
GO_NEGATIVE_REGULATION_OF_EPITHELIAL_CELL_APOPTOTIC_PROCESS	0.3987	-0.0731	0.247451	0.966395
GO_VESICLE_DOCKING_INVOLVED_IN_EXOCYTOSIS	-0.5438	-0.0734	0.247451	0.966395
GO_CD4_POSITIVE_ALPHA_BETA_T_CELL_ACTIVATION	-0.2439	-0.3105	0.481251	0.987179
GO_ARTERY_MORPHOGENESIS	0.1626	0.0332	0.435872	0.987179
GO_NEGATIVE_REGULATION_OF_DEFENSE_RESPONSE_TO_VIRUS	-0.2187	0.1028	0.352681	0.978703
GO_POSITIVE_REGULATION_OF_MOLECULAR_FUNCTION	-0.5616	0.081	0.0630128	0.965196
GO_POSITIVE_REGULATION_OF_REGULATED_SECRETORY_PATHWAY	-0.2923	0.5652	0.578742	0.987179
GO_SPROUTING_ANGIOGENESIS	-0.2773	0.1726	0.165494	0.965196
GO_LYMPHOCYTE_ACTIVATION	-0.1609	1.1104	0.314999	0.978703
GO_POSITIVE_REGULATION_OF_RESPONSE_TO_OXIDATIVE_STRESS	-0.3078	0.0007	0.435872	0.987179
GO_PROTEIN_TRIMERIZATION	0.0702	-0.1631	0.528849	0.987179
GO_REGULATION_OF_PEPTIDYL_SERINE_PHOSPHORYLATION	0.0925	0.6715	0.528849	0.987179
GO_PROTEOGLYCAN_METABOLIC_PROCESS	0.0305	0.3551	0.352681	0.978703
GO_DOPAMINE_METABOLIC_PROCESS	-0.4634	0.2122	0.0232306	0.965196
GO_DEFENSE_RESPONSE_TO_OTHER_ORGANISM	-0.4441	-0.293	0.578742	0.987179
GO_POSITIVE_REGULATION_OF_GLYCOGEN_METABOLIC_PROCESS	0.4445	-0.0837	0.393048	0.987179
GO_LEUKOCYTE_PROLIFERATION	-0.1747	-0.1311	0.435872	0.987179
GO_POSITIVE_REGULATION_OF_MICROTUBULE_POLYMERIZATION_OR_DEPOLYMERIZATION	0.2145	-0.1404	0.435872	0.987179
GO_REGULATION_OF_GENE_EXPRESSION_BY_GENETIC_IMPRINTING	-0.4337	-0.0559	0.528849	0.987179
GO_SECRETORY_GRANULE_ORGANIZATION	-0.2858	-0.1907	0.853428	0.995986
GO_NEGATIVE_REGULATION_OF_POTASSIUM_ION_TRANSPORT	-0.5456	-0.3318	0.795936	0.993018
GO_POSITIVE_REGULATION_OF_INTERLEUKIN_12_PRODUCTION	0.1356	0.1119	0.970512	0.999159
GO_REGULATION_OF_T_CELL_APOPTOTIC_PROCESS	-0.1387	0.3288	0.435872	0.987179
GO_VESICLE_FUSION_TO_PLASMA_MEMBRANE	0.1139	-0.1332	0.352681	0.978703
GO_VENTRICULAR_CARDIAC_MUSCLE_TISSUE_DEVELOPMENT	-0.0332	-0.2093	0.393048	0.987179
GO_NEGATIVE_REGULATION_OF_HISTONE_METHYLATION	-0.0989	0.3177	0.630529	0.989242
GO_REGULATION_OF_GLIAL_CELL_PROLIFERATION	-0.3608	-0.2414	0.911797	0.995986
GO_IN_UTERO_EMBRYONIC_DEVELOPMENT	-0.122	-0.078	0.528849	0.987179
GO_NEGATIVE_REGULATION_OF_BLOOD_CIRCULATION	0.2693	-0.4042	0.105122	0.965196
GO_ER_NUCLEUS_SIGNALING_PATHWAY	-0.0698	-0.0651	0.795936	0.993018
GO_DICARBOXYLIC_ACID_BIOSYNTHETIC_PROCESS	0.2474	-0.1984	0.352681	0.978703
GO_VESICLE_CYTOSKELETAL_TRAFFICKING	0.5736	0.1322	0.435872	0.987179
GO_MESENCHYMAL_CELL_DIFFERENTIATION	-0.1488	0.7588	0.075256	0.965196
GO_NEGATIVE_REGULATION_OF_DNA_BIOSYNTHETIC_PROCESS	-0.025	0.2876	0.970512	0.999159
GO_SHORT_CHAIN_FATTY_ACID_METABOLIC_PROCESS	0.848	0.0027	0.105122	0.965196
GO_REGULATION_OF_SMALL_GTPASE_MEDIATED_SIGNAL_TRANSDUCTION	0.4164	0.5006	0.630529	0.989242
GO_CELLULAR_RESPONSE_TO_GROWTH_HORMONE_STIMULUS	-0.0456	0.3063	0.435872	0.987179
GO_RNA_MODIFICATION	0.0928	-0.0936	0.393048	0.987179
GO_CELLULAR_COMPONENT_ASSEMBLY_INVOLVED_IN_MORPHOGENESIS	-0.1425	-0.0251	0.911797	0.995986
GO_ORGANELLE_FISSION	-0.067	-0.1063	1	1
GO_EMBRYONIC_FORELIMB_MORPHOGENESIS	0.1546	0.2632	1	1
GO_CELL_DIFFERENTIATION_INVOLVED_IN_KIDNEY_DEVELOPMENT	0.0111	-0.5494	0.075256	0.965196
GO_MUSCLE_STRUCTURE_DEVELOPMENT	-0.1936	-0.6701	0.0630128	0.965196
GO_NEGATIVE_REGULATION_OF_CELL_CYCLE_PROCESS	0.7636	0.376	0.739364	0.989242
GO_RESPONSE_TO_INCREASED_OXYGEN_LEVELS	-0.1433	0.0266	0.739364	0.989242
GO_REGULATION_OF_CHROMATIN_SILENCING	-0.2102	-0.084	0.684211	0.989242
GO_RIBOSOMAL_LARGE_SUBUNIT_ASSEMBLY	0.4438	-0.0977	0.352681	0.978703
GO_MAINTENANCE_OF_LOCATION_IN_CELL	-0.3484	-0.5537	0.528849	0.987179
GO_CEREBELLAR_CORTEX_DEVELOPMENT	-0.2481	-0.3592	0.279861	0.972781
GO_REGULATION_OF_MICROTUBULE_POLYMERIZATION	0.1603	-0.2575	0.435872	0.987179
GO_T_HELPER_1_TYPE_IMMUNE_RESPONSE	-0.0031	0.2319	0.739364	0.989242
GO_POSITIVE_REGULATION_OF_TYPE_2_IMMUNE_RESPONSE	-0.095	0.1071	0.435872	0.987179
GO_PLASMA_LIPOPROTEIN_PARTICLE_CLEARANCE	0.063	-0.2352	0.481251	0.987179
GO_CELLULAR_RESPONSE_TO_OXYGEN_LEVELS	-0.3336	-0.6194	0.481251	0.987179
GO_DNA_CATABOLIC_PROCESS	0.0721	-0.2211	0.911797	0.995986
GO_REGULATION_OF_INTRACELLULAR_ESTROGEN_RECEPTOR_SIGNALING_PATHWAY	-0.3487	-0.0179	0.279861	0.972781
GO_CELLULAR_RESPONSE_TO_HORMONE_STIMULUS	0.6304	-0.183	0.105122	0.965196
GO_RESPONSE_TO_PROSTAGLANDIN	-0.046	0.3417	0.352681	0.978703
GO_CELL_FATE_COMMITMENT_INVOLVED_IN_FORMATION_OF_PRIMARY_GERM_LAYER	-0.1684	0.0104	0.684211	0.989242
GO_DNA_REPAIR	-0.3549	-0.459	0.578742	0.987179
GO_T_CELL_DIFFERENTIATION_INVOLVED_IN_IMMUNE_RESPONSE	0.5324	-0.3667	0.0232306	0.965196
GO_INSULIN_LIKE_GROWTH_FACTOR_RECEPTOR_SIGNALING_PATHWAY	-0.3452	-0.0657	0.853428	0.995986
GO_PROTEIN_HETEROTETRAMERIZATION	-0.0335	0.2744	0.279861	0.972781
GO_NEGATIVE_REGULATION_OF_HEART_CONTRACTION	-0.0561	-0.1127	0.630529	0.989242
GO_SULFUR_COMPOUND_CATABOLIC_PROCESS	0.5268	-0.4388	0.105122	0.965196
GO_CHLORIDE_TRANSPORT	0.4565	0.3506	0.578742	0.987179
GO_MICROTUBULE_DEPOLYMERIZATION	-0.0004	-0.2647	0.279861	0.972781
GO_PROTEIN_POLYMERIZATION	-0.2237	-0.2604	0.853428	0.995986
GO_CELLULAR_RESPONSE_TO_CORTICOSTEROID_STIMULUS	-0.4457	0.1764	0.247451	0.966395
GO_SIGNAL_TRANSDUCTION_IN_RESPONSE_TO_DNA_DAMAGE	-0.1619	-0.0601	0.578742	0.987179
GO_COBALAMIN_METABOLIC_PROCESS	-0.2782	-0.2733	0.165494	0.965196
GO_MUSCLE_CONTRACTION	0.4024	-0.0289	0.217563	0.965196
GO_TRANSITION_METAL_ION_HOMEOSTASIS	0.3068	-0.2405	0.352681	0.978703
GO_ENZYME_LINKED_RECEPTOR_PROTEIN_SIGNALING_PATHWAY	0.0442	-0.486	0.0630128	0.965196
GO_PYRIMIDINE_NUCLEOTIDE_CATABOLIC_PROCESS	0.2526	0.0545	0.911797	0.995986
GO_PROTEIN_KINASE_C_ACTIVATING_G_PROTEIN_COUPLED_RECEPTOR_SIGNALING_PATHWAY	-0.0582	-0.1927	0.911797	0.995986
GO_REGULATION_OF_DEFENSE_RESPONSE_TO_VIRUS_BY_VIRUS	0.5169	-0.4913	0.035463	0.965196
GO_REGULATION_OF_RECEPTOR_INTERNALIZATION	-0.4659	0.1905	0.247451	0.966395
GO_REGULATION_OF_CALCIUM_ION_TRANSMEMBRANE_TRANSPORT	-0.0208	-0.0531	0.853428	0.995986
GO_PROTEIN_LOCALIZATION_TO_CHROMOSOME_CENTROMERIC_REGION	0.2212	0.8937	0.123005	0.965196
GO_RESPONSE_TO_BACTERIUM	-0.337	-0.3454	0.481251	0.987179
GO_REGULATION_OF_ANTIGEN_PROCESSING_AND_PRESENTATION	0.0393	0.1296	0.970512	0.999159
GO_POSITIVE_REGULATION_OF_LEUKOCYTE_MIGRATION	-0.2014	-0.261	0.630529	0.989242
GO_CALCIUM_ION_IMPORT	0.2788	0.4161	0.435872	0.987179
GO_CELL_MATURATION	-0.0931	-0.4152	0.352681	0.978703
GO_REGULATION_OF_SECRETION	-0.4673	0.1213	0.217563	0.965196
GO_CELLULAR_RESPONSE_TO_TOXIC_SUBSTANCE	-0.0878	-0.2826	0.739364	0.989242
GO_APOPTOTIC_SIGNALING_PATHWAY	0.2774	-0.2182	0.314999	0.978703
GO_NEURAL_NUCLEUS_DEVELOPMENT	-0.2724	0.2318	0.435872	0.987179
GO_LYMPHOCYTE_MEDIATED_IMMUNITY	-0.3386	-0.118	0.911797	0.995986
GO_REGULATION_OF_HEART_MORPHOGENESIS	0.2863	0.059	1	1
GO_S_ADENOSYLMETHIONINE_METABOLIC_PROCESS	-0.1122	-0.2045	0.739364	0.989242
GO_FC_EPSILON_RECEPTOR_SIGNALING_PATHWAY	0.1706	-0.0045	0.795936	0.993018
GO_HIPPOCAMPUS_DEVELOPMENT	0.3546	-0.008	0.911797	0.995986
GO_REGULATION_OF_PROTEIN_LOCALIZATION_TO_CELL_SURFACE	0.0905	0.2476	0.911797	0.995986
GO_RIBONUCLEOSIDE_TRIPHOSPHATE_BIOSYNTHETIC_PROCESS	0.2584	0.1913	0.911797	0.995986
GO_POSITIVE_REGULATION_OF_TELOMERE_CAPPING	0.2332	-0.1386	0.481251	0.987179
GO_NEGATIVE_REGULATION_OF_AMINE_TRANSPORT	0.0617	0.0357	0.853428	0.995986
GO_REGULATION_OF_CHROMOSOME_SEGREGATION	0.2876	-0.0025	0.435872	0.987179
GO_PROTEIN_K11_LINKED_UBIQUITINATION	0.5319	-0.4219	0.0089307	0.965196
GO_SPHINGOLIPID_METABOLIC_PROCESS	-0.3558	0.0253	0.165494	0.965196
GO_RESPONSE_TO_PAIN	-0.1778	-0.054	0.911797	0.995986
GO_PROTEIN_ACETYLATION	0.3276	-0.2065	0.435872	0.987179
GO_POSITIVE_REGULATION_OF_TRANSCRIPTION_ELONGATION_FROM_RNA_POLYMERASE_II_PROMOTER	-0.4364	0.19	0.165494	0.965196
GO_REGULATION_OF_NUCLEOCYTOPLASMIC_TRANSPORT	0.1055	-0.4631	0.0524259	0.965196
GO_CELLULAR_HORMONE_METABOLIC_PROCESS	0.1025	0.581	0.853428	0.995986
GO_PTERIDINE_CONTAINING_COMPOUND_METABOLIC_PROCESS	1.091	0.1127	0.217563	0.965196
GO_BONE_REMODELING	-0.1651	0.1348	0.435872	0.987179
GO_EMBRYONIC_CAMERA_TYPE_EYE_MORPHOGENESIS	0.5313	0.3619	0.630529	0.989242
GO_POSITIVE_REGULATION_OF_INTERFERON_BETA_PRODUCTION	-0.2723	-0.0303	0.739364	0.989242
GO_NEGATIVE_REGULATION_OF_LEUKOCYTE_MIGRATION	-0.1489	0.0778	0.528849	0.987179
GO_REGULATION_OF_PEPTIDYL_TYROSINE_PHOSPHORYLATION	-0.201	0.5402	0.314999	0.978703
GO_REGULATION_OF_NATURAL_KILLER_CELL_ACTIVATION	0.2714	-0.0094	0.435872	0.987179
GO_RESPONSE_TO_INSULIN	-0.0268	0.8711	0.075256	0.965196
GO_POSITIVE_REGULATION_OF_FILOPODIUM_ASSEMBLY	-0.2216	0.249	0.911797	0.995986
GO_POSITIVE_REGULATION_OF_NIK_NF_KAPPAB_SIGNALING	0.3634	0.0821	0.578742	0.987179
GO_REGULATION_OF_CATABOLIC_PROCESS	-0.2185	0.0365	0.435872	0.987179
GO_REGULATION_OF_CARBOHYDRATE_METABOLIC_PROCESS	0.1076	0.4744	0.247451	0.966395
GO_NEGATIVE_REGULATION_OF_SYNAPTIC_TRANSMISSION	-0.396	0.0039	0.795936	0.993018
GO_NEGATIVE_REGULATION_OF_CYTOKINE_BIOSYNTHETIC_PROCESS	-0.0089	0.0563	0.853428	0.995986
GO_B_CELL_ACTIVATION	0.598	-0.1302	0.314999	0.978703
GO_CELL_DEATH_IN_RESPONSE_TO_OXIDATIVE_STRESS	-0.141	0.2278	0.190316	0.965196
GO_REGULATION_OF_NEURON_DIFFERENTIATION	0.1086	0.4679	0.279861	0.972781
GO_NEGATIVE_REGULATION_OF_INTERFERON_GAMMA_PRODUCTION	-0.4965	0.209	0.0630128	0.965196
GO_NEGATIVE_REGULATION_OF_NF_KAPPAB_TRANSCRIPTION_FACTOR_ACTIVITY	0.4356	0.1742	0.795936	0.993018
GO_PROTEIN_POLYUBIQUITINATION	0.4778	-0.3017	0.105122	0.965196
GO_REGULATION_OF_MRNA_3_END_PROCESSING	-0.026	-0.3389	0.630529	0.989242
GO_POSITIVE_REGULATION_OF_ION_TRANSPORT	-0.5217	-0.1118	0.0524259	0.965196
GO_ATP_BIOSYNTHETIC_PROCESS	-0.0901	0.2926	0.393048	0.987179
GO_CANONICAL_WNT_SIGNALING_PATHWAY	-0.0267	0.3678	0.279861	0.972781
GO_ACUTE_INFLAMMATORY_RESPONSE	-0.1049	0.1424	0.970512	0.999159
GO_NUCLEOBASE_METABOLIC_PROCESS	0.3051	0.3225	0.684211	0.989242
GO_HUMORAL_IMMUNE_RESPONSE	-0.2382	-0.2473	0.853428	0.995986
GO_PHAGOSOME_MATURATION	-0.061	0.1548	0.481251	0.987179
GO_MYELOID_LEUKOCYTE_ACTIVATION	0.4832	-0.5485	0.0114962	0.965196
GO_REACTIVE_NITROGEN_SPECIES_METABOLIC_PROCESS	0.0841	0.1473	0.165494	0.965196
GO_ANTERIOR_POSTERIOR_PATTERN_SPECIFICATION	0.1106	0.0038	0.853428	0.995986
GO_POSITIVE_REGULATION_OF_CELL_DIVISION	-0.4038	-0.5503	0.435872	0.987179
GO_PIGMENT_BIOSYNTHETIC_PROCESS	0.1625	-0.1601	0.481251	0.987179
GO_ERBB_SIGNALING_PATHWAY	-0.1137	0.2245	0.352681	0.978703
GO_EMBRYONIC_ORGAN_MORPHOGENESIS	0.5606	0.57	0.853428	0.995986
GO_REPRODUCTIVE_SYSTEM_DEVELOPMENT	0.2581	0.1255	0.435872	0.987179
GO_CYTOSOLIC_CALCIUM_ION_TRANSPORT	-0.0739	-0.4105	0.314999	0.978703
GO_REGULATION_OF_SPINDLE_ORGANIZATION	-0.0212	0.1175	0.795936	0.993018
GO_POSITIVE_REGULATION_OF_CATABOLIC_PROCESS	-0.5728	0.253	0.0892096	0.965196
GO_GLIOGENESIS	-0.2865	0.433	0.105122	0.965196
GO_PEPTIDYL_THREONINE_MODIFICATION	0.5747	-0.1858	0.217563	0.965196
GO_MITOCHONDRIAL_FISSION	-0.3316	-0.2207	0.630529	0.989242
GO_MATURATION_OF_5_8S_RRNA_FROM_TRICISTRONIC_RRNA_TRANSCRIPT_SSU_RRNA_5_8S_RRNA_LSU_RRNA	-0.5735	-0.4476	0.247451	0.966395
GO_NEGATIVE_REGULATION_OF_SPROUTING_ANGIOGENESIS	0.1422	-0.1523	0.630529	0.989242
GO_REGULATION_OF_CARDIAC_MUSCLE_CONTRACTION_BY_CALCIUM_ION_SIGNALING	-0.3623	0.2938	0.247451	0.966395
GO_ANTIGEN_PROCESSING_AND_PRESENTATION	1.1735	-0.2422	0.105122	0.965196
GO_CELLULAR_AMINO_ACID_CATABOLIC_PROCESS	0.0536	-0.1934	1	1
GO_TELENCEPHALON_GLIAL_CELL_MIGRATION	0.0199	0.1886	0.481251	0.987179
GO_MAINTENANCE_OF_LOCATION	-0.161	-0.0158	0.739364	0.989242
GO_NEPHRON_EPITHELIUM_DEVELOPMENT	0.2715	-0.114	0.314999	0.978703
GO_POSITIVE_REGULATION_OF_CALCIUM_ION_TRANSMEMBRANE_TRANSPORT	-0.0903	0.1981	0.352681	0.978703
GO_NEGATIVE_REGULATION_OF_EPITHELIAL_CELL_MIGRATION	-0.6679	0.0376	0.035463	0.965196
GO_CELL_REDOX_HOMEOSTASIS	-0.0318	-0.4502	0.217563	0.965196
GO_POSITIVE_REGULATION_OF_SMOOTH_MUSCLE_CONTRACTION	0.2912	0.3079	0.911797	0.995986
GO_POSITIVE_REGULATION_OF_CYTOSKELETON_ORGANIZATION	0.7929	-0.3558	0.0432571	0.965196
GO_RESPONSE_TO_KETONE	0.051	0.1831	0.970512	0.999159
GO_NEGATIVE_REGULATION_OF_PROTEIN_KINASE_B_SIGNALING	-0.2507	-0.0117	0.911797	0.995986
GO_REGULATION_OF_POSTSYNAPTIC_MEMBRANE_POTENTIAL	-0.3543	-0.0213	0.739364	0.989242
GO_POSITIVE_REGULATION_OF_TOLL_LIKE_RECEPTOR_SIGNALING_PATHWAY	-0.2295	-0.325	0.853428	0.995986
GO_SENSORY_PERCEPTION_OF_TASTE	-0.2608	-0.5577	0.435872	0.987179
GO_FEAR_RESPONSE	-0.0388	-0.2072	0.630529	0.989242
GO_REGULATION_OF_ENDOTHELIAL_CELL_MIGRATION	-0.1039	-0.2156	0.739364	0.989242
GO_LABYRINTHINE_LAYER_BLOOD_VESSEL_DEVELOPMENT	0.6929	-0.0156	0.190316	0.965196
GO_INNER_MITOCHONDRIAL_MEMBRANE_ORGANIZATION	0.4753	0.5462	0.853428	0.995986
GO_POSITIVE_REGULATION_OF_PHOSPHOPROTEIN_PHOSPHATASE_ACTIVITY	0.6731	0.017	0.435872	0.987179
GO_CELLULAR_MODIFIED_AMINO_ACID_BIOSYNTHETIC_PROCESS	-0.226	-0.1686	0.795936	0.993018
GO_PROTEIN_LOCALIZATION_TO_VACUOLE	-0.1751	-0.3749	0.279861	0.972781
GO_NEGATIVE_REGULATION_OF_RHO_PROTEIN_SIGNAL_TRANSDUCTION	-0.0465	-0.2532	0.352681	0.978703
GO_CELLULAR_RESPONSE_TO_HYDROGEN_PEROXIDE	-0.3658	-0.4239	0.970512	0.999159
GO_REGULATION_OF_ORGAN_GROWTH	0.7526	-0.2112	0.0630128	0.965196
GO_REGULATION_OF_SYNAPSE_ASSEMBLY	0.5898	0.2686	0.739364	0.989242
GO_POSITIVE_REGULATION_OF_CELL_GROWTH	0.156	-0.2244	0.435872	0.987179
GO_NEGATIVE_REGULATION_OF_OXIDOREDUCTASE_ACTIVITY	-0.3924	0.2244	0.0630128	0.965196
GO_EMBRYONIC_DIGESTIVE_TRACT_DEVELOPMENT	-0.4429	0.1723	0.14314	0.965196
GO_PROTEIN_O_LINKED_MANNOSYLATION	-0.3598	-0.3684	0.853428	0.995986
GO_BONE_MINERALIZATION	0.1608	-0.0923	0.578742	0.987179
GO_REGULATION_OF_TRANSMEMBRANE_RECEPTOR_PROTEIN_SERINE_THREONINE_KINASE_SIGNALING_PATHWAY	-0.0691	-0.0976	0.739364	0.989242
GO_OVULATION_CYCLE_PROCESS	-0.4532	0.094	0.190316	0.965196
GO_POSITIVE_REGULATION_OF_CELL_ADHESION	-0.3355	0.7581	0.0630128	0.965196
GO_PROTEIN_LOCALIZATION_TO_CHROMATIN	-0.2252	-0.3887	0.578742	0.987179
GO_CEREBRAL_CORTEX_DEVELOPMENT	0.2091	0.2733	0.795936	0.993018
GO_ENDOCRINE_PANCREAS_DEVELOPMENT	-0.2033	0.0855	0.795936	0.993018
GO_RNA_PHOSPHODIESTER_BOND_HYDROLYSIS	0.6758	0.4937	0.911797	0.995986
GO_ORGANIC_ACID_METABOLIC_PROCESS	0.0563	-0.3204	0.578742	0.987179
GO_AROMATIC_AMINO_ACID_FAMILY_METABOLIC_PROCESS	0.5026	-0.4506	0.0630128	0.965196
GO_CYCLIC_NUCLEOTIDE_MEDIATED_SIGNALING	0.5122	0.0592	1	1
GO_REGULATION_OF_ENDOCRINE_PROCESS	-0.2427	-0.0794	0.970512	0.999159
GO_RESPONSE_TO_INSECTICIDE	0.5613	0.2135	0.630529	0.989242
GO_EXIT_FROM_MITOSIS	-0.1	-0.0327	0.528849	0.987179
GO_REGULATION_OF_SYMBIOSIS_ENCOMPASSING_MUTUALISM_THROUGH_PARASITISM	0.2693	0.117	0.970512	0.999159
GO_RESPONSE_TO_GROWTH_HORMONE	0.2516	-0.0717	0.528849	0.987179
GO_G1_DNA_DAMAGE_CHECKPOINT	0.4891	-0.2988	0.190316	0.965196
GO_RESPONSE_TO_OXYGEN_LEVELS	-0.1637	0.1157	0.578742	0.987179
GO_POSITIVE_REGULATION_OF_IMMUNE_SYSTEM_PROCESS	-0.5129	0.6562	0.0524259	0.965196
GO_PHOTOTRANSDUCTION_VISIBLE_LIGHT	0.5398	-0.0597	0.105122	0.965196
GO_CELL_COMMUNICATION_INVOLVED_IN_CARDIAC_CONDUCTION	-0.0205	-0.1845	0.911797	0.995986
GO_PROTEIN_LOCALIZATION_TO_CHROMOSOME_TELOMERIC_REGION	-0.5014	0.0501	0.435872	0.987179
GO_POSITIVE_REGULATION_OF_CALCIUM_ION_TRANSMEMBRANE_TRANSPORTER_ACTIVITY	0.0363	0.4917	0.105122	0.965196
GO_REGULATION_OF_RECEPTOR_MEDIATED_ENDOCYTOSIS	0.0729	0.6293	0.630529	0.989242
GO_POSITIVE_REGULATION_OF_LYMPHOCYTE_MEDIATED_IMMUNITY	-0.3874	-0.2864	0.853428	0.995986
GO_RESPONSE_TO_TRANSFORMING_GROWTH_FACTOR_BETA	0.7641	-0.1312	0.105122	0.965196
GO_TRANSCRIPTION_ELONGATION_FROM_RNA_POLYMERASE_II_PROMOTER	-0.0649	-0.0814	0.970512	0.999159
GO_OXIDATIVE_PHOSPHORYLATION	0.0398	-0.1178	0.911797	0.995986
GO_REGULATION_OF_RAC_PROTEIN_SIGNAL_TRANSDUCTION	-0.1112	-0.193	0.795936	0.993018
GO_CELLULAR_AMIDE_METABOLIC_PROCESS	-0.1017	0.1134	0.853428	0.995986
GO_REGULATION_OF_DNA_BINDING	-0.3893	-0.4075	0.853428	0.995986
GO_IMMUNOGLOBULIN_PRODUCTION	0.229	-0.4221	0.14314	0.965196
GO_TISSUE_MIGRATION	-0.1324	0.1317	0.630529	0.989242
GO_LEFT_RIGHT_AXIS_SPECIFICATION	-0.2183	0.2895	0.14314	0.965196
GO_RESPONSE_TO_ISCHEMIA	-0.4413	0.0846	0.247451	0.966395
GO_ENSHEATHMENT_OF_NEURONS	-0.0032	0.2658	0.853428	0.995986
GO_POSITIVE_REGULATION_OF_MAST_CELL_ACTIVATION_INVOLVED_IN_IMMUNE_RESPONSE	-0.6077	0.0334	0.105122	0.965196
GO_POSITIVE_REGULATION_OF_PHOSPHORUS_METABOLIC_PROCESS	-0.1646	0.3917	0.279861	0.972781
GO_CHROMATIN_DISASSEMBLY	-0.1871	0.7404	0.0630128	0.965196
GO_PLATELET_MORPHOGENESIS	-0.1117	-0.1057	0.739364	0.989242
GO_DENDRITE_MORPHOGENESIS	-0.1291	-0.0896	0.853428	0.995986
GO_RESPONSE_TO_AMPHETAMINE	0.1134	0.1838	0.684211	0.989242
GO_RESPONSE_TO_CAMP	0.2675	-0.1416	0.247451	0.966395
GO_MYOBLAST_DIFFERENTIATION	-0.2132	0.038	1	1
GO_REGULATION_OF_MEGAKARYOCYTE_DIFFERENTIATION	-0.1417	-0.0259	0.795936	0.993018
GO_NEGATIVE_REGULATION_OF_HEMOPOIESIS	0.5241	0.5057	0.739364	0.989242
GO_REGULATION_OF_MUSCLE_CELL_DIFFERENTIATION	0.0816	-0.4683	0.314999	0.978703
GO_RESPONSE_TO_STEROL	-0.2974	0.0977	0.481251	0.987179
GO_REGULATION_OF_ENDOPLASMIC_RETICULUM_STRESS_INDUCED_INTRINSIC_APOPTOTIC_SIGNALING_PATHWAY	-0.439	-0.0761	0.247451	0.966395
GO_RIBOSOMAL_SMALL_SUBUNIT_BIOGENESIS	-0.2419	-0.1755	0.970512	0.999159
GO_TRABECULA_MORPHOGENESIS	-0.1042	1.0015	0.123005	0.965196
GO_PHOTORECEPTOR_CELL_MAINTENANCE	-0.2057	-0.3156	1	1
GO_REGULATION_OF_CALCIUM_ION_IMPORT	-0.1174	0.4295	0.435872	0.987179
GO_HEPARAN_SULFATE_PROTEOGLYCAN_METABOLIC_PROCESS	0.9865	-0.0291	0.684211	0.989242
GO_CELLULAR_RESPONSE_TO_GLUCAGON_STIMULUS	0.003	-0.6206	0.0630128	0.965196
GO_REGULATION_OF_METAL_ION_TRANSPORT	-0.1738	0.3578	0.165494	0.965196
GO_POSITIVE_REGULATION_OF_T_HELPER_1_TYPE_IMMUNE_RESPONSE	-0.7499	-0.1636	0.0630128	0.965196
GO_MODIFICATION_BY_SYMBIONT_OF_HOST_MORPHOLOGY_OR_PHYSIOLOGY	-0.1794	-0.2093	0.739364	0.989242
GO_SISTER_CHROMATID_SEGREGATION	-0.2528	-0.0937	0.630529	0.989242
GO_REGULATION_OF_CELL_MIGRATION_INVOLVED_IN_SPROUTING_ANGIOGENESIS	-0.1987	0.9584	0.105122	0.965196
GO_AXON_ENSHEATHMENT_IN_CENTRAL_NERVOUS_SYSTEM	-0.1586	0.0031	0.684211	0.989242
GO_MONOSACCHARIDE_BIOSYNTHETIC_PROCESS	-0.0619	-0.1313	0.630529	0.989242
GO_ORGANELLE_MEMBRANE_FUSION	-0.0536	0.296	0.528849	0.987179
GO_REGULATION_OF_T_CELL_MEDIATED_CYTOTOXICITY	-0.1225	-0.4256	0.314999	0.978703
GO_CARBOHYDRATE_DERIVATIVE_BIOSYNTHETIC_PROCESS	0.2838	0.4739	1	1
GO_POSITIVE_REGULATION_OF_CELL_JUNCTION_ASSEMBLY	0.0896	0.9674	0.123005	0.965196
GO_NONRIBOSOMAL_PEPTIDE_BIOSYNTHETIC_PROCESS	0.2307	0.6962	0.217563	0.965196
GO_HEART_MORPHOGENESIS	0.0059	0.2355	0.630529	0.989242
GO_RAS_PROTEIN_SIGNAL_TRANSDUCTION	-0.3361	-0.3142	0.911797	0.995986
GO_NEGATIVE_REGULATION_OF_DENDRITE_DEVELOPMENT	-0.2638	0.1301	0.217563	0.965196
GO_REGULATION_OF_HORMONE_SECRETION	-0.6246	0.1724	0.00519604	0.965196
GO_REGULATION_OF_CALCIUM_ION_TRANSPORT	0.0271	-0.3382	0.279861	0.972781
GO_SENSORY_PERCEPTION_OF_LIGHT_STIMULUS	-0.1985	0.1678	0.314999	0.978703
GO_REGULATION_OF_LIPID_KINASE_ACTIVITY	0.3229	-0.301	0.352681	0.978703
GO_POSITIVE_REGULATION_OF_OSTEOCLAST_DIFFERENTIATION	-0.1643	-0.4676	0.393048	0.987179
GO_LYSOSOME_LOCALIZATION	-0.1492	-0.158	0.481251	0.987179
GO_VITAMIN_D_METABOLIC_PROCESS	-0.1202	-0.4456	0.684211	0.989242
GO_RESPONSE_TO_HORMONE	-0.0333	-0.2522	1	1
GO_REGULATION_OF_SYNCYTIUM_FORMATION_BY_PLASMA_MEMBRANE_FUSION	-0.2251	-0.6417	0.0432571	0.965196
GO_POSITIVE_REGULATION_OF_MUSCLE_HYPERTROPHY	0.0019	-0.3893	0.279861	0.972781
GO_EMBRYONIC_PATTERN_SPECIFICATION	-0.1378	-0.2389	0.684211	0.989242
GO_RESPONSE_TO_PROTOZOAN	-0.6859	-0.3699	0.105122	0.965196
GO_MULTIVESICULAR_BODY_ORGANIZATION	-0.0651	0.1004	0.853428	0.995986
GO_RESPONSE_TO_FIBROBLAST_GROWTH_FACTOR	0.4353	0.0569	0.279861	0.972781
GO_NEGATIVE_REGULATION_OF_TELOMERE_MAINTENANCE_VIA_TELOMERE_LENGTHENING	-0.1969	-0.0917	0.911797	0.995986
GO_NUCLEOTIDE_EXCISION_REPAIR_PREINCISION_COMPLEX_ASSEMBLY	-0.3604	-0.3177	0.435872	0.987179
GO_POSITIVE_REGULATION_OF_EXTRACELLULAR_MATRIX_ORGANIZATION	0.0609	-0.2042	0.578742	0.987179
GO_LEARNING	-0.2511	0.0472	0.578742	0.987179
GO_CILIUM_ORGANIZATION	-0.1966	0.2208	0.528849	0.987179
GO_REGULATION_OF_PHOSPHOLIPASE_ACTIVITY	-0.1446	0.0454	0.578742	0.987179
GO_REGULATION_OF_RESPONSE_TO_FOOD	-0.1969	0.3426	0.279861	0.972781
GO_CHONDROCYTE_DIFFERENTIATION	-0.1629	-0.3526	0.911797	0.995986
GO_REGULATION_OF_CELLULAR_LOCALIZATION	-0.2179	-0.0474	0.630529	0.989242
GO_ADRENERGIC_RECEPTOR_SIGNALING_PATHWAY	-0.092	0.0488	0.739364	0.989242
GO_OVULATION	-0.0235	0.4792	0.352681	0.978703
GO_NEGATIVE_REGULATION_OF_TOR_SIGNALING	-0.1699	-0.0756	0.684211	0.989242
GO_SUBSTANTIA_NIGRA_DEVELOPMENT	-0.3464	0.5867	0.105122	0.965196
GO_MATURATION_OF_SSU_RRNA_FROM_TRICISTRONIC_RRNA_TRANSCRIPT_SSU_RRNA_5_8S_RRNA_LSU_RRNA	-0.1744	-0.0539	0.630529	0.989242
GO_PRODUCTION_OF_MOLECULAR_MEDIATOR_INVOLVED_IN_INFLAMMATORY_RESPONSE	-0.6113	0.2581	0.0288056	0.965196
GO_REGULATION_OF_EARLY_ENDOSOME_TO_LATE_ENDOSOME_TRANSPORT	0.3696	-0.393	0.0892096	0.965196
GO_REGULATION_OF_RECEPTOR_BIOSYNTHETIC_PROCESS	-0.1548	-0.4234	0.739364	0.989242
GO_JNK_CASCADE	-0.355	0.0282	0.352681	0.978703
GO_RESPONSE_TO_SALT_STRESS	-0.2993	-0.3618	0.165494	0.965196
GO_PROTEIN_KINASE_B_SIGNALING	0.0356	0.1192	0.630529	0.989242
GO_SOMITOGENESIS	0.5566	-0.0949	0.481251	0.987179
GO_REGULATION_OF_DENDRITIC_SPINE_DEVELOPMENT	0.1807	-0.0901	0.435872	0.987179
GO_TRICARBOXYLIC_ACID_METABOLIC_PROCESS	0.0728	-0.182	0.795936	0.993018
GO_NEGATIVE_REGULATION_OF_RESPONSE_TO_EXTRACELLULAR_STIMULUS	0.233	-0.2552	0.481251	0.987179
GO_HEMATOPOIETIC_STEM_CELL_PROLIFERATION	-0.1463	-0.09	1	1
GO_NEGATIVE_REGULATION_OF_ESTABLISHMENT_OF_PROTEIN_LOCALIZATION	0.0307	-0.0073	0.684211	0.989242
GO_RENAL_TUBULE_DEVELOPMENT	-0.5375	-0.2795	0.352681	0.978703
GO_CARDIAC_VENTRICLE_MORPHOGENESIS	-0.0866	-0.3277	0.279861	0.972781
GO_ANTIGEN_PROCESSING_AND_PRESENTATION_OF_PEPTIDE_ANTIGEN_VIA_MHC_CLASS_I	0.7502	0.0624	0.393048	0.987179
GO_REGULATION_OF_THE_FORCE_OF_HEART_CONTRACTION	0.2171	-0.3248	0.123005	0.965196
GO_POSITIVE_REGULATION_OF_EPITHELIAL_CELL_APOPTOTIC_PROCESS	0.344	-0.2267	0.314999	0.978703
GO_PROTEIN_STABILIZATION	-0.2083	0.212	0.578742	0.987179
GO_POSITIVE_REGULATION_OF_INTERLEUKIN_6_SECRETION	-0.1245	-0.437	0.14314	0.965196
GO_ASPARTATE_FAMILY_AMINO_ACID_CATABOLIC_PROCESS	-0.0117	0.1975	0.684211	0.989242
GO_REGULATION_OF_CELLULAR_KETONE_METABOLIC_PROCESS	-0.2422	-0.2247	0.853428	0.995986
GO_MATURATION_OF_LSU_RRNA	-0.735	-0.0883	0.217563	0.965196
GO_MUSCLE_ADAPTATION	-0.3375	-0.7428	0.435872	0.987179
GO_INTERFERON_GAMMA_PRODUCTION	0.1403	-0.0543	0.684211	0.989242
GO_PHOSPHOLIPASE_C_ACTIVATING_G_PROTEIN_COUPLED_RECEPTOR_SIGNALING_PATHWAY	0.3044	-0.561	0.0630128	0.965196
GO_REGULATION_OF_KERATINOCYTE_PROLIFERATION	0.2426	0.2229	0.853428	0.995986
GO_REGULATION_OF_FIBROBLAST_GROWTH_FACTOR_RECEPTOR_SIGNALING_PATHWAY	0.6943	0.167	1	1
GO_REGULATION_OF_MAST_CELL_ACTIVATION	-0.1344	-0.0588	0.795936	0.993018
GO_MIDBRAIN_DEVELOPMENT	0.4839	0.0277	0.684211	0.989242
GO_ORGANIC_ACID_CATABOLIC_PROCESS	0.0993	-0.1	0.739364	0.989242
GO_REPRODUCTIVE_BEHAVIOR	0.4135	0.2671	1	1
GO_AMIDE_BIOSYNTHETIC_PROCESS	0.716	0.2669	0.528849	0.987179
GO_POSITIVE_REGULATION_OF_EXOCYTOSIS	0.1213	-0.6827	0.0114962	0.965196
GO_MORPHOGENESIS_OF_AN_EPITHELIAL_SHEET	0.056	0.469	0.314999	0.978703
GO_PROTEIN_KINASE_C_SIGNALING	0.0156	-0.4289	0.528849	0.987179
GO_GLUCOSE_IMPORT	0.0083	0.5871	0.14314	0.965196
GO_SISTER_CHROMATID_COHESION	0.211	-0.3859	0.279861	0.972781
GO_REGULATION_OF_PROTEIN_KINASE_A_SIGNALING	-0.07	-0.0109	0.528849	0.987179
GO_HEPATOCYTE_APOPTOTIC_PROCESS	-0.6319	-0.3015	0.279861	0.972781
GO_TETRAHYDROFOLATE_METABOLIC_PROCESS	0.8166	-0.2426	0.190316	0.965196
GO_POSITIVE_REGULATION_OF_MULTICELLULAR_ORGANISMAL_PROCESS	0.1331	0.3946	0.528849	0.987179
GO_REGULATION_OF_NECROTIC_CELL_DEATH	0.2127	0.0569	0.853428	0.995986
GO_CELLULAR_RESPONSE_TO_CAMP	-0.2538	-0.084	0.739364	0.989242
GO_PROTEIN_LOCALIZATION_TO_CHROMOSOME	0.53	0.6583	0.853428	0.995986
GO_POSTSYNAPTIC_MEMBRANE_ORGANIZATION	-0.5469	0.3591	0.0114962	0.965196
GO_CYTOPLASMIC_TRANSLATIONAL_INITIATION	-0.4569	0.2296	0.853428	0.995986
GO_CARDIAC_MUSCLE_CELL_DIFFERENTIATION	0.3842	-0.2123	0.352681	0.978703
GO_NUCLEOSIDE_TRIPHOSPHATE_METABOLIC_PROCESS	0.0574	-0.5398	0.911797	0.995986
GO_CILIUM_MOVEMENT	-0.0823	0.7128	0.035463	0.965196
GO_VASCULAR_SMOOTH_MUSCLE_CONTRACTION	-0.2023	-0.3503	0.481251	0.987179
GO_REGULATION_OF_RESPONSE_TO_WOUNDING	0.1477	0.0545	0.739364	0.989242
GO_POSITIVE_T_CELL_SELECTION	-0.3742	0.0593	0.14314	0.965196
GO_CELLULAR_RESPONSE_TO_ARSENIC_CONTAINING_SUBSTANCE	0.2438	0.5135	0.630529	0.989242
GO_REGULATION_OF_HEART_RATE	0.8901	-0.232	0.0524259	0.965196
GO_RESPONSE_TO_PLATELET_DERIVED_GROWTH_FACTOR	-0.4194	0.1113	0.165494	0.965196
GO_REGULATION_OF_EXTRINSIC_APOPTOTIC_SIGNALING_PATHWAY	0.3212	-0.2758	0.279861	0.972781
GO_INTRASPECIES_INTERACTION_BETWEEN_ORGANISMS	-0.0075	-0.3862	0.435872	0.987179
GO_REGULATION_OF_EXTRINSIC_APOPTOTIC_SIGNALING_PATHWAY_IN_ABSENCE_OF_LIGAND	0.1695	0.3063	0.630529	0.989242
GO_REGULATION_OF_B_CELL_DIFFERENTIATION	-0.4227	-0.1524	0.795936	0.993018
GO_MAINTENANCE_OF_PROTEIN_LOCALIZATION_IN_ORGANELLE	0.2279	0.0003	0.739364	0.989242
GO_MRNA_3_END_PROCESSING	0.1151	0.151	0.435872	0.987179
GO_POSITIVE_REGULATION_OF_TRANSCRIPTION_FROM_RNA_POLYMERASE_II_PROMOTER_IN_RESPONSE_TO_STRESS	0.2627	-0.0913	0.795936	0.993018
GO_REGULATION_OF_LIPASE_ACTIVITY	-0.078	-0.1831	1	1
GO_POLARIZED_EPITHELIAL_CELL_DIFFERENTIATION	0.0264	0.3143	0.739364	0.989242
GO_INNATE_IMMUNE_RESPONSE	-0.3694	-0.0457	0.684211	0.989242
GO_CARDIAC_RIGHT_VENTRICLE_MORPHOGENESIS	-0.0423	0.7178	0.853428	0.995986
GO_G_PROTEIN_COUPLED_RECEPTOR_SIGNALING_PATHWAY	0.0251	0.227	0.853428	0.995986
GO_DIGESTIVE_TRACT_MORPHOGENESIS	-0.357	0.3071	0.352681	0.978703
GO_SPERM_EGG_RECOGNITION	-0.0614	0.0237	0.853428	0.995986
GO_GALACTOSE_METABOLIC_PROCESS	-0.2037	0.3243	0.528849	0.987179
GO_GLOBAL_GENOME_NUCLEOTIDE_EXCISION_REPAIR	0.4852	0.3387	0.911797	0.995986
GO_REGULATION_OF_VASCULAR_ENDOTHELIAL_GROWTH_FACTOR_RECEPTOR_SIGNALING_PATHWAY	-0.3834	0.2654	0.105122	0.965196
GO_REGULATION_OF_DNA_TEMPLATED_TRANSCRIPTION_INITIATION	-0.1489	-0.1639	1	1
GO_REGULATION_OF_CELL_ADHESION_MEDIATED_BY_INTEGRIN	-0.3596	-0.056	0.314999	0.978703
GO_NUCLEOSIDE_TRIPHOSPHATE_BIOSYNTHETIC_PROCESS	-0.3528	0.0167	0.190316	0.965196
GO_RELAXATION_OF_MUSCLE	-0.1758	0.2507	0.217563	0.965196
GO_REGULATION_OF_PROTEIN_MODIFICATION_BY_SMALL_PROTEIN_CONJUGATION_OR_REMOVAL	0.1949	-0.0488	0.853428	0.995986
GO_TOXIN_METABOLIC_PROCESS	0.3499	0.0305	0.352681	0.978703
GO_COVALENT_CHROMATIN_MODIFICATION	0.121	-0.0074	0.393048	0.987179
GO_PURINE_CONTAINING_COMPOUND_BIOSYNTHETIC_PROCESS	0.4311	0.1145	0.970512	0.999159
GO_NEGATIVE_REGULATION_OF_CELL_CYCLE_ARREST	-0.1179	-0.1879	0.739364	0.989242
GO_DNA_DEMETHYLATION	-0.2692	-0.1371	0.795936	0.993018
GO_SKELETAL_MUSCLE_ORGAN_DEVELOPMENT	0.0065	0.4666	0.279861	0.972781
GO_FC_RECEPTOR_SIGNALING_PATHWAY	-0.2579	-0.0268	0.435872	0.987179
GO_APPENDAGE_DEVELOPMENT	-0.0146	0.2687	0.630529	0.989242
GO_REGULATION_OF_B_CELL_MEDIATED_IMMUNITY	0.3852	-0.2794	0.279861	0.972781
GO_REGULATION_OF_MITOCHONDRIAL_FISSION	-0.4029	-0.1677	0.352681	0.978703
GO_NEUTRAL_LIPID_CATABOLIC_PROCESS	-0.4465	-0.0045	0.0892096	0.965196
GO_NEGATIVE_REGULATION_OF_PEPTIDYL_THREONINE_PHOSPHORYLATION	0.5878	-0.0407	0.190316	0.965196
GO_PROTEIN_AUTOUBIQUITINATION	0.554	-0.3485	0.165494	0.965196
GO_PORE_COMPLEX_ASSEMBLY	-0.4113	-0.3395	0.853428	0.995986
GO_PROTEIN_LIPID_COMPLEX_SUBUNIT_ORGANIZATION	-0.5469	0.0204	0.739364	0.989242
GO_NEGATIVE_REGULATION_OF_T_CELL_APOPTOTIC_PROCESS	-0.3542	-0.1373	0.393048	0.987179
GO_NEGATIVE_REGULATION_OF_PHOSPHORUS_METABOLIC_PROCESS	-0.3584	-0.1009	0.481251	0.987179
GO_REGULATION_OF_CELL_CYCLE_G1_S_PHASE_TRANSITION	-0.3539	-0.3614	0.684211	0.989242
GO_ANION_HOMEOSTASIS	-0.2699	-0.0413	0.853428	0.995986
GO_LIPOPROTEIN_BIOSYNTHETIC_PROCESS	0.3224	-0.5304	0.0892096	0.965196
GO_RESPONSE_TO_FOLLICLE_STIMULATING_HORMONE	0.3676	0.0455	0.684211	0.989242
GO_PROTEIN_MANNOSYLATION	0.2344	0.0385	0.970512	0.999159
GO_REGULATION_OF_FATTY_ACID_TRANSPORT	-0.6163	-0.1901	0.684211	0.989242
GO_HORMONE_BIOSYNTHETIC_PROCESS	-0.0285	0.2298	0.630529	0.989242
GO_ELECTRON_TRANSPORT_CHAIN	0.1154	0.1332	1	1
GO_NUCLEOTIDE_EXCISION_REPAIR_DNA_GAP_FILLING	0.1069	-0.3252	0.075256	0.965196
GO_GLYCOSPHINGOLIPID_BIOSYNTHETIC_PROCESS	0.0182	0.0251	0.578742	0.987179
GO_RESPONSE_TO_ORGANIC_CYCLIC_COMPOUND	0.1264	0.2958	0.684211	0.989242
GO_CELL_COMMUNICATION_BY_ELECTRICAL_COUPLING	-0.12	-0.1293	0.739364	0.989242
GO_ONE_CARBON_METABOLIC_PROCESS	0.5589	0.4082	0.853428	0.995986
GO_TRANSEPITHELIAL_TRANSPORT	-0.3061	0.2821	0.217563	0.965196
GO_VACUOLAR_ACIDIFICATION	0.0154	0.0076	0.578742	0.987179
GO_CELL_DIFFERENTIATION_IN_HINDBRAIN	-0.1015	-0.5603	0.352681	0.978703
GO_NEGATIVE_REGULATION_OF_CELL_MORPHOGENESIS_INVOLVED_IN_DIFFERENTIATION	-0.175	-0.1038	0.970512	0.999159
GO_REGULATION_OF_PEROXISOME_PROLIFERATOR_ACTIVATED_RECEPTOR_SIGNALING_PATHWAY	0.3046	0.0464	0.481251	0.987179
GO_POSITIVE_REGULATION_OF_CD4_POSITIVE_ALPHA_BETA_T_CELL_ACTIVATION	-0.6161	0.4407	0.0524259	0.965196
GO_GLYCOPROTEIN_CATABOLIC_PROCESS	0.3175	-0.0155	0.314999	0.978703
GO_REGULATION_OF_LYMPHOCYTE_CHEMOTAXIS	0.2549	0.0919	0.578742	0.987179
GO_RENAL_WATER_HOMEOSTASIS	-0.1072	-0.1625	0.853428	0.995986
GO_REGULATION_OF_DNA_METHYLATION	-0.4404	-0.0818	0.217563	0.965196
GO_MITOTIC_NUCLEAR_DIVISION	-0.3392	-0.0188	0.528849	0.987179
GO_NEGATIVE_REGULATION_OF_MYELOID_LEUKOCYTE_DIFFERENTIATION	-0.2012	-0.0803	0.528849	0.987179
GO_FAT_SOLUBLE_VITAMIN_METABOLIC_PROCESS	-0.0506	0.438	0.314999	0.978703
GO_ACTOMYOSIN_STRUCTURE_ORGANIZATION	0.158	-0.1744	0.795936	0.993018
GO_POSITIVE_REGULATION_OF_CELL_CYCLE_PROCESS	0.4311	0.0451	0.481251	0.987179
GO_REGULATION_OF_CHONDROCYTE_DIFFERENTIATION	-0.0597	0.0131	0.970512	0.999159
GO_PALLIUM_DEVELOPMENT	-0.1726	0.0141	0.393048	0.987179
GO_REGULATION_OF_RESPONSE_TO_STRESS	0.1536	-0.2575	0.165494	0.965196
GO_POSITIVE_REGULATION_OF_INTERLEUKIN_1_PRODUCTION	-0.2018	-0.367	0.393048	0.987179
GO_MYOFIBRIL_ASSEMBLY	0.3764	0.1924	0.911797	0.995986
GO_NEGATIVE_REGULATION_OF_CHEMOTAXIS	0.3944	-0.1036	0.314999	0.978703
GO_BLOOD_COAGULATION_INTRINSIC_PATHWAY	-0.2131	0.2253	0.739364	0.989242
GO_GLOMERULUS_DEVELOPMENT	0.0296	0.1454	0.684211	0.989242
GO_TELOMERE_MAINTENANCE_VIA_RECOMBINATION	0.7227	-0.192	0.217563	0.965196
GO_REGULATION_OF_RELEASE_OF_CYTOCHROME_C_FROM_MITOCHONDRIA	-0.2606	-0.0805	0.481251	0.987179
GO_CELL_CELL_SIGNALING_INVOLVED_IN_CARDIAC_CONDUCTION	-0.4609	-0.0189	0.0892096	0.965196
GO_CELLULAR_RESPONSE_TO_THYROID_HORMONE_STIMULUS	0.0612	0.1644	0.970512	0.999159
GO_POSITIVE_REGULATION_OF_NF_KAPPAB_TRANSCRIPTION_FACTOR_ACTIVITY	-0.2564	-0.1639	0.795936	0.993018
GO_MITOCHONDRIAL_RNA_PROCESSING	-0.0765	0.275	0.528849	0.987179
GO_CELLULAR_LIPID_CATABOLIC_PROCESS	-0.391	0.6029	0.0146896	0.965196
GO_REGULATION_OF_CARDIAC_MUSCLE_CELL_ACTION_POTENTIAL	0.5009	-0.1486	0.165494	0.965196
GO_REGULATION_OF_ALPHA_BETA_T_CELL_DIFFERENTIATION	-0.4015	0.5961	0.0630128	0.965196
GO_MULTICELLULAR_ORGANISM_GROWTH	-0.0359	-0.4944	0.578742	0.987179
GO_GRANULOCYTE_MIGRATION	0.0643	0.1548	0.853428	0.995986
GO_POSITIVE_REGULATION_OF_ANTIGEN_RECEPTOR_MEDIATED_SIGNALING_PATHWAY	-0.2718	-0.3485	0.578742	0.987179
GO_NCRNA_METABOLIC_PROCESS	0.2668	-0.3436	0.247451	0.966395
GO_NEGATIVE_REGULATION_OF_BMP_SIGNALING_PATHWAY	-0.1111	0.0906	0.853428	0.995986
GO_POSITIVE_REGULATION_OF_NEURAL_PRECURSOR_CELL_PROLIFERATION	0.0833	0.0388	1	1
GO_REGULATION_OF_CELLULAR_EXTRAVASATION	0.4453	0.0208	0.481251	0.987179
GO_CARDIAC_MUSCLE_TISSUE_MORPHOGENESIS	0.1677	-0.3018	0.970512	0.999159
GO_MITOTIC_G2_DNA_DAMAGE_CHECKPOINT	-0.0345	0.0746	1	1
GO_POSITIVE_REGULATION_OF_PROTEIN_AUTOPHOSPHORYLATION	-0.0436	-0.0136	1	1
GO_NEGATIVE_REGULATION_OF_NUCLEOCYTOPLASMIC_TRANSPORT	0.3667	0.0611	0.481251	0.987179
GO_POSITIVE_REGULATION_OF_CELL_ACTIVATION	-0.3167	-0.0731	0.481251	0.987179
GO_CARBOHYDRATE_BIOSYNTHETIC_PROCESS	0.1346	0.314	0.853428	0.995986
GO_AMINO_SUGAR_METABOLIC_PROCESS	-0.3689	-0.3957	0.739364	0.989242
GO_REGULATION_OF_CYTOKINESIS	-0.3356	0.076	0.14314	0.965196
GO_VITAMIN_BIOSYNTHETIC_PROCESS	-0.3468	0.0411	0.578742	0.987179
GO_MUSCLE_ORGAN_MORPHOGENESIS	0.1128	-0.2565	0.217563	0.965196
GO_AMINO_ACID_TRANSPORT	0.3528	0.5752	0.739364	0.989242
GO_POSITIVE_REGULATION_OF_CELL_ADHESION_MEDIATED_BY_INTEGRIN	0.1286	-0.0858	0.795936	0.993018
GO_REGULATION_OF_MICROTUBULE_BASED_MOVEMENT	-0.0952	0.5142	0.0892096	0.965196
GO_EXOCRINE_SYSTEM_DEVELOPMENT	-0.0191	-0.2827	0.578742	0.987179
GO_AMINOGLYCAN_METABOLIC_PROCESS	0.3267	-0.1994	0.435872	0.987179
GO_NEGATIVE_REGULATION_OF_MYOBLAST_DIFFERENTIATION	-0.0487	-0.6032	0.105122	0.965196
GO_MACROPHAGE_ACTIVATION	-0.2415	0.0458	0.481251	0.987179
GO_CELL_CYCLE_G1_S_PHASE_TRANSITION	0.4135	-0.4453	0.035463	0.965196
GO_RNA_SPLICING_VIA_TRANSESTERIFICATION_REACTIONS	-0.2302	0.0959	0.435872	0.987179
GO_BLOOD_VESSEL_MORPHOGENESIS	0.2691	-0.1087	0.481251	0.987179
GO_PHOTORECEPTOR_CELL_DEVELOPMENT	-0.1225	0.091	1	1
GO_PROTEIN_PHOSPHORYLATION	0.267	-0.508	0.035463	0.965196
GO_CENTRAL_NERVOUS_SYSTEM_NEURON_DIFFERENTIATION	-0.0006	-0.5374	0.279861	0.972781
GO_REGULATION_OF_CELL_DIFFERENTIATION	0.1407	0.1084	0.853428	0.995986
GO_ENDOTHELIUM_DEVELOPMENT	0.0254	-0.0821	0.684211	0.989242
GO_DOUBLE_STRAND_BREAK_REPAIR	0.2387	-0.4101	0.247451	0.966395
GO_NUCLEOBASE_CONTAINING_COMPOUND_TRANSPORT	-0.42	0.0061	0.578742	0.987179
GO_REGULATION_OF_NEURON_MIGRATION	-0.2314	-0.0411	0.970512	0.999159
GO_MESONEPHRIC_TUBULE_MORPHOGENESIS	0.5759	0.0744	0.578742	0.987179
GO_RELEASE_OF_CYTOCHROME_C_FROM_MITOCHONDRIA	0.0438	0.1536	0.911797	0.995986
GO_RESPONSE_TO_INTERLEUKIN_1	-0.2518	-0.4099	0.314999	0.978703
GO_EMBRYONIC_HINDLIMB_MORPHOGENESIS	0.3624	-0.4289	0.0892096	0.965196
GO_WATER_SOLUBLE_VITAMIN_METABOLIC_PROCESS	-0.29	-0.1333	0.435872	0.987179
GO_SIGNAL_TRANSDUCTION_IN_ABSENCE_OF_LIGAND	0.1264	-0.2662	0.393048	0.987179
GO_RNA_CAPPING	-0.0063	0.0122	0.795936	0.993018
GO_LIVER_REGENERATION	0.0226	-0.2597	0.481251	0.987179
GO_REGULATION_OF_REACTIVE_OXYGEN_SPECIES_METABOLIC_PROCESS	-0.2085	-0.2042	0.435872	0.987179
GO_NEGATIVE_REGULATION_OF_DEFENSE_RESPONSE	0.1527	-0.3012	0.279861	0.972781
GO_DNA_REPLICATION_INITIATION	0.3749	0.7153	0.795936	0.993018
GO_POSITIVE_REGULATION_OF_DENDRITE_DEVELOPMENT	-0.1036	-0.3818	0.970512	0.999159
GO_REGULATION_OF_CAMP_MEDIATED_SIGNALING	0.0362	-0.3255	0.393048	0.987179
GO_ASTROCYTE_DIFFERENTIATION	0.0284	-0.2859	0.14314	0.965196
GO_PROTEIN_MONOUBIQUITINATION	0.1169	-0.181	0.217563	0.965196
GO_FACE_DEVELOPMENT	0.0333	-0.0372	0.630529	0.989242
GO_RNA_DESTABILIZATION	-0.2236	0.0399	0.578742	0.987179
GO_RESPONSE_TO_ESTROGEN	0.7223	-0.0174	1	1
GO_DETOXIFICATION	-0.2837	0.346	0.393048	0.987179
GO_CILIUM_OR_FLAGELLUM_DEPENDENT_CELL_MOTILITY	0.1837	-0.0952	0.853428	0.995986
GO_VERY_LONG_CHAIN_FATTY_ACID_METABOLIC_PROCESS	-0.1434	0.1384	0.853428	0.995986
GO_ESTABLISHMENT_OF_PROTEIN_LOCALIZATION_TO_MEMBRANE	-0.3445	-0.4833	0.684211	0.989242
GO_SMALL_GTPASE_MEDIATED_SIGNAL_TRANSDUCTION	-0.3506	-0.3036	1	1
GO_REGULATION_OF_PEPTIDASE_ACTIVITY	0.5748	-0.4821	0.0432571	0.965196
GO_POSITIVE_REGULATION_OF_PROTEIN_SERINE_THREONINE_KINASE_ACTIVITY	0.3925	0.1661	0.578742	0.987179
GO_BROWN_FAT_CELL_DIFFERENTIATION	0.0744	0.8315	0.0432571	0.965196
GO_REGULATION_OF_CENTROSOME_CYCLE	-0.4617	-0.2649	0.481251	0.987179
GO_POSITIVE_REGULATION_OF_TRANSFERASE_ACTIVITY	-0.078	0.1269	0.630529	0.989242
GO_REGULATION_OF_IMMUNE_SYSTEM_PROCESS	0.2629	-0.1904	0.528849	0.987179
GO_PROTEIN_ADP_RIBOSYLATION	0.1143	0.2468	0.970512	0.999159
GO_NEGATIVE_REGULATION_OF_CARTILAGE_DEVELOPMENT	-0.1441	-0.4959	0.165494	0.965196
GO_CHONDROITIN_SULFATE_BIOSYNTHETIC_PROCESS	-0.1894	0.0512	0.853428	0.995986
GO_PROTEIN_SUMOYLATION	0.1745	-0.4124	0.352681	0.978703
GO_MEGAKARYOCYTE_DEVELOPMENT	0.7747	0.1836	0.352681	0.978703
GO_REGULATION_OF_HISTONE_H3_K9_METHYLATION	0.2531	-0.2708	0.684211	0.989242
GO_VASODILATION	-0.1814	0.0466	0.393048	0.987179
GO_NEGATIVE_REGULATION_OF_MITOTIC_CELL_CYCLE	-0.2808	-0.6773	0.352681	0.978703
GO_NEGATIVE_REGULATION_OF_MOLECULAR_FUNCTION	-0.4083	0.1475	0.853428	0.995986
GO_POSITIVE_REGULATION_OF_AXON_EXTENSION	0.2248	0.2534	0.970512	0.999159
GO_PIGMENT_CELL_DIFFERENTIATION	-0.277	-0.5148	0.435872	0.987179
GO_ORGAN_GROWTH	0.1955	0.5229	0.630529	0.989242
GO_REGULATION_OF_LYMPHOCYTE_DIFFERENTIATION	-0.6064	-0.1556	0.528849	0.987179
GO_REGULATION_OF_BONE_REMODELING	-0.2304	0.0653	0.247451	0.966395
GO_NERVE_DEVELOPMENT	-0.0935	0.0432	0.684211	0.989242
GO_REGULATION_OF_NEUROBLAST_PROLIFERATION	-0.0455	0.5652	0.352681	0.978703
GO_PHAGOSOME_ACIDIFICATION	-0.2198	-0.2842	0.630529	0.989242
GO_REGULATION_OF_CELL_SIZE	0.3407	0.0803	0.853428	0.995986
GO_TETRAPYRROLE_METABOLIC_PROCESS	0.2161	0.0345	0.970512	0.999159
GO_REGULATION_OF_CENTROSOME_DUPLICATION	0.3629	0.3202	0.853428	0.995986
GO_NEGATIVE_REGULATION_OF_TRANSFERASE_ACTIVITY	-0.7107	0.0556	0.123005	0.965196
GO_POSITIVE_REGULATION_OF_CARDIAC_MUSCLE_TISSUE_DEVELOPMENT	0.1237	-0.2689	0.684211	0.989242
GO_RIBONUCLEOPROTEIN_COMPLEX_SUBUNIT_ORGANIZATION	-0.2328	0.0002	0.247451	0.966395
GO_REGULATION_OF_CALCIUM_ION_TRANSPORT_INTO_CYTOSOL	-0.2764	-0.4317	1	1
GO_BLASTOCYST_DEVELOPMENT	0.394	0.6317	0.970512	0.999159
GO_REGULATION_OF_GRANULOCYTE_CHEMOTAXIS	-0.188	0.3277	0.279861	0.972781
GO_CHROMATIN_ORGANIZATION	-0.4238	0.1111	0.352681	0.978703
GO_POSITIVE_REGULATION_OF_CYTOKINESIS	-0.1574	0.0465	0.630529	0.989242
GO_EPHRIN_RECEPTOR_SIGNALING_PATHWAY	0.0504	0.4928	0.314999	0.978703
GO_ORGANIC_ANION_TRANSPORT	0.3231	-0.4983	0.0432571	0.965196
GO_RESPONSE_TO_OXYGEN_CONTAINING_COMPOUND	0.0042	-0.0009	0.911797	0.995986
GO_BICARBONATE_TRANSPORT	0.6484	-0.12	0.165494	0.965196
GO_POSITIVE_REGULATION_OF_EXCITATORY_POSTSYNAPTIC_POTENTIAL	-0.1249	-0.0384	0.970512	0.999159
GO_SEGMENTATION	-0.1687	0.037	0.795936	0.993018
GO_POSITIVE_REGULATION_OF_PEPTIDASE_ACTIVITY	-0.3869	-0.4005	0.630529	0.989242
GO_POSITIVE_REGULATION_OF_T_CELL_CYTOKINE_PRODUCTION	-0.7477	0.1365	0.00208924	0.965196
GO_REGULATION_OF_OLIGODENDROCYTE_DIFFERENTIATION	-0.0663	0.0294	0.528849	0.987179
GO_TRNA_METHYLATION	-0.1253	-0.1719	0.853428	0.995986
GO_INTERACTION_WITH_HOST	-0.0279	-0.2981	0.352681	0.978703
GO_GASTRULATION	-0.0949	0.2195	0.435872	0.987179
GO_RESPONSE_TO_UV	-0.1472	0.4986	0.352681	0.978703
GO_REGULATION_OF_NEUROTRANSMITTER_TRANSPORT	-0.0509	0.1868	0.795936	0.993018
GO_NEGATIVE_REGULATION_OF_VASCULATURE_DEVELOPMENT	-0.0514	-0.2923	0.352681	0.978703
GO_VIRAL_GENOME_REPLICATION	-0.1729	-0.5233	0.481251	0.987179
GO_NUCLEOTIDE_EXCISION_REPAIR	0.6531	0.0612	0.435872	0.987179
GO_POSITIVE_REGULATION_OF_REACTIVE_OXYGEN_SPECIES_METABOLIC_PROCESS	0.0954	-0.3779	0.190316	0.965196
GO_NEGATIVE_REGULATION_OF_RELEASE_OF_CYTOCHROME_C_FROM_MITOCHONDRIA	-0.2231	1.1118	0.0232306	0.965196
GO_GOLGI_TO_ENDOSOME_TRANSPORT	-0.3508	0.0332	0.190316	0.965196
GO_REGULATION_OF_MUSCLE_HYPERTROPHY	-0.0932	0.0873	0.911797	0.995986
GO_CARBOHYDRATE_TRANSMEMBRANE_TRANSPORT	0.1206	0.1601	1	1
GO_SULFUR_COMPOUND_TRANSPORT	0.8805	0.0751	0.314999	0.978703
GO_FATTY_ACID_BIOSYNTHETIC_PROCESS	0.6037	-0.4047	0.075256	0.965196
GO_HEART_FORMATION	-0.286	0.0971	0.352681	0.978703
GO_RECEPTOR_INTERNALIZATION	-0.1698	0.1807	0.352681	0.978703
GO_POSITIVE_REGULATION_OF_MAST_CELL_ACTIVATION	-0.0577	-0.0453	0.795936	0.993018
GO_PARTURITION	-0.5535	0.1012	0.217563	0.965196
GO_NEGATIVE_REGULATION_OF_ANDROGEN_RECEPTOR_SIGNALING_PATHWAY	-0.2624	0.1336	0.528849	0.987179
GO_REGULATION_OF_ARP2_3_COMPLEX_MEDIATED_ACTIN_NUCLEATION	-0.1159	-0.0664	0.684211	0.989242
GO_HOMEOSTASIS_OF_NUMBER_OF_CELLS	-0.1859	0.3355	0.352681	0.978703
GO_DIOL_METABOLIC_PROCESS	-0.0767	-0.0074	0.853428	0.995986
GO_REGULATION_OF_RYANODINE_SENSITIVE_CALCIUM_RELEASE_CHANNEL_ACTIVITY	-0.5077	0.0769	0.314999	0.978703
GO_REGULATION_OF_LIPID_TRANSPORT	0.0759	-0.5804	0.0892096	0.965196
GO_REGULATION_OF_REPRODUCTIVE_PROCESS	-0.2615	-0.0288	0.630529	0.989242
GO_REGULATION_OF_MEMBRANE_PROTEIN_ECTODOMAIN_PROTEOLYSIS	-0.1639	0.0136	0.217563	0.965196
GO_POSITIVE_REGULATION_OF_HORMONE_SECRETION	0.1519	0.0845	0.630529	0.989242
GO_DNA_STRAND_ELONGATION	0.1924	0.4832	0.795936	0.993018
GO_REGULATION_OF_CELL_DIVISION	-0.1447	0.0761	0.528849	0.987179
GO_MULTIVESICULAR_BODY_SORTING_PATHWAY	-0.2405	0.1366	0.247451	0.966395
GO_REGULATION_OF_LYMPHOCYTE_MEDIATED_IMMUNITY	-0.1462	0.0898	0.684211	0.989242
GO_SOMATIC_DIVERSIFICATION_OF_IMMUNE_RECEPTORS	0.4812	-0.1529	0.314999	0.978703
GO_NOTCH_SIGNALING_PATHWAY	0.2488	0.147	1	1
GO_POSITIVE_REGULATION_OF_CELLULAR_RESPONSE_TO_INSULIN_STIMULUS	-0.6242	-0.2846	0.795936	0.993018
GO_RESPONSE_TO_RADIATION	-0.1598	-0.4131	0.190316	0.965196
GO_BILE_ACID_AND_BILE_SALT_TRANSPORT	-0.0044	0.4743	0.528849	0.987179
GO_HEART_DEVELOPMENT	-0.3747	-0.3259	0.911797	0.995986
GO_TISSUE_REGENERATION	-0.02	0.0688	1	1
GO_MESODERM_MORPHOGENESIS	-0.1738	-0.1663	0.853428	0.995986
GO_NEGATIVE_REGULATION_OF_SMOOTHENED_SIGNALING_PATHWAY	-0.1422	-0.3803	0.435872	0.987179
GO_RECEPTOR_METABOLIC_PROCESS	-0.2178	-0.0116	0.970512	0.999159
GO_NUCLEOSIDE_SALVAGE	-0.0534	0.2207	0.352681	0.978703
GO_INFLAMMATORY_RESPONSE	-0.4049	-0.2853	1	1
GO_REGULATION_OF_NIK_NF_KAPPAB_SIGNALING	-0.3527	0.4322	0.190316	0.965196
GO_NEGATIVE_REGULATION_OF_ANOIKIS	-0.3954	-0.1975	0.911797	0.995986
GO_REGULATION_OF_TRANSCRIPTION_FROM_RNA_POLYMERASE_II_PROMOTER_IN_RESPONSE_TO_HYPOXIA	0.0541	-0.4548	0.165494	0.965196
GO_REGULATION_OF_INTRACELLULAR_PROTEIN_TRANSPORT	0.0224	0.1113	0.970512	0.999159
GO_PIGMENT_GRANULE_ORGANIZATION	0.3243	0.0933	0.528849	0.987179
GO_REGULATION_OF_CELL_CYCLE	0.1751	-0.303	0.578742	0.987179
GO_TUBE_DEVELOPMENT	-0.2376	-0.2086	0.911797	0.995986
GO_LOCOMOTION	0.2527	0.0144	0.739364	0.989242
GO_REGULATION_OF_INTRINSIC_APOPTOTIC_SIGNALING_PATHWAY_IN_RESPONSE_TO_DNA_DAMAGE_BY_P53_CLASS_MEDIATOR	-0.4647	0.3527	0.0288056	0.965196
GO_POSITIVE_REGULATION_OF_EPIDERMIS_DEVELOPMENT	-0.2305	-0.0246	0.630529	0.989242
GO_RESPONSE_TO_EXTRACELLULAR_STIMULUS	-0.0197	-0.2283	0.911797	0.995986
GO_REGULATION_OF_PROTEIN_CONTAINING_COMPLEX_ASSEMBLY	0.0111	0.0504	1	1
GO_REGULATION_OF_REGULATED_SECRETORY_PATHWAY	-0.27	-0.4101	0.911797	0.995986
GO_POSITIVE_REGULATION_OF_RECEPTOR_INTERNALIZATION	-0.3363	0.5634	0.0892096	0.965196
GO_CARDIAC_MUSCLE_CELL_CONTRACTION	0.0684	0.1132	0.970512	0.999159
GO_REGULATION_OF_B_CELL_APOPTOTIC_PROCESS	-0.4395	0.048	0.0892096	0.965196
GO_MITOCHONDRIAL_RNA_METABOLIC_PROCESS	-0.1144	-0.1984	0.578742	0.987179
GO_MODULATION_OF_EXCITATORY_POSTSYNAPTIC_POTENTIAL	-0.0555	-0.352	0.578742	0.987179
GO_NUCLEUS_LOCALIZATION	-0.1113	0.0763	0.435872	0.987179
GO_RESPONSE_TO_HEPATOCYTE_GROWTH_FACTOR	0.1486	0.0467	0.684211	0.989242
GO_ORGANELLE_ASSEMBLY	0.1234	-0.1622	0.795936	0.993018
GO_MITOTIC_DNA_INTEGRITY_CHECKPOINT	0.0687	0.1271	0.739364	0.989242
GO_FATTY_ACID_DERIVATIVE_TRANSPORT	-0.3743	0.3696	0.435872	0.987179
GO_CARDIAC_VENTRICLE_DEVELOPMENT	-0.0223	-0.2061	0.739364	0.989242
GO_GLYCEROLIPID_BIOSYNTHETIC_PROCESS	0.4301	0.3549	1	1
GO_REGULATION_OF_GLUCOSE_METABOLIC_PROCESS	0.0961	0.4085	0.911797	0.995986
GO_POSITIVE_REGULATION_OF_SODIUM_ION_TRANSMEMBRANE_TRANSPORT	0.0134	-0.0662	1	1
GO_POSITIVE_REGULATION_OF_HEART_CONTRACTION	0.1028	-0.0945	0.481251	0.987179
GO_EXTRINSIC_APOPTOTIC_SIGNALING_PATHWAY_VIA_DEATH_DOMAIN_RECEPTORS	-0.115	-0.2844	0.481251	0.987179
GO_PURINE_NUCLEOSIDE_BIOSYNTHETIC_PROCESS	-0.3983	-0.5282	0.578742	0.987179
GO_FEMALE_SEX_DIFFERENTIATION	0.2253	0.1947	1	1
GO_POSITIVE_REGULATION_OF_PHAGOCYTOSIS	-0.2666	-0.4347	0.352681	0.978703
GO_CELLULAR_RESPONSE_TO_ETHANOL	0.9309	0.0636	0.578742	0.987179
GO_RESPIRATORY_BURST	-0.1126	-0.274	0.481251	0.987179
GO_POSITIVE_REGULATION_OF_DNA_REPAIR	0.0941	0.123	0.970512	0.999159
GO_NIK_NF_KAPPAB_SIGNALING	0.0219	0.2538	0.970512	0.999159
GO_MAMMARY_GLAND_DEVELOPMENT	-0.3831	0.0434	0.528849	0.987179
GO_NEGATIVE_REGULATION_OF_SECRETION	-0.4665	-0.1279	0.528849	0.987179
GO_MITOTIC_SPINDLE_ORGANIZATION	-0.1088	-0.3064	0.352681	0.978703
GO_REGULATION_OF_PROTEIN_CATABOLIC_PROCESS	-0.3269	-0.0923	0.630529	0.989242
GO_REGULATION_OF_CD4_POSITIVE_ALPHA_BETA_T_CELL_ACTIVATION	0.295	-0.2801	0.217563	0.965196
GO_MAINTENANCE_OF_CELL_POLARITY	-0.381	0.0247	0.970512	0.999159
GO_MRNA_CLEAVAGE	-0.0346	0.1973	0.578742	0.987179
GO_GLYCINE_METABOLIC_PROCESS	0.6132	-0.0207	0.247451	0.966395
GO_POSITIVE_REGULATION_OF_CHEMOKINE_PRODUCTION	-0.4227	0.9288	0.739364	0.989242
GO_REGULATION_OF_GLYCOGEN_METABOLIC_PROCESS	-0.2051	-0.0929	0.739364	0.989242
GO_ENDODERM_DEVELOPMENT	-0.6074	-0.022	0.393048	0.987179
GO_PROTEIN_TRANSPORT_ALONG_MICROTUBULE	-0.1302	0.0654	1	1
GO_REGULATION_OF_LIPOPOLYSACCHARIDE_MEDIATED_SIGNALING_PATHWAY	-0.2115	-0.2696	0.795936	0.993018
GO_PYRIMIDINE_CONTAINING_COMPOUND_METABOLIC_PROCESS	-0.0545	-0.1527	0.911797	0.995986
GO_OXIDATION_REDUCTION_PROCESS	-0.3269	0.992	0.123005	0.965196
GO_RESPONSE_TO_ATP	-0.5243	-0.3761	0.739364	0.989242
GO_WATER_HOMEOSTASIS	-0.1789	0.0755	0.630529	0.989242
GO_GOLGI_TO_PLASMA_MEMBRANE_PROTEIN_TRANSPORT	0.3156	-0.388	0.0232306	0.965196
GO_LONG_TERM_MEMORY	-0.2464	0.198	0.314999	0.978703
GO_ADRENAL_GLAND_DEVELOPMENT	0.1164	-0.5707	0.105122	0.965196
GO_CELLULAR_RESPONSE_TO_CHOLESTEROL	-0.3973	-0.0507	0.481251	0.987179
GO_VIRAL_LIFE_CYCLE	0.2886	-0.3573	0.105122	0.965196
GO_ENTRAINMENT_OF_CIRCADIAN_CLOCK	-0.1936	0.205	0.352681	0.978703
GO_POSITIVE_REGULATION_OF_IMMUNOGLOBULIN_PRODUCTION	-0.0155	-0.116	0.970512	0.999159
GO_REGULATION_OF_ESTABLISHMENT_OF_PROTEIN_LOCALIZATION_TO_MITOCHONDRION	0.1783	-0.4446	0.190316	0.965196
GO_REGULATION_OF_SENSORY_PERCEPTION	-0.1427	-0.1287	0.911797	0.995986
GO_RESPONSE_TO_AUDITORY_STIMULUS	-0.3612	0.4833	0.123005	0.965196
GO_MAINTENANCE_OF_CELL_NUMBER	0.0761	0.621	0.217563	0.965196
GO_CELL_MORPHOGENESIS_INVOLVED_IN_DIFFERENTIATION	-0.2987	-0.5864	0.352681	0.978703
GO_NEGATIVE_REGULATION_OF_CHROMOSOME_ORGANIZATION	-0.1267	0.1082	0.739364	0.989242
GO_COENZYME_BIOSYNTHETIC_PROCESS	-0.05	-0.2759	0.970512	0.999159
GO_EPIBOLY	-0.0714	-0.5801	0.190316	0.965196
GO_NEGATIVE_REGULATION_OF_INFLAMMATORY_RESPONSE	-0.6503	-0.0124	0.279861	0.972781
GO_REGULATION_OF_CALCIUM_ION_DEPENDENT_EXOCYTOSIS	-0.1641	-0.5588	0.075256	0.965196
GO_CENTRAL_NERVOUS_SYSTEM_PROJECTION_NEURON_AXONOGENESIS	-0.0885	0.3237	0.435872	0.987179
GO_INFLAMMATORY_RESPONSE_TO_ANTIGENIC_STIMULUS	0.3179	-0.1382	0.217563	0.965196
GO_ORGANOPHOSPHATE_CATABOLIC_PROCESS	-0.097	0.4332	0.393048	0.987179
GO_POSITIVE_REGULATION_OF_P38MAPK_CASCADE	0.1025	-0.0227	0.795936	0.993018
GO_RESPONSE_TO_CAFFEINE	-0.6194	0.1126	0.035463	0.965196
GO_CRANIAL_SKELETAL_SYSTEM_DEVELOPMENT	-0.2732	-0.1983	0.739364	0.989242
GO_DNA_TEMPLATED_TRANSCRIPTION_INITIATION	0.3215	-0.019	0.217563	0.965196
GO_REGULATION_OF_HORMONE_BIOSYNTHETIC_PROCESS	-0.2144	0.0008	0.970512	0.999159
GO_POSITIVE_REGULATION_OF_NEUROTRANSMITTER_SECRETION	-0.1197	0.2507	0.105122	0.965196
GO_GENETIC_IMPRINTING	0.5185	-0.0862	0.314999	0.978703
GO_CELLULAR_PROCESS_INVOLVED_IN_REPRODUCTION_IN_MULTICELLULAR_ORGANISM	-0.1158	0.1312	0.314999	0.978703
GO_POSITIVE_REGULATION_OF_CELL_DEATH	-0.0846	0.143	0.578742	0.987179
GO_TUMOR_NECROSIS_FACTOR_MEDIATED_SIGNALING_PATHWAY	0.3575	0.0481	0.578742	0.987179
GO_DEFENSE_RESPONSE_TO_GRAM_NEGATIVE_BACTERIUM	0.1395	-0.262	0.630529	0.989242
GO_SIGNAL_RELEASE	-0.0555	-0.2848	0.578742	0.987179
GO_REGULATION_OF_EXOSOMAL_SECRETION	-0.0002	0.3692	0.352681	0.978703
GO_REGULATION_OF_INCLUSION_BODY_ASSEMBLY	-0.0148	0.225	0.279861	0.972781
GO_REGULATION_OF_T_CELL_DIFFERENTIATION	0.0298	0.2798	0.578742	0.987179
GO_ADAPTIVE_IMMUNE_RESPONSE	0.2744	0.0364	0.528849	0.987179
GO_TRANSLESION_SYNTHESIS	0.8014	0.0624	0.314999	0.978703
GO_METHIONINE_METABOLIC_PROCESS	-0.3981	0.3361	0.0432571	0.965196
GO_DICARBOXYLIC_ACID_TRANSPORT	0.2861	0.1039	0.853428	0.995986
GO_DNA_RECOMBINATION	0.0482	-0.5529	0.105122	0.965196
GO_POST_TRANSLATIONAL_PROTEIN_MODIFICATION	0.4466	0.2591	0.911797	0.995986
GO_PROTEIN_FOLDING	0.2542	0.4438	0.970512	0.999159
GO_REGULATION_OF_MRNA_POLYADENYLATION	0.5281	-0.3268	0.217563	0.965196
GO_NEURON_MIGRATION	-0.1379	0.1326	0.105122	0.965196
GO_REGULATION_OF_ATTACHMENT_OF_SPINDLE_MICROTUBULES_TO_KINETOCHORE	-0.173	-0.4286	0.435872	0.987179
GO_REGULATION_OF_ACTION_POTENTIAL	-0.0152	0.538	0.314999	0.978703
GO_POSITIVE_REGULATION_OF_TISSUE_REMODELING	-0.1108	0.1014	0.795936	0.993018
GO_REGULATION_OF_PROTEASOMAL_PROTEIN_CATABOLIC_PROCESS	0.072	-0.3846	0.684211	0.989242
GO_DORSAL_VENTRAL_NEURAL_TUBE_PATTERNING	-0.458	-0.0726	0.684211	0.989242
GO_TOLL_LIKE_RECEPTOR_4_SIGNALING_PATHWAY	0.2211	0.0993	0.279861	0.972781
GO_POSITIVE_REGULATION_OF_MYELOID_CELL_DIFFERENTIATION	0.0371	-0.2952	0.393048	0.987179
GO_CALCIUM_ION_REGULATED_EXOCYTOSIS	0.6351	-0.0376	0.217563	0.965196
GO_CELLULAR_RESPONSE_TO_NITROGEN_COMPOUND	-0.3893	-0.2466	0.528849	0.987179
GO_MOLTING_CYCLE	0.5737	-0.4874	0.0185434	0.965196
GO_CHROMOSOME_ORGANIZATION_INVOLVED_IN_MEIOTIC_CELL_CYCLE	0.1096	0.0891	0.739364	0.989242
GO_POSITIVE_REGULATION_OF_PEPTIDYL_THREONINE_PHOSPHORYLATION	0.321	0.0705	0.578742	0.987179
GO_DNA_BIOSYNTHETIC_PROCESS	-0.0782	-0.1462	1	1
GO_SUBSTRATE_ADHESION_DEPENDENT_CELL_SPREADING	-0.3101	-0.0416	0.739364	0.989242
GO_MULTI_ORGANISM_LOCALIZATION	-0.0616	-0.0484	0.795936	0.993018
GO_NEGATIVE_REGULATION_OF_CELL_DEATH	-0.1012	0.5552	0.217563	0.965196
GO_TRANSCRIPTION_INITIATION_FROM_RNA_POLYMERASE_II_PROMOTER	-0.0414	-0.2364	0.528849	0.987179
GO_POSITIVE_REGULATION_OF_DEVELOPMENTAL_GROWTH	-0.5089	0.3078	0.0146896	0.965196
GO_REGULATION_OF_ERYTHROCYTE_DIFFERENTIATION	0.1257	0.0499	0.435872	0.987179
GO_METANEPHRIC_NEPHRON_DEVELOPMENT	0.0965	-0.4238	0.279861	0.972781
GO_POSITIVE_REGULATION_OF_NERVOUS_SYSTEM_PROCESS	0.2426	0.1634	0.970512	0.999159
GO_NEUROGENESIS	0.203	-0.1717	1	1
GO_POSITIVE_REGULATION_OF_T_HELPER_CELL_DIFFERENTIATION	0.0982	0.6593	0.247451	0.966395
GO_NEGATIVE_REGULATION_OF_HUMORAL_IMMUNE_RESPONSE	-0.3191	0.2312	0.165494	0.965196
GO_POSITIVE_REGULATION_OF_AMINE_TRANSPORT	-0.066	-0.3506	0.352681	0.978703
GO_ENDOMEMBRANE_SYSTEM_ORGANIZATION	0.2843	0.1137	0.853428	0.995986
GO_APOPTOTIC_PROCESS_INVOLVED_IN_DEVELOPMENT	-0.1914	-0.0151	0.393048	0.987179
GO_GLYCEROPHOSPHOLIPID_METABOLIC_PROCESS	0.4206	0.5084	0.970512	0.999159
GO_REGULATION_OF_PROTEIN_ACETYLATION	0.2814	-0.2069	0.352681	0.978703
GO_REGULATION_OF_NERVOUS_SYSTEM_PROCESS	0.3758	0.058	0.352681	0.978703
GO_INTRINSIC_APOPTOTIC_SIGNALING_PATHWAY	0.0556	-0.2178	0.14314	0.965196
GO_SODIUM_ION_HOMEOSTASIS	-0.1982	0.6904	0.393048	0.987179
GO_CELLULAR_RESPONSE_TO_HEAT	-0.1816	-0.2779	0.739364	0.989242
GO_T_CELL_RECEPTOR_SIGNALING_PATHWAY	0.0135	0.3605	0.393048	0.987179
GO_REGULATION_OF_PROTEIN_STABILITY	-0.0281	-0.2454	0.970512	0.999159
GO_REGULATION_OF_DNA_METABOLIC_PROCESS	0.3099	0.1466	0.630529	0.989242
GO_NADH_METABOLIC_PROCESS	-0.0286	-0.1599	0.393048	0.987179
GO_POSITIVE_REGULATION_OF_NUCLEOCYTOPLASMIC_TRANSPORT	0.3143	-0.2368	0.165494	0.965196
GO_NATURAL_KILLER_CELL_MEDIATED_IMMUNITY	-0.1332	-0.444	0.247451	0.966395
GO_GROWTH	0.0348	0.6329	0.393048	0.987179
GO_EMBRYONIC_MORPHOGENESIS	0.1326	-0.1546	0.853428	0.995986
GO_NEGATIVE_REGULATION_OF_LYMPHOCYTE_APOPTOTIC_PROCESS	-0.3422	0.0789	0.481251	0.987179
GO_OOCYTE_DIFFERENTIATION	-0.724	0.0135	0.0146896	0.965196
GO_INTERSTRAND_CROSS_LINK_REPAIR	0.1578	0.0036	0.352681	0.978703
GO_REGULATION_OF_STEM_CELL_POPULATION_MAINTENANCE	-0.3146	0.1154	0.279861	0.972781
GO_POSITIVE_REGULATION_OF_TELOMERE_MAINTENANCE_VIA_TELOMERE_LENGTHENING	0.2401	0.1727	0.970512	0.999159
GO_ANDROGEN_METABOLIC_PROCESS	0.6209	-0.3706	0.0185434	0.965196
GO_NEGATIVE_REGULATION_OF_T_CELL_PROLIFERATION	0.687	-0.1738	0.165494	0.965196
GO_REGULATION_OF_T_CELL_CYTOKINE_PRODUCTION	0.2828	0.0338	0.314999	0.978703
GO_POSITIVE_REGULATION_OF_CARTILAGE_DEVELOPMENT	0.1235	-0.2706	0.528849	0.987179
GO_REGULATION_OF_CELLULAR_RESPONSE_TO_TRANSFORMING_GROWTH_FACTOR_BETA_STIMULUS	0.452	-0.1324	0.0892096	0.965196
GO_PHOSPHATIDYLINOSITOL_DEPHOSPHORYLATION	-0.3383	-0.0338	0.739364	0.989242
GO_DIGESTIVE_SYSTEM_PROCESS	0.4175	-0.3026	0.165494	0.965196
GO_ANTIGEN_PROCESSING_AND_PRESENTATION_OF_EXOGENOUS_PEPTIDE_ANTIGEN_VIA_MHC_CLASS_I	0.2376	0.053	0.528849	0.987179
GO_NEGATIVE_REGULATION_OF_CATALYTIC_ACTIVITY	0.0324	-0.2204	0.481251	0.987179
GO_CARDIAC_MUSCLE_TISSUE_DEVELOPMENT	-0.72	0.2997	0.00519604	0.965196
GO_LEUKOCYTE_APOPTOTIC_PROCESS	0.2337	0.0006	0.853428	0.995986
GO_NEGATIVE_REGULATION_OF_EMBRYONIC_DEVELOPMENT	-0.4021	-0.1539	0.684211	0.989242
GO_PEPTIDYL_GLUTAMIC_ACID_MODIFICATION	0.0455	0.5238	0.352681	0.978703
GO_REGULATION_OF_NOTCH_SIGNALING_PATHWAY	-0.2117	0.1379	0.578742	0.987179
GO_INTERFERON_GAMMA_MEDIATED_SIGNALING_PATHWAY	0.2377	0.1076	0.630529	0.989242
GO_POSITIVE_REGULATION_OF_CYTOKINE_SECRETION	0.1171	-0.1486	0.217563	0.965196
GO_MICROTUBULE_BUNDLE_FORMATION	-0.0511	0.3982	0.578742	0.987179
GO_NEGATIVE_REGULATION_OF_CYSTEINE_TYPE_ENDOPEPTIDASE_ACTIVITY	0.7858	0.1551	0.578742	0.987179
GO_RESPONSE_TO_CARBOHYDRATE	-0.0697	-0.4421	0.435872	0.987179
GO_ORGANIC_ACID_TRANSMEMBRANE_TRANSPORT	0.3181	0.1495	0.578742	0.987179
GO_REGULATION_OF_PROTEIN_MATURATION	0.2714	-0.3237	0.035463	0.965196
GO_MONOCARBOXYLIC_ACID_BIOSYNTHETIC_PROCESS	0.1859	-0.1855	0.528849	0.987179
GO_COLUMNAR_CUBOIDAL_EPITHELIAL_CELL_DEVELOPMENT	0.3275	-0.0517	0.630529	0.989242
GO_EAR_MORPHOGENESIS	-0.3459	0.1767	0.247451	0.966395
GO_TERMINATION_OF_RNA_POLYMERASE_II_TRANSCRIPTION	-0.1449	0.4023	0.217563	0.965196
GO_SYNAPTIC_SIGNALING	0.0757	-0.0755	0.853428	0.995986
GO_MITOTIC_CELL_CYCLE_CHECKPOINT	0.3374	-0.3283	0.190316	0.965196
GO_RESPONSE_TO_LIPID	-0.2603	-0.2419	0.853428	0.995986
GO_RESPONSE_TO_NICOTINE	-0.3252	0.0942	0.217563	0.965196
GO_NEGATIVE_REGULATION_OF_MACROAUTOPHAGY	-0.3996	0.4855	0.190316	0.965196
GO_POSITIVE_REGULATION_OF_GLYCOPROTEIN_METABOLIC_PROCESS	0.5021	0.3341	1	1
GO_REGULATION_OF_MITOPHAGY	0.1688	-0.4222	0.279861	0.972781
GO_FATTY_ACID_METABOLIC_PROCESS	-0.1361	-0.0058	0.528849	0.987179
GO_ACTIVATION_OF_IMMUNE_RESPONSE	0.0478	-0.1928	0.970512	0.999159
GO_POSITIVE_REGULATION_OF_PROTEIN_METABOLIC_PROCESS	-0.0613	0.0645	0.314999	0.978703
GO_CELL_CYCLE_G2_M_PHASE_TRANSITION	-0.1457	-0.3304	0.684211	0.989242
GO_NEGATIVE_REGULATION_OF_CYTOKINE_SECRETION	0.0365	0.1709	0.970512	0.999159
GO_VITAMIN_TRANSPORT	-0.3965	-0.1374	0.853428	0.995986
GO_REGULATION_OF_CYSTEINE_TYPE_ENDOPEPTIDASE_ACTIVITY_INVOLVED_IN_APOPTOTIC_SIGNALING_PATHWAY	0.0157	0.648	0.528849	0.987179
GO_NATURAL_KILLER_CELL_ACTIVATION	-0.1024	0.6002	0.217563	0.965196
GO_NEGATIVE_REGULATION_OF_BINDING	-0.2226	0.1313	0.352681	0.978703
GO_POSITIVE_REGULATION_BY_HOST_OF_VIRAL_PROCESS	-0.0108	0.5215	0.314999	0.978703
GO_POSITIVE_REGULATION_OF_CALCIUM_ION_TRANSPORT_INTO_CYTOSOL	-0.0839	0.0715	0.853428	0.995986
GO_REGULATION_OF_SMOOTHENED_SIGNALING_PATHWAY	-0.1903	0.2128	0.247451	0.966395
GO_RETINA_LAYER_FORMATION	-0.371	-0.2074	0.853428	0.995986
GO_EPIDERMIS_DEVELOPMENT	-0.3167	-0.1028	0.970512	0.999159
GO_CELLULAR_RESPONSE_TO_ZINC_ION	-0.2407	0.0921	0.190316	0.965196
GO_REGULATION_OF_GASTRULATION	0.066	0.1448	0.435872	0.987179
GO_CELLULAR_RESPONSE_TO_IONIZING_RADIATION	-0.3846	0.1537	0.247451	0.966395
GO_ACTIN_MEDIATED_CELL_CONTRACTION	-0.3028	-0.0541	0.578742	0.987179
GO_POSITIVE_REGULATION_OF_NEUROTRANSMITTER_TRANSPORT	-0.0559	0.744	0.035463	0.965196
GO_NEUTRAL_LIPID_BIOSYNTHETIC_PROCESS	0.0605	0.0326	0.911797	0.995986
GO_CELLULAR_RESPONSE_TO_NUTRIENT	0.0792	0.7496	0.578742	0.987179
GO_REGULATION_OF_DIGESTIVE_SYSTEM_PROCESS	0.3864	0.2711	0.970512	0.999159
GO_REGULATION_OF_PLASMA_MEMBRANE_ORGANIZATION	-0.3461	0.1521	0.393048	0.987179
GO_RESPONSE_TO_AMINO_ACID	0.0982	0.2409	0.481251	0.987179
GO_DETECTION_OF_BIOTIC_STIMULUS	0.5412	0.2157	0.630529	0.989242
GO_RESPONSE_TO_VITAMIN_A	0.0587	-0.2677	0.630529	0.989242
GO_POSITIVE_REGULATION_OF_LYMPHOCYTE_DIFFERENTIATION	0.145	-0.0284	1	1
GO_SARCOPLASMIC_RETICULUM_CALCIUM_ION_TRANSPORT	-0.4014	-0.045	0.279861	0.972781
GO_VENTRICULAR_SEPTUM_DEVELOPMENT	-0.0684	0.2119	0.795936	0.993018
GO_POSITIVE_REGULATION_OF_LONG_TERM_SYNAPTIC_POTENTIATION	-0.3714	0.633	0.217563	0.965196
GO_INSULIN_RECEPTOR_SIGNALING_PATHWAY	-0.096	-0.107	0.911797	0.995986
GO_VIRION_ASSEMBLY	-0.0898	-0.0039	0.528849	0.987179
GO_LIPID_METABOLIC_PROCESS	-0.2043	0.156	0.279861	0.972781
GO_REGULATION_OF_PROTEIN_LOCALIZATION	-0.331	0.0428	0.578742	0.987179
GO_GLYCEROPHOSPHOLIPID_CATABOLIC_PROCESS	-0.3754	-0.1005	0.481251	0.987179
GO_NEGATIVE_REGULATION_OF_CARBOHYDRATE_METABOLIC_PROCESS	0.6537	0.2789	0.684211	0.989242
GO_POSITIVE_REGULATION_OF_LIPID_CATABOLIC_PROCESS	0.2977	0.1658	0.911797	0.995986
GO_SIGNAL_TRANSDUCTION_BY_P53_CLASS_MEDIATOR	-0.5687	-0.1988	0.853428	0.995986
GO_BLOOD_VESSEL_REMODELING	0.2943	0.1672	0.739364	0.989242
GO_TRIGLYCERIDE_CATABOLIC_PROCESS	-0.053	-0.2733	0.435872	0.987179
GO_GLIAL_CELL_MIGRATION	0.2219	-0.2674	0.435872	0.987179
GO_PROTEIN_K48_LINKED_DEUBIQUITINATION	0.2488	-0.4059	0.190316	0.965196
GO_ENDOPLASMIC_RETICULUM_CALCIUM_ION_HOMEOSTASIS	-0.382	-0.1394	0.393048	0.987179
GO_POSITIVE_REGULATION_OF_RESPONSE_TO_WOUNDING	0.3341	-0.1923	0.190316	0.965196
GO_STEROID_METABOLIC_PROCESS	-0.122	0.2229	0.684211	0.989242
GO_DIVALENT_INORGANIC_CATION_HOMEOSTASIS	-0.0424	-0.2808	0.684211	0.989242
GO_REGULATION_OF_ANION_TRANSMEMBRANE_TRANSPORT	0.024	0.3289	0.165494	0.965196
GO_TOXIN_TRANSPORT	0.4759	-0.0713	0.247451	0.966395
GO_DETECTION_OF_LIGHT_STIMULUS	0.4157	0.2424	0.314999	0.978703
GO_REGULATION_OF_HISTONE_PHOSPHORYLATION	-0.3241	-0.2577	0.970512	0.999159
GO_REGULATION_OF_PROTEIN_IMPORT	0.774	0.2232	0.279861	0.972781
GO_NEGATIVE_REGULATION_OF_RESPONSE_TO_CYTOKINE_STIMULUS	0.1323	0.1208	0.247451	0.966395
GO_NEGATIVE_REGULATION_OF_DEPHOSPHORYLATION	0.3816	-0.149	0.123005	0.965196
GO_DRUG_METABOLIC_PROCESS	0.1581	0.2814	0.911797	0.995986
GO_FAT_CELL_DIFFERENTIATION	0.2125	-0.7612	0.0146896	0.965196
GO_RESPONSE_TO_ABIOTIC_STIMULUS	0.1416	-0.3255	0.314999	0.978703
GO_AMELOGENESIS	0.5235	0.8135	0.578742	0.987179
GO_CELLULAR_RESPONSE_TO_INORGANIC_SUBSTANCE	0.0319	-0.038	0.481251	0.987179
GO_RESPONSE_TO_PROGESTERONE	-0.2679	0.0049	0.578742	0.987179
GO_REGULATION_OF_PROTON_TRANSPORT	-0.0397	0.1724	0.970512	0.999159
GO_REGULATION_OF_NEURON_PROJECTION_REGENERATION	-0.373	0.3139	0.190316	0.965196
GO_NEGATIVE_REGULATION_OF_INTERLEUKIN_8_PRODUCTION	0.1279	-0.0495	0.853428	0.995986
GO_LEUKOCYTE_ADHESION_TO_VASCULAR_ENDOTHELIAL_CELL	-0.0661	-0.208	0.630529	0.989242
GO_INTERLEUKIN_1_MEDIATED_SIGNALING_PATHWAY	-0.5859	-0.2846	0.279861	0.972781
GO_POSITIVE_REGULATION_OF_SMOOTH_MUSCLE_CELL_MIGRATION	0.1044	0.1625	0.853428	0.995986
GO_VENTRICULAR_CARDIAC_MUSCLE_CELL_ACTION_POTENTIAL	-0.2685	-0.0397	0.528849	0.987179
GO_RESPONSE_TO_FATTY_ACID	-0.2182	-0.0572	0.853428	0.995986
GO_NUCLEOSIDE_MONOPHOSPHATE_BIOSYNTHETIC_PROCESS	-0.5918	-0.1094	0.393048	0.987179
GO_EPITHELIAL_CELL_APOPTOTIC_PROCESS	0.5162	0.4457	0.684211	0.989242
GO_DNA_SYNTHESIS_INVOLVED_IN_DNA_REPAIR	-0.4156	-0.184	0.911797	0.995986
GO_COLUMNAR_CUBOIDAL_EPITHELIAL_CELL_DIFFERENTIATION	-0.0206	-0.3771	0.247451	0.966395
GO_RETROGRADE_TRANSPORT_ENDOSOME_TO_PLASMA_MEMBRANE	0.3019	-0.0814	0.911797	0.995986
GO_TRANSFORMING_GROWTH_FACTOR_BETA_RECEPTOR_SIGNALING_PATHWAY	0.3894	-0.0228	0.393048	0.987179
GO_DRUG_TRANSPORT	-0.6044	-0.2323	0.352681	0.978703
GO_POSITIVE_REGULATION_OF_GROWTH	0.0725	0.2504	0.911797	0.995986
GO_NEGATIVE_REGULATION_OF_CELL_PROJECTION_ORGANIZATION	-0.2682	-0.1828	0.630529	0.989242
GO_TISSUE_REMODELING	-0.1332	-0.0469	0.630529	0.989242
GO_REGULATION_OF_CYTOPLASMIC_TRANSPORT	-0.0544	-0.1033	0.970512	0.999159
GO_CELLULAR_RESPONSE_TO_STEROL	-0.0222	0.0298	0.911797	0.995986
GO_T_CELL_MIGRATION	-0.1927	-0.0338	0.739364	0.989242
GO_OSSIFICATION	0.0016	-0.0753	0.911797	0.995986
GO_MULTI_MULTICELLULAR_ORGANISM_PROCESS	-0.053	-0.3794	0.352681	0.978703
GO_REGULATION_OF_ENDOCYTOSIS	0.1078	-0.2079	0.393048	0.987179
GO_REGULATION_OF_EPIDERMAL_CELL_DIFFERENTIATION	-0.2287	-0.2898	0.853428	0.995986
GO_MYELOID_LEUKOCYTE_MEDIATED_IMMUNITY	0.2316	-0.3422	0.105122	0.965196
GO_ACTION_POTENTIAL	-0.0799	0.7966	0.14314	0.965196
GO_GOLGI_TO_VACUOLE_TRANSPORT	0.0435	-0.3871	0.217563	0.965196
GO_IMMUNOGLOBULIN_PRODUCTION_INVOLVED_IN_IMMUNOGLOBULIN_MEDIATED_IMMUNE_RESPONSE	-0.244	0.2158	0.279861	0.972781
GO_NEGATIVE_REGULATION_OF_I_KAPPAB_KINASE_NF_KAPPAB_SIGNALING	0.0515	-0.0519	0.970512	0.999159
GO_DETECTION_OF_VISIBLE_LIGHT	-0.1492	0.2597	0.217563	0.965196
GO_NUCLEAR_TRANSCRIBED_MRNA_CATABOLIC_PROCESS_DEADENYLATION_DEPENDENT_DECAY	0.415	-0.2381	0.190316	0.965196
GO_HISTONE_H3_K4_METHYLATION	0.4638	-0.1151	0.481251	0.987179
GO_NEGATIVE_REGULATION_OF_BLOOD_PRESSURE	0.0796	-0.3345	0.352681	0.978703
GO_ALCOHOL_METABOLIC_PROCESS	0.1506	0.1685	0.795936	0.993018
GO_REGULATION_OF_B_CELL_ACTIVATION	0.0447	-0.2121	0.739364	0.989242
GO_REGULATION_OF_STEROL_TRANSPORT	-0.339	-0.0649	0.393048	0.987179
GO_POSITIVE_REGULATION_OF_INTRACELLULAR_SIGNAL_TRANSDUCTION	-0.3652	-0.2726	0.911797	0.995986
GO_NEGATIVE_REGULATION_OF_GROWTH	-0.3915	0.5145	0.190316	0.965196
GO_REGULATION_OF_SYSTEM_PROCESS	0.0688	-0.06	0.853428	0.995986
GO_REGULATION_OF_CYTOSOLIC_CALCIUM_ION_CONCENTRATION	0.399	-0.087	0.578742	0.987179
GO_REGULATION_OF_CARBOHYDRATE_BIOSYNTHETIC_PROCESS	0.0182	-0.0769	0.630529	0.989242
GO_RESPONSE_TO_BMP	-0.1592	-0.5474	0.528849	0.987179
GO_RESPONSE_TO_PH	-0.3475	-0.2792	0.795936	0.993018
GO_SMALL_MOLECULE_CATABOLIC_PROCESS	-0.2951	-0.2372	0.970512	0.999159
GO_RESPONSE_TO_TEMPERATURE_STIMULUS	0.0266	0.1926	0.481251	0.987179
GO_DNA_REPLICATION_CHECKPOINT	-0.2829	-0.306	0.528849	0.987179
GO_RESPONSE_TO_ACETYLCHOLINE	-0.1467	-0.0784	0.911797	0.995986
GO_CELLULAR_MODIFIED_AMINO_ACID_METABOLIC_PROCESS	0.162	-0.2743	0.279861	0.972781
GO_REGULATION_OF_ISOTYPE_SWITCHING	-0.2555	-0.4469	0.279861	0.972781
GO_CELLULAR_GLUCOSE_HOMEOSTASIS	-0.1624	0.3902	0.14314	0.965196
GO_HEAD_DEVELOPMENT	0.2223	0.0876	0.314999	0.978703
GO_REGULATION_OF_HEMATOPOIETIC_PROGENITOR_CELL_DIFFERENTIATION	-0.2127	-0.2062	0.684211	0.989242
GO_REGULATION_OF_APPETITE	0.7594	0.0627	0.165494	0.965196
GO_PROTEIN_DEGLYCOSYLATION	-0.1453	0.0371	0.970512	0.999159
GO_POSITIVE_REGULATION_OF_TRANSFORMING_GROWTH_FACTOR_BETA_PRODUCTION	-0.0335	0.3555	0.247451	0.966395
GO_RESPONSE_TO_VITAMIN_D	-0.1704	0.3119	0.105122	0.965196
GO_TRANSLATIONAL_ELONGATION	-0.5091	0.3557	0.14314	0.965196
GO_REGULATION_OF_CELL_SUBSTRATE_ADHESION	-0.0933	-0.0526	0.970512	0.999159
GO_CYTOKINE_SECRETION	-0.3314	-0.2806	0.853428	0.995986
GO_POSITIVE_REGULATION_OF_OXIDOREDUCTASE_ACTIVITY	-0.0539	-0.2809	0.279861	0.972781
GO_LYMPHOCYTE_CHEMOTAXIS	-0.0066	-0.1446	1	1
GO_MESODERMAL_CELL_DIFFERENTIATION	-0.3785	-0.4933	0.739364	0.989242
GO_BENZENE_CONTAINING_COMPOUND_METABOLIC_PROCESS	0.1435	-0.01	0.528849	0.987179
GO_NEURONAL_STEM_CELL_POPULATION_MAINTENANCE	0.611	-0.1692	0.190316	0.965196
GO_ORGANIC_CYCLIC_COMPOUND_CATABOLIC_PROCESS	0.08	0.2575	0.684211	0.989242
GO_ACTIN_FILAMENT_POLYMERIZATION	0.3716	-0.3623	0.14314	0.965196
GO_SMOOTH_MUSCLE_CONTRACTION	0.243	0.6415	0.352681	0.978703
GO_MACROPHAGE_CHEMOTAXIS	-0.1934	0.0025	0.578742	0.987179
GO_NEUTRAL_LIPID_METABOLIC_PROCESS	0.1625	-0.1193	0.739364	0.989242
GO_POSITIVE_REGULATION_OF_INTERLEUKIN_4_PRODUCTION	-0.1759	0.0964	0.630529	0.989242
GO_DEFENSE_RESPONSE_TO_GRAM_POSITIVE_BACTERIUM	0.1377	-0.2452	0.528849	0.987179
GO_AMINO_ACID_BETAINE_METABOLIC_PROCESS	-0.6186	0.1277	0.123005	0.965196
GO_ALPHA_BETA_T_CELL_ACTIVATION	0.2326	-0.3179	0.481251	0.987179
GO_ENTEROENDOCRINE_CELL_DIFFERENTIATION	0.2641	0.1421	0.739364	0.989242
GO_CELLULAR_ALDEHYDE_METABOLIC_PROCESS	0.1734	0.5404	0.352681	0.978703
GO_RHYTHMIC_BEHAVIOR	0.1158	-0.1664	0.481251	0.987179
GO_DEVELOPMENTAL_PIGMENTATION	-0.0089	0.5502	0.970512	0.999159
GO_ACIDIC_AMINO_ACID_TRANSPORT	0.2651	0.532	0.578742	0.987179
GO_NON_RECOMBINATIONAL_REPAIR	-0.0214	-0.3025	0.393048	0.987179
GO_CARBOHYDRATE_METABOLIC_PROCESS	-0.149	0.6086	0.165494	0.965196
GO_REGULATION_OF_ACTIN_FILAMENT_BUNDLE_ASSEMBLY	0.0224	0.2022	0.684211	0.989242
GO_RESPONSE_TO_INTERLEUKIN_6	-0.573	0.1798	0.578742	0.987179
GO_VASCULOGENESIS	0.4218	0.5318	0.528849	0.987179
GO_LIPOPOLYSACCHARIDE_MEDIATED_SIGNALING_PATHWAY	-0.3406	-0.1752	0.578742	0.987179
GO_REGULATION_OF_CELL_CELL_ADHESION	0.2422	0.1202	0.393048	0.987179
GO_REGULATION_OF_T_CELL_MEDIATED_IMMUNITY	-0.1271	-0.0662	0.739364	0.989242
GO_MECHANORECEPTOR_DIFFERENTIATION	0.7504	0.358	0.435872	0.987179
GO_HISTONE_UBIQUITINATION	-0.0372	0.0164	0.217563	0.965196
GO_CELLULAR_RESPONSE_TO_ANTIBIOTIC	-0.0174	0.422	0.279861	0.972781
GO_NEURON_APOPTOTIC_PROCESS	0.0842	-0.347	0.279861	0.972781
GO_REGULATION_OF_VASOCONSTRICTION	0.2903	-0.4347	0.435872	0.987179
GO_CELLULAR_RESPONSE_TO_FATTY_ACID	0.0949	-0.3381	0.435872	0.987179
GO_MONOVALENT_INORGANIC_ANION_HOMEOSTASIS	0.2228	-0.4077	0.279861	0.972781
GO_REGULATION_OF_PH	0.0934	-0.0551	0.578742	0.987179
[truncated: 2,047 more rows]

## Sheet: b. KEGG
Term	Importance Score of Blood	Importance Score of Brain	p-value	Adjusted p-value (BH)
KEGG_GLYCOLYSIS_GLUCONEOGENESIS	-0.2247	-0.0929	0.970512	1
KEGG_CITRATE_CYCLE_TCA_CYCLE	0.4664	0.061	0.481251	0.989989
KEGG_PENTOSE_PHOSPHATE_PATHWAY	-0.4498	-0.3011	0.630529	0.989989
KEGG_FRUCTOSE_AND_MANNOSE_METABOLISM	0.4894	0.0877	0.481251	0.989989
KEGG_GALACTOSE_METABOLISM	0.0888	-0.3416	0.435872	0.989989
KEGG_FATTY_ACID_METABOLISM	-0.5574	-0.1974	0.578742	0.989989
KEGG_STEROID_BIOSYNTHESIS	0.1196	0.1548	0.911797	1
KEGG_STEROID_HORMONE_BIOSYNTHESIS	-0.1977	0.1596	0.528849	0.989989
KEGG_OXIDATIVE_PHOSPHORYLATION	-0.141	-0.0052	0.853428	1
KEGG_PURINE_METABOLISM	0.1158	-0.1268	0.853428	1
KEGG_PYRIMIDINE_METABOLISM	0.4372	0.4534	0.911797	1
KEGG_ALANINE_ASPARTATE_AND_GLUTAMATE_METABOLISM	-0.0488	-0.1426	1	1
KEGG_GLYCINE_SERINE_AND_THREONINE_METABOLISM	1.0164	-0.1861	0.165494	0.989989
KEGG_CYSTEINE_AND_METHIONINE_METABOLISM	0.1363	-0.262	0.630529	0.989989
KEGG_VALINE_LEUCINE_AND_ISOLEUCINE_DEGRADATION	0.1088	-0.0674	0.528849	0.989989
KEGG_LYSINE_DEGRADATION	-0.1483	-0.0157	0.970512	1
KEGG_ARGININE_AND_PROLINE_METABOLISM	0.0562	0.0297	0.739364	1
KEGG_HISTIDINE_METABOLISM	-0.169	-0.1969	0.795936	1
KEGG_TYROSINE_METABOLISM	0.2933	-0.0859	0.165494	0.989989
KEGG_PHENYLALANINE_METABOLISM	0.5016	0.3594	0.684211	1
KEGG_TRYPTOPHAN_METABOLISM	0.0629	-0.3432	0.190316	0.989989
KEGG_BETA_ALANINE_METABOLISM	-0.2242	-0.507	0.528849	0.989989
KEGG_SELENOAMINO_ACID_METABOLISM	0.0792	0.34	0.481251	0.989989
KEGG_GLUTATHIONE_METABOLISM	0.2321	0.4399	0.279861	0.989989
KEGG_STARCH_AND_SUCROSE_METABOLISM	-0.0408	0.0302	1	1
KEGG_N_GLYCAN_BIOSYNTHESIS	-0.2713	-0.0318	0.853428	1
KEGG_O_GLYCAN_BIOSYNTHESIS	-0.2851	0.1845	0.165494	0.989989
KEGG_AMINO_SUGAR_AND_NUCLEOTIDE_SUGAR_METABOLISM	0.0223	-0.1077	0.684211	1
KEGG_GLYCOSAMINOGLYCAN_DEGRADATION	0.0833	-0.224	0.247451	0.989989
KEGG_GLYCOSAMINOGLYCAN_BIOSYNTHESIS_CHONDROITIN_SULFATE	-0.1273	0.188	0.481251	0.989989
KEGG_GLYCOSAMINOGLYCAN_BIOSYNTHESIS_HEPARAN_SULFATE	-0.2105	0.5753	0.247451	0.989989
KEGG_GLYCEROLIPID_METABOLISM	0.1314	-0.5455	0.0892096	0.989989
KEGG_INOSITOL_PHOSPHATE_METABOLISM	-0.7912	-0.1895	0.0432571	0.989989
KEGG_GLYCOSYLPHOSPHATIDYLINOSITOL_GPI_ANCHOR_BIOSYNTHESIS	0.2385	-0.5289	0.035463	0.989989
KEGG_GLYCEROPHOSPHOLIPID_METABOLISM	0.6319	0.2315	0.393048	0.989989
KEGG_ETHER_LIPID_METABOLISM	-0.0111	-0.3006	0.970512	1
KEGG_ARACHIDONIC_ACID_METABOLISM	-0.2592	-0.3207	0.970512	1
KEGG_SPHINGOLIPID_METABOLISM	-0.4826	-0.2168	0.314999	0.989989
KEGG_GLYCOSPHINGOLIPID_BIOSYNTHESIS_LACTO_AND_NEOLACTO_SERIES	0.1097	0.2889	0.630529	0.989989
KEGG_PYRUVATE_METABOLISM	-0.4646	-0.1431	0.435872	0.989989
KEGG_GLYOXYLATE_AND_DICARBOXYLATE_METABOLISM	-0.2696	0.3545	0.314999	0.989989
KEGG_PROPANOATE_METABOLISM	-0.2079	0.1943	0.630529	0.989989
KEGG_BUTANOATE_METABOLISM	-0.0832	-0.3091	0.795936	1
KEGG_ONE_CARBON_POOL_BY_FOLATE	-0.5801	0.3306	0.0288056	0.989989
KEGG_NICOTINATE_AND_NICOTINAMIDE_METABOLISM	-0.3688	0.4129	0.075256	0.989989
KEGG_PANTOTHENATE_AND_COA_BIOSYNTHESIS	-0.1213	0.031	0.578742	0.989989
KEGG_RETINOL_METABOLISM	-0.2121	-0.3685	0.393048	0.989989
KEGG_PORPHYRIN_AND_CHLOROPHYLL_METABOLISM	-0.3745	-0.2707	0.795936	1
KEGG_TERPENOID_BACKBONE_BIOSYNTHESIS	0.4581	-0.2137	0.393048	0.989989
KEGG_NITROGEN_METABOLISM	0.6952	0.3372	0.352681	0.989989
KEGG_AMINOACYL_TRNA_BIOSYNTHESIS	0.0021	-0.1426	0.795936	1
KEGG_METABOLISM_OF_XENOBIOTICS_BY_CYTOCHROME_P450	0.1074	-0.0106	1	1
KEGG_DRUG_METABOLISM_CYTOCHROME_P450	0.3491	-0.1045	0.075256	0.989989
KEGG_DRUG_METABOLISM_OTHER_ENZYMES	-0.2379	0.0169	0.314999	0.989989
KEGG_BIOSYNTHESIS_OF_UNSATURATED_FATTY_ACIDS	0.0354	-0.1901	0.528849	0.989989
KEGG_ABC_TRANSPORTERS	-0.3002	-0.5514	0.481251	0.989989
KEGG_RIBOSOME	0.0606	-0.2357	0.970512	1
KEGG_RNA_DEGRADATION	-0.4739	-0.3252	0.217563	0.989989
KEGG_RNA_POLYMERASE	-0.3954	0.3727	0.0630128	0.989989
KEGG_BASAL_TRANSCRIPTION_FACTORS	-0.4434	0.0154	0.739364	1
KEGG_DNA_REPLICATION	-0.6232	-0.1721	0.190316	0.989989
KEGG_SPLICEOSOME	-0.4479	-0.6414	0.528849	0.989989
KEGG_PROTEASOME	-0.1752	-0.3529	0.123005	0.989989
KEGG_PROTEIN_EXPORT	0.2581	-0.5	0.247451	0.989989
KEGG_PPAR_SIGNALING_PATHWAY	-0.5296	0.4245	0.00287947	0.483752
KEGG_BASE_EXCISION_REPAIR	0.0385	0.3521	0.481251	0.989989
KEGG_NUCLEOTIDE_EXCISION_REPAIR	-0.3282	-0.3463	0.970512	1
KEGG_MISMATCH_REPAIR	0.2275	-0.1451	0.795936	1
KEGG_HOMOLOGOUS_RECOMBINATION	-0.0803	-0.0149	0.630529	0.989989
KEGG_MAPK_SIGNALING_PATHWAY	-0.0622	0.1685	0.528849	0.989989
KEGG_ERBB_SIGNALING_PATHWAY	0.2768	0.0862	0.528849	0.989989
KEGG_CALCIUM_SIGNALING_PATHWAY	0.2135	-0.1171	0.352681	0.989989
KEGG_CYTOKINE_CYTOKINE_RECEPTOR_INTERACTION	-0.0244	-0.336	0.217563	0.989989
KEGG_CHEMOKINE_SIGNALING_PATHWAY	0.3553	-0.115	0.970512	1
KEGG_PHOSPHATIDYLINOSITOL_SIGNALING_SYSTEM	0.1539	-0.0022	0.190316	0.989989
KEGG_NEUROACTIVE_LIGAND_RECEPTOR_INTERACTION	-0.343	0.2057	0.123005	0.989989
KEGG_CELL_CYCLE	0.322	0.2619	0.578742	0.989989
KEGG_OOCYTE_MEIOSIS	-0.1212	-0.0684	0.853428	1
KEGG_P53_SIGNALING_PATHWAY	-0.1036	-0.1804	0.911797	1
KEGG_UBIQUITIN_MEDIATED_PROTEOLYSIS	-0.2315	-0.1138	0.528849	0.989989
KEGG_SNARE_INTERACTIONS_IN_VESICULAR_TRANSPORT	-0.1418	0.4534	0.314999	0.989989
KEGG_REGULATION_OF_AUTOPHAGY	0.1275	0.2872	0.528849	0.989989
KEGG_LYSOSOME	-0.1281	-0.4922	0.435872	0.989989
KEGG_ENDOCYTOSIS	0.6424	0.0877	0.435872	0.989989
KEGG_PEROXISOME	-0.1593	0.0335	0.853428	1
KEGG_MTOR_SIGNALING_PATHWAY	0.0429	0.0344	0.279861	0.989989
KEGG_APOPTOSIS	0.1317	-0.0122	0.853428	1
KEGG_CARDIAC_MUSCLE_CONTRACTION	-0.0387	-0.3871	0.684211	1
KEGG_VASCULAR_SMOOTH_MUSCLE_CONTRACTION	0.127	-0.0424	0.911797	1
KEGG_WNT_SIGNALING_PATHWAY	-0.1281	0.3733	0.630529	0.989989
KEGG_DORSO_VENTRAL_AXIS_FORMATION	0.9519	-0.1261	0.14314	0.989989
KEGG_NOTCH_SIGNALING_PATHWAY	0.015	-0.3173	0.217563	0.989989
KEGG_HEDGEHOG_SIGNALING_PATHWAY	0.069	-0.1906	0.435872	0.989989
KEGG_TGF_BETA_SIGNALING_PATHWAY	-0.235	-0.2164	0.795936	1
KEGG_AXON_GUIDANCE	-0.163	0.1384	0.970512	1
KEGG_VEGF_SIGNALING_PATHWAY	0.5993	0.0305	0.247451	0.989989
KEGG_FOCAL_ADHESION	-0.1793	-0.2276	0.684211	1
KEGG_ECM_RECEPTOR_INTERACTION	-0.162	0.028	0.739364	1
KEGG_CELL_ADHESION_MOLECULES_CAMS	-0.305	0.2427	0.247451	0.989989
KEGG_ADHERENS_JUNCTION	0.0136	0.4685	1	1
KEGG_TIGHT_JUNCTION	0.3046	0.569	0.739364	1
KEGG_GAP_JUNCTION	-0.1193	0.4971	0.314999	0.989989
KEGG_COMPLEMENT_AND_COAGULATION_CASCADES	0.2956	0.3517	0.393048	0.989989
KEGG_ANTIGEN_PROCESSING_AND_PRESENTATION	-0.2616	-0.0913	1	1
KEGG_TOLL_LIKE_RECEPTOR_SIGNALING_PATHWAY	0.187	-0.2505	1	1
KEGG_NOD_LIKE_RECEPTOR_SIGNALING_PATHWAY	0.3248	0.449	0.630529	0.989989
KEGG_RIG_I_LIKE_RECEPTOR_SIGNALING_PATHWAY	0.304	0.0669	0.853428	1
KEGG_CYTOSOLIC_DNA_SENSING_PATHWAY	0.396	-0.1293	0.165494	0.989989
KEGG_JAK_STAT_SIGNALING_PATHWAY	0.5382	-0.4637	0.0630128	0.989989
KEGG_HEMATOPOIETIC_CELL_LINEAGE	0.2231	-0.0909	0.352681	0.989989
KEGG_NATURAL_KILLER_CELL_MEDIATED_CYTOTOXICITY	0.3424	0.2097	0.795936	1
KEGG_T_CELL_RECEPTOR_SIGNALING_PATHWAY	-0.4104	-0.0731	0.911797	1
KEGG_B_CELL_RECEPTOR_SIGNALING_PATHWAY	0.331	0.5806	0.528849	0.989989
KEGG_FC_EPSILON_RI_SIGNALING_PATHWAY	-0.15	0.1655	0.435872	0.989989
KEGG_FC_GAMMA_R_MEDIATED_PHAGOCYTOSIS	0.109	-0.088	0.684211	1
KEGG_LEUKOCYTE_TRANSENDOTHELIAL_MIGRATION	-0.3033	-0.1787	0.739364	1
KEGG_INTESTINAL_IMMUNE_NETWORK_FOR_IGA_PRODUCTION	-0.2569	-0.1985	0.630529	0.989989
KEGG_CIRCADIAN_RHYTHM_MAMMAL	-0.0074	0.2089	0.795936	1
KEGG_LONG_TERM_POTENTIATION	-0.4964	0.1965	0.528849	0.989989
KEGG_NEUROTROPHIN_SIGNALING_PATHWAY	-0.0112	-0.0731	0.853428	1
KEGG_LONG_TERM_DEPRESSION	0.4535	0.0159	0.352681	0.989989
KEGG_OLFACTORY_TRANSDUCTION	0.2474	0.179	0.970512	1
KEGG_TASTE_TRANSDUCTION	0.1164	-0.0625	0.911797	1
KEGG_REGULATION_OF_ACTIN_CYTOSKELETON	-0.0075	-0.0642	0.630529	0.989989
KEGG_INSULIN_SIGNALING_PATHWAY	-0.3905	-0.1935	0.528849	0.989989
KEGG_GNRH_SIGNALING_PATHWAY	-0.603	-0.4985	0.911797	1
KEGG_PROGESTERONE_MEDIATED_OOCYTE_MATURATION	0.11	0.2415	0.795936	1
KEGG_MELANOGENESIS	-0.0379	0.0277	0.911797	1
KEGG_ADIPOCYTOKINE_SIGNALING_PATHWAY	0.6487	-0.1015	0.105122	0.989989
KEGG_TYPE_II_DIABETES_MELLITUS	-0.4325	-0.0038	0.14314	0.989989
KEGG_TYPE_I_DIABETES_MELLITUS	0.1091	-0.2045	0.481251	0.989989
KEGG_ALDOSTERONE_REGULATED_SODIUM_REABSORPTION	-0.0814	-0.0156	0.739364	1
KEGG_VASOPRESSIN_REGULATED_WATER_REABSORPTION	0.1234	0.0875	0.911797	1
KEGG_PROXIMAL_TUBULE_BICARBONATE_RECLAMATION	-0.0022	0.2815	0.393048	0.989989
KEGG_ALZHEIMERS_DISEASE	-0.0436	0.0908	0.217563	0.989989
KEGG_PARKINSONS_DISEASE	-0.1031	0.8504	0.14314	0.989989
KEGG_AMYOTROPHIC_LATERAL_SCLEROSIS_ALS	-0.1131	0.132	0.393048	0.989989
KEGG_HUNTINGTONS_DISEASE	0.1485	0.111	0.528849	0.989989
KEGG_PRION_DISEASES	0.6086	0.3687	0.970512	1
KEGG_VIBRIO_CHOLERAE_INFECTION	-0.0936	-0.0721	0.630529	0.989989
KEGG_EPITHELIAL_CELL_SIGNALING_IN_HELICOBACTER_PYLORI_INFECTION	-0.217	0.1068	0.970512	1
KEGG_PATHOGENIC_ESCHERICHIA_COLI_INFECTION	-0.1777	0.3566	0.795936	1
KEGG_LEISHMANIA_INFECTION	-0.3845	-0.2875	0.853428	1
KEGG_PATHWAYS_IN_CANCER	-0.0437	0.0685	1	1
KEGG_COLORECTAL_CANCER	-0.152	0.3811	0.481251	0.989989
KEGG_RENAL_CELL_CARCINOMA	0.0029	0.4199	0.578742	0.989989
KEGG_PANCREATIC_CANCER	-0.4736	0.1002	0.0232306	0.989989
KEGG_ENDOMETRIAL_CANCER	0.0368	-0.2011	0.630529	0.989989
KEGG_GLIOMA	-0.0832	-0.0833	0.739364	1
KEGG_PROSTATE_CANCER	0.5542	-0.2284	0.165494	0.989989
KEGG_THYROID_CANCER	0.6269	-0.218	0.247451	0.989989
KEGG_BASAL_CELL_CARCINOMA	0.0262	-0.1331	0.911797	1
KEGG_MELANOMA	-0.1985	0.3904	0.14314	0.989989
KEGG_BLADDER_CANCER	0.0641	-0.1085	0.853428	1
KEGG_CHRONIC_MYELOID_LEUKEMIA	0.7498	-0.015	0.393048	0.989989
KEGG_ACUTE_MYELOID_LEUKEMIA	-0.4917	0.2294	0.0432571	0.989989
KEGG_SMALL_CELL_LUNG_CANCER	-0.3793	0.0792	0.217563	0.989989
KEGG_NON_SMALL_CELL_LUNG_CANCER	-0.5033	-0.2208	0.795936	1
KEGG_ASTHMA	0.3792	0.0206	0.393048	0.989989
KEGG_AUTOIMMUNE_THYROID_DISEASE	0.2811	-0.2259	0.630529	0.989989
KEGG_SYSTEMIC_LUPUS_ERYTHEMATOSUS	0.0523	0.4472	0.352681	0.989989
KEGG_ALLOGRAFT_REJECTION	0.2467	0.1492	0.578742	0.989989
KEGG_GRAFT_VERSUS_HOST_DISEASE	0.6634	-0.4029	0.075256	0.989989
KEGG_PRIMARY_IMMUNODEFICIENCY	-0.2929	0.1422	0.528849	0.989989
KEGG_HYPERTROPHIC_CARDIOMYOPATHY_HCM	-0.3666	0.5791	0.0892096	0.989989
KEGG_ARRHYTHMOGENIC_RIGHT_VENTRICULAR_CARDIOMYOPATHY_ARVC	0.1832	0.1763	0.528849	0.989989
KEGG_DILATED_CARDIOMYOPATHY	0.2868	-0.1738	0.279861	0.989989
KEGG_VIRAL_MYOCARDITIS	-0.197	-0.1823	0.578742	0.989989
